# Supplementary material for: Analysis of Nitrogen Dynamics and Transcriptomic Activity Revealed a Pivotal Role of Some Amino Acid Transporters in Nitrogen Remobilization in Poplar Senescing Leaves
Source: Plants (Basel). 2023 Dec 12;12(24):4140. doi: 10.3390/plants12244140 (PMC10747403; doi:10.3390/plants12244140)
Supplement: Supplementary file 1 [file plants-12-04140-s001.zip]

Archive with 6 entries (6 files):
- Supplemental Figure S1.pdf
- Supplemental Figure S2.pdf
- Supplemental Table S1-Amine compounds.xlsx
- Supplemental Table S2-List of DEGs-Up-Down.xlsx
- Supplemental Table S3-MapMan-pathways-DEGs.xlsx
- Supplemental Table S4-SIGs encoding N-remobilization-related proteins-02.xlsx
