# Supplementary material for: Analysis of Nitrogen Dynamics and Transcriptomic Activity Revealed a Pivotal Role of Some Amino Acid Transporters in Nitrogen Remobilization in Poplar Senescing Leaves
Source: Plants (Basel). 2023 Dec 12;12(24):4140. doi: 10.3390/plants12244140 (PMC10747403; doi:10.3390/plants12244140)
Supplement: Supplementary file 1 [file plants-12-04140-s001.zip › Supplemental Table S1-Amine compounds.xlsx]

## Sheet: 57 compounds
Index	Compounds	PRE-1	PRE-2	PRE-3	ES-1	ES-2	ES-3	MS-1	MS-2	MS-3	LS-1	LS-2	LS-3	ABS-1	ABS-2	ABS-3	PRE-mean	ES-mean	MS-mean	LS-mean	ABS-mean
Gly	Glycine	7.60161	6.8553	7.10175	6.17768	6.89193	5.82184	5.90104	5.87812	5.39096	5.55466	5.16418	5.26845	5.98667	6.01445	5.61399	7.1862	6.2972	5.8717	5.3291	5.7234
Ala	L-Alanine	28.881	23.0243	25.7484	13.6754	16.9455	12.9965	5.94218	5.43016	5.83878	5.8733	6.43333	5.48352	13.1906	11.979	10.9169	25.8846	14.5391	12.0288	5.93	5.737
Val	L-Valine	6.39572	4.94726	5.53411	5.78164	6.5422	5.92185	3.62995	3.3069	3.28184	4.52626	4.76634	4.27565	12.0026	12.3144	10.2953	5.6257	6.0819	11.5374	4.5228	3.4062
Leu	L-Leucine	2.84544	2.71563	2.77006	2.81796	2.78732	2.75831	2.57553	2.54211	2.54313	2.62611	2.62644	2.59972	3.58905	3.50494	3.3085	2.777	2.7879	3.4675	2.6174	2.5536
Met	L-Methionine	1.75502	1.68518	1.68652	1.88564	1.88821	1.87811	1.78295	1.71493	1.67587	1.84493	1.83033	1.75571	2.44943	2.50589	2.46521	1.7089	1.884	2.4735	1.8103	1.7246
Ile	L-Isoleucine	3.56763	2.8674	3.20327	3.67522	3.92806	3.63765	2.73316	2.52092	2.49081	2.97717	2.96123	2.83353	5.92043	6.15354	5.20333	3.2128	3.747	5.7591	2.924	2.5816
Pro	L-Proline	4.10149	3.43235	3.78801	2.97877	3.33476	3.12922	2.28454	2.20494	2.13842	2.84732	2.77996	2.74019	5.40457	5.33712	4.62076	3.7739	3.1476	5.1208	2.7892	2.2093
Ser	L-Serine	24.4227	20.2315	21.6032	17.2951	23.3091	18.5668	12.7174	12.7653	11.8432	10.4759	12.1168	11.6195	12.9458	12.4903	10.7754	22.0858	19.7237	12.0705	11.4041	12.4419
Trp	L-Tryptophan	16.1144	14.5706	14.535	33.1169	40.6805	32.5225	24.1813	19.3432	12.5778	27.517	23.6794	24.7961	104.819	99.5039	79.7563	15.0733	35.4399	94.693	25.3308	18.7008
Phe	L-Phenylalanine	0.595263	0.416966	0.497284	1.31901	1.30653	1.18594	0.828881	0.716502	0.610364	1.04422	0.932835	0.915095	2.69593	2.78352	2.25743	0.5032	1.2705	2.579	0.9641	0.7186
Tyr	L-Tyrosine	3.47265	3.2169	3.40222	3.59475	3.87301	3.75258	2.864	2.77824	2.71842	2.97566	2.9692	2.90452	3.87731	3.80652	3.67152	3.3639	3.7401	3.7851	2.9498	2.7869
Glu	L-Glutamic acid	605.409	477.538	517.748	359.149	376.564	356.579	164.29	146.098	138.956	319.68	368.945	303.499	489.576	466.924	408.853	533.565	364.098	455.118	330.708	149.781
Asp	L-Aspartate	70.1279	56.5069	64.8521	46.3279	48.8539	45.331	18.689	16.1374	15.4045	27.5146	29.6082	24.7477	27.5021	26.5468	22.4724	63.829	46.8376	25.5071	27.2902	16.7436
Asn	L-Asparagine Anhydrous	45.0974	37.1263	39.4164	35.6497	48.1424	38.1434	10.4162	10.6137	10.1795	16.1049	18.2883	17.1494	34.6947	31.5044	27.1873	40.5467	40.6452	31.1288	17.1809	10.4032
Gln	L-Glutamine	101.261	78.4946	86.9247	125.713	145.893	128.484	58.3155	54.8699	52.1255	130.997	147.35	119.262	384.189	383.554	335.125	88.8933	133.363	367.623	132.536	55.1036
Lys	L-Lysine	5.31697	4.3179	4.57878	4.29475	4.55174	4.30674	3.54849	3.46421	3.30621	4.00996	4.07228	3.90441	6.26305	5.54052	4.9296	4.7379	4.3844	5.5777	3.9956	3.4396
His	L-Histidine	7.55527	7.82412	7.59351	9.5959	11.0865	10.0378	7.36079	7.13937	5.97238	8.73988	7.87788	8.53387	14.3262	15.154	13.8586	7.6576	10.2401	14.4462	8.3839	6.8242
Arg	L-Arginine	6.19838	7.27108	7.48836	10.2595	12.6202	10.6774	4.35431	3.8721	4.13047	5.89463	7.0465	5.51546	20.0293	19.405	18.9765	6.9859	11.1857	19.4702	6.1522	4.119
Thr	L-Threonine	17.9162	15.2599	17.0556	17.5588	22.1112	17.0225	9.50441	9.05493	8.6281	11.0995	11.7035	10.3474	26.2119	26.3601	22.7162	16.7439	18.8975	25.096	11.0501	9.0625
L-Citrulline	L-Citrulline	4.37999	3.34296	4.20954	1.77492	1.73096	1.6969	1.14303	1.08091	1.11384	1.78344	2.10419	1.8875	5.2354	4.92711	4.36292	3.9775	1.7343	4.8418	1.925	1.1126
L-Homocitrulline	L-Homocitrulline	0.273502	0.281147	0.266941	0.293487	0.287618	0.290412	0.304871	0.309522	0.279392	0.314803	0.306264	0.293521	0.272241	0.274002	0.264685	0.2739	0.2905	0.2703	0.3049	0.2979
Beta-Alanine	Beta-Alanine	0	1.66413	2.01857	2.01959	2.27749	1.80411	0	1.74373	1.73126	1.89901	1.91403	1.86422	2.85717	3.06504	2.71125	1.8413	2.0337	2.8778	1.8924	1.7375
L-Pipecolic-Acid	L-Pipecolic Acid	2.6354	2.06204	2.27499	3.24383	3.12521	2.98478	5.8634	5.06587	4.65299	3.80003	3.98459	3.48176	4.15256	4.31045	3.64896	2.3241	3.1179	4.0373	3.7555	5.1941
Ethanolamine	Ethanolamine	32.9621	25.2973	28.6227	25.7014	28.4845	27.7511	25.2705	22.479	16.1449	22.2211	21.6475	20.8073	19.323	20.8161	17.1273	28.9607	27.3123	19.0888	21.5586	21.2981
3-N-Methyl-L-Histidine	3-N-Methyl-L-Histidine	0	0	0	0.926723	0.936774	0.925631	0	0	0.914432	0.961222	0.954582	0.955491	0.970352	0.96741	0.966241	0	0.9297	0.968	0.9571	0.9144
Creatine	Creatine	0.262225	0.280172	0.279017	0.148668	0.14836	0.156038	0.155755	0.160567	0.151322	0.206288	0.213818	0.20796	0.16383	0.165659	0.161064	0.2738	0.151	0.1635	0.2094	0.1559
L-Cystathionine	L-Cystathionine	1.64141	1.59398	1.58382	2.45238	3.23001	3.01672	2.64886	2.64396	2.39354	3.37531	3.14463	3.13531	4.62993	4.90935	4.42185	1.6064	2.8997	4.6537	3.2184	2.5621
N6-Acetyl-L-Lysine	N6-Acetyl-L-Lysine	0.468549	0.467657	0.469627	0.606437	0.607245	0.615699	0.641412	0.655948	0.612599	0.83679	0.876871	0.747411	1.07211	1.0417	0.989078	0.4686	0.6098	1.0343	0.8204	0.6367
Trans-4-Hydroxy-L-Proline	Trans-4-Hydroxy-L-Proline	0.791021	0.77108	0.780936	0.652327	0.657959	0.631089	0.652952	0.643263	0.614616	0.685221	0.670761	0.655653	0.610913	0.596802	0.594593	0.781	0.6471	0.6008	0.6705	0.6369
α-Aminoadipic-acid	α-Aminoadipic acid	7.71506	7.6544	8.32608	27.0514	26.1556	27.284	14.8667	14.4015	11.7695	28.0456	32.9939	29.299	107.352	100.795	88.3136	7.8985	26.8303	98.8203	30.1128	13.6792
L-Ornithine	L-Ornithine	5.47632	4.78029	5.52189	3.09385	2.7721	2.95675	2.39291	2.21526	2.18584	3.4054	3.39429	3.3213	7.02339	5.619	5.08227	5.2595	2.9409	5.9082	3.3737	2.2647
L-tyrosine-methyl-ester	L-tyrosine methyl ester	0.0556403	0.0560864	0.0541491	0.0666899	0.116671	0.106615	0.0838153	0.0944503	0.0241928	0.112914	0.0508858	0.102901	0.0554877	0.0612226	0.0554537	0.0553	0.0967	0.0574	0.0889	0.0675
2-Aminobutyric-acid	2-Aminobutyric acid	0	0	0	0	0	0	0	0	0	0	0	0	4.2767	4.26957	4.26184	0	0	4.2694	0	0
Glycyl-L-Proline	Glycyl-L-Proline	1.66987	1.65677	1.68397	1.65345	1.67618	1.67099	1.65203	1.64928	1.61722	1.6536	1.64763	1.65726	1.63052	1.62823	1.61022	1.6702	1.6669	1.623	1.6528	1.6395
3-Aminoisobutanoic-Acid	3-Aminoisobutanoic Acid	23.4532	22.9141	21.3298	11.3876	11.2318	13.0939	2.98513	3.44535	4.25082	4.31782	5.35396	4.62065	11.0421	9.69057	7.99747	22.5657	11.9044	9.5767	4.7641	3.5604
Glutathione-Oxidized	Glutathione Oxidized	4.50477	3.93067	3.76999	5.22865	18.0874	24.3831	22.3914	16.9185	10.4239	43.1424	16.4125	27.026	11.887	18.6478	29.506	4.0685	15.8997	20.0136	28.8603	16.5779
Methionine-Sulfoxide	Methionine Sulfoxide	0.792196	0.744401	0.792338	0.810822	0.824695	0.783081	0.665519	0.652449	0.675636	0.650097	0.716345	0.667901	0.819876	0.78945	0.662451	0.7763	0.8062	0.7573	0.6781	0.6645
Nα-Acetyl-L-Arginine	Nα-Acetyl-L-Arginine	2.72509	2.1604	3.01455	2.36887	2.4579	2.27779	2.67171	2.40488	2.14379	3.46107	3.85773	2.9103	7.89406	6.76111	6.00789	2.6333	2.3682	6.8877	3.4097	2.4068
1-Methylhistidine	1-Methylhistidine	0	0	0	1.30062	1.54008	1.39307	1.90225	1.81118	1.27415	1.87694	1.55985	1.76854	1.56829	1.61863	1.52884	0	1.4113	1.5719	1.7351	1.6625
N-Glycyl-L-Leucine	N-Glycyl-L-Leucine	1.68013	1.68586	1.6839	0	1.68327	1.69499	1.69677	1.69458	1.68331	1.73753	1.70148	1.72365	1.70459	1.71368	1.68474	1.6833	1.6891	1.701	1.7209	1.6916
Nα-Acetyl-L-glutamine	Nα-Acetyl-L-glutamine	0.444873	0.444752	0.439317	0.430783	0.477146	0.451944	0.452265	0.432371	0.402034	0.454488	0.407894	0.437304	0.500186	0.503969	0.463439	0.443	0.4533	0.4892	0.4332	0.4289
γ-Aminobutyric-Acid	γ-Aminobutyric Acid	118.177	122.232	118.255	55.5474	60.6444	70.5969	19.9654	18.8992	20.0548	21.2517	26.5253	22.8725	57.8588	49.7511	41.9939	119.555	62.2629	49.868	23.5499	19.6398
D-Alanyl-D-Alanine	D-Alanyl-D-Alanine	0.0619709	0.0288261	0.0497078	0.0488296	0.0357001	0.030893	0.0205118	0.00562088	0.0201483	0.0420101	0.0464972	0.020005	0.0317938	0.0421392	0.00870118	0.0468	0.0385	0.0275	0.0362	0.0154
Homo-Arg	Homo-L-arginine	2.53385	2.53202	2.51801	2.95745	3.02609	2.93754	2.77485	2.76249	2.63836	3.03461	3.02413	2.96723	3.18912	3.21346	3.10487	2.528	2.9737	3.1692	3.0087	2.7252
N,N-Dimethylglycine	N,N-Dimethylglycine	0	0	0	0	0	0	0.420725	0.422534	0.41712	0.416294	0.418485	0.415602	0.426876	0.4312	0.422327	0	0	0.4268	0.4168	0.4201
4-Acetamidobutyric-Acid	4-Acetamidobutyric Acid	0.349857	0.337135	0.344195	0.35924	0.3603	0.364475	0.352272	0.351953	0.355495	0.355103	0.356572	0.347029	0.477427	0.458847	0.436657	0.3437	0.3613	0.4576	0.3529	0.3532
L-Carnosine	L-Carnosine	1.34806	1.21198	1.26886	1.03249	1.09008	1.04647	1.13425	1.09809	1.11188	1.15036	1.15369	1.1458	1.22979	1.12885	1.12198	1.2763	1.0563	1.1602	1.1499	1.1147
Creatine-Phosphate	Creatine Phosphate	13.8392	10.2658	11.5827	16.4574	36.4374	41.91	12.0606	10.4977	12.0841	7.07664	6.10128	0	14.9519	13.3374	24.1572	11.8959	31.6016	17.4822	6.589	11.5475
S-(5-Adenosy)-L-Homocysteine	S-(5-Adenosy)-L-Homocysteine	0.604837	0.612788	0.562241	0.985011	1.05355	1.04303	1.29625	1.27918	0.995059	1.21803	1.34193	1.24227	0.986662	0.962161	0.859099	0.5933	1.0272	0.936	1.2674	1.1902
Kynurenic-Acid	Kynurenic Acid	0.146101	0.127897	0.121975	0.127133	0.105427	0.0833579	0.0971088	0.856244	0.273607	0.108764	0.108779	0.104092	0.262192	0.233999	0.207549	0.132	0.1053	0.2346	0.1072	0.409
N'-Formylkynurenine	N'-Formylkynurenine	5.15587	5.00706	5.13228	5.358	5.32601	5.20474	4.93993	4.7676	4.79619	5.00837	5.09085	4.963	5.86818	6.10304	5.43917	5.0984	5.2963	5.8035	5.0207	4.8346
Urea	Urea	10.566	8.10525	8.85317	0	0	0	0	0	0	0	0	0	0	0	0	9.1748	0	0	0	0
argininosuccinic-acid	argininosuccinic acid	6.27531	5.04158	4.58693	14.9676	20.6855	11.1831	12.662	12.2471	11.7182	16.7571	20.1035	17.9832	15.3433	11.4505	9.01049	5.3013	15.6121	11.9348	18.2813	12.2091
2-Aminoethanesulfonic-Acid	2-Aminoethanesulfonic Acid	0.54646	0.542809	0.552497	0.618414	0.615418	0.786358	0.651421	0.668799	0.649384	0.939972	0.86963	0.865069	0.615543	0.611719	0.603988	0.5473	0.6734	0.6104	0.8916	0.6565
1,3-Dimethyluric-Acid	1,3-Dimethyluric Acid	0.0713709	0.055032	0.0456463	0.217451	0.185313	0.280403	0.431028	0.386296	0.396209	1.1215	1.09133	1.04252	0.427188	0.384815	0.319851	0.0573	0.2277	0.3773	1.0851	0.4045
3,7-Dimethyluric-Acid	3,7-Dimethyluric Acid	0.133522	0.109325	0.129378	0.32005	0.241965	0.223802	0.388695	0.345998	0.292284	0.799644	0.94564	0.849732	0.442133	0.465752	0.412287	0.1241	0.2619	0.4401	0.865	0.3423
L-Cystine	L-Cystine	0	0	0	0.138993	0	0	0	0	0	0	0	0	0	0	0.135601	0	0.139	0.1356	0	0

## Sheet: List of Differential compounds
Index	Compounds	Class	PRE-1	PRE-2	PRE-3	ES-1	ES-2	ES-3	VIP	Pvalue	Fold_Change	Log2FC	Type
Trp	L-Tryptophan	Amino Acid metabolomics	16.1144	14.5706	14.535	33.1169	40.6805	32.5225	1.20833	0.013561	2.3512	1.2334	up
Phe	L-Phenylalanine	Amino Acid metabolomics	0.595263	0.416966	0.497284	1.31901	1.30653	1.18594	1.19574	0.000399388	2.525	1.3363	up
L-Citrulline	L-Citrulline	Amino Acid metabolomics	4.37999	3.34296	4.20954	1.77492	1.73096	1.6969	1.20683	0.0194573	0.436	-1.1976	down
α-Aminoadipic-acid	α-Aminoadipic acid	Organic Acid And Its Derivatives	7.71506	7.6544	8.32608	27.0514	26.1556	27.284	1.22777	7.80256e-06	3.3969	1.7642	up
Creatine-Phosphate	Creatine Phosphate	Organic Acid And Its Derivatives	13.8392	10.2658	11.5827	16.4574	36.4374	41.91	1.02122	0.123208	2.6565	1.4095	up
argininosuccinic-acid	argininosuccinic acid	Amino Acid metabolomics	6.27531	5.04158	4.58693	14.9676	20.6855	11.1831	1.14944	0.0605312	2.945	1.5583	up
1,3-Dimethyluric-Acid	1,3-Dimethyluric Acid	Organic Acid And Its Derivatives	0.0713709	0.055032	0.0456463	0.217451	0.185313	0.280403	1.19182	0.0199778	3.9708	1.9894	up
3,7-Dimethyluric-Acid	3,7-Dimethyluric Acid	Organic Acid And Its Derivatives	0.133522	0.109325	0.129378	0.32005	0.241965	0.223802	1.16241	0.0361922	2.1111	1.078	up
Index	Compounds	Class	PRE-1	PRE-2	PRE-3	MS-1	MS-2	MS-3	VIP	Pvalue	Fold_Change	Log2FC	Type
Ala	L-Alanine	Amino Acid metabolomics	28.881	23.0243	25.7484	5.94218	5.43016	5.83878	1.14759	0.00661313	0.2216	-2.174	down
Glu	L-Glutamic acid	Amino Acid metabolomics	605.409	477.538	517.748	164.29	146.098	138.956	1.13974	0.0076348	0.2807	-1.8329	down
Asp	L-Aspartate	Amino Acid metabolomics	70.1279	56.5069	64.8521	18.689	16.1374	15.4045	1.14175	0.00478625	0.2623	-1.9307	down
Asn	L-Asparagine Anhydrous	Amino Acid metabolomics	45.0974	37.1263	39.4164	10.4162	10.6137	10.1795	1.14687	0.00600985	0.2566	-1.9624	down
L-Citrulline	L-Citrulline	Amino Acid metabolomics	4.37999	3.34296	4.20954	1.14303	1.08091	1.11384	1.14368	0.0121277	0.2797	-1.838	down
L-Pipecolic-Acid	L-Pipecolic Acid	Amino Acid metabolomics	2.6354	2.06204	2.27499	5.8634	5.06587	4.65299	1.12318	0.00630778	2.2348	1.1601	up
L-Ornithine	L-Ornithine	Amino Acid metabolomics	5.47632	4.78029	5.52189	2.39291	2.21526	2.18584	1.14358	0.00404725	0.4306	-1.2156	down
3-Aminoisobutanoic-Acid	3-Aminoisobutanoic Acid	Amino Acid metabolomics	23.4532	22.9141	21.3298	2.98513	3.44535	4.25082	1.14655	7.84212e-05	0.1578	-2.6638	down
Glutathione-Oxidized	Glutathione Oxidized	Amino Acid metabolomics	4.50477	3.93067	3.76999	22.3914	16.9185	10.4239	1.1016	0.0680853	4.0747	2.0267	up
γ-Aminobutyric-Acid	γ-Aminobutyric Acid	Organic Acid And Its Derivatives	118.177	122.232	118.255	19.9654	18.8992	20.0548	1.15194	6.48017e-05	0.1643	-2.6056	down
argininosuccinic-acid	argininosuccinic acid	Amino Acid metabolomics	6.27531	5.04158	4.58693	12.662	12.2471	11.7182	1.12991	0.00108478	2.3031	1.2036	up
1,3-Dimethyluric-Acid	1,3-Dimethyluric Acid	Organic Acid And Its Derivatives	0.0713709	0.055032	0.0456463	0.431028	0.386296	0.396209	1.14524	0.00014924	7.0534	2.8183	up
3,7-Dimethyluric-Acid	3,7-Dimethyluric Acid	Organic Acid And Its Derivatives	0.133522	0.109325	0.129378	0.388695	0.345998	0.292284	1.13134	0.011583	2.759	1.4641	up
Index	Compounds	Class	PRE-1	PRE-2	PRE-3	LS-1	LS-2	LS-3	VIP	Pvalue	Fold_Change	Log2FC	Type
Ala	L-Alanine	Amino Acid metabolomics	28.881	23.0243	25.7484	5.8733	6.43333	5.48352	1.12575	0.00603366	0.2291	-2.126	down
Asp	L-Aspartate	Amino Acid metabolomics	70.1279	56.5069	64.8521	27.5146	29.6082	24.7477	1.1111	0.00630502	0.4276	-1.2257	down
Asn	L-Asparagine Anhydrous	Amino Acid metabolomics	45.0974	37.1263	39.4164	16.1049	18.2883	17.1494	1.12131	0.00694627	0.4237	-1.2389	down
L-Citrulline	L-Citrulline	Amino Acid metabolomics	4.37999	3.34296	4.20954	1.78344	2.10419	1.8875	1.09925	0.0172002	0.484	-1.0469	down
L-Cystathionine	L-Cystathionine	Amino Acid metabolomics	1.64141	1.59398	1.58382	3.37531	3.14463	3.13531	1.1322	0.00154798	2.0035	1.0025	up
α-Aminoadipic-acid	α-Aminoadipic acid	Organic Acid And Its Derivatives	7.71506	7.6544	8.32608	28.0456	32.9939	29.299	1.1267	0.00382512	3.8125	1.9307	up
3-Aminoisobutanoic-Acid	3-Aminoisobutanoic Acid	Amino Acid metabolomics	23.4532	22.9141	21.3298	4.31782	5.35396	4.62065	1.12908	0.000180531	0.2111	-2.244	down
Glutathione-Oxidized	Glutathione Oxidized	Amino Acid metabolomics	4.50477	3.93067	3.76999	43.1424	16.4125	27.026	1.09212	0.0856661	7.0936	2.8265	up
γ-Aminobutyric-Acid	γ-Aminobutyric Acid	Organic Acid And Its Derivatives	118.177	122.232	118.255	21.2517	26.5253	22.8725	1.13018	1.61086e-06	0.197	-2.3437	down
argininosuccinic-acid	argininosuccinic acid	Amino Acid metabolomics	6.27531	5.04158	4.58693	16.7571	20.1035	17.9832	1.11512	0.00131924	3.4485	1.786	up
1,3-Dimethyluric-Acid	1,3-Dimethyluric Acid	Organic Acid And Its Derivatives	0.0713709	0.055032	0.0456463	1.1215	1.09133	1.04252	1.12938	0.000154169	18.9211	4.2419	up
3,7-Dimethyluric-Acid	3,7-Dimethyluric Acid	Organic Acid And Its Derivatives	0.133522	0.109325	0.129378	0.799644	0.94564	0.849732	1.12681	0.00263159	6.9717	2.8015	up
Index	Compounds	Class	PRE-1	PRE-2	PRE-3	ABS-1	ABS-2	ABS-3	VIP	Pvalue	Fold_Change	Log2FC	Type
Ala	L-Alanine	Amino Acid metabolomics	28.881	23.0243	25.7484	13.1906	11.979	10.9169	1.09731	0.00766292	0.4647	-1.1056	down
Val	L-Valine	Amino Acid metabolomics	6.39572	4.94726	5.53411	12.0026	12.3144	10.2953	1.08711	0.00246543	2.0508	1.0362	up
Trp	L-Tryptophan	Amino Acid metabolomics	16.1144	14.5706	14.535	104.819	99.5039	79.7563	1.11727	0.00880321	6.2822	2.6513	up
Phe	L-Phenylalanine	Amino Acid metabolomics	0.595263	0.416966	0.497284	2.69593	2.78352	2.25743	1.11061	0.0032783	5.1254	2.3577	up
Asp	L-Aspartate	Amino Acid metabolomics	70.1279	56.5069	64.8521	27.5021	26.5468	22.4724	1.10276	0.00503874	0.3996	-1.3234	down
Gln	L-Glutamine	Amino Acid metabolomics	101.261	78.4946	86.9247	384.189	383.554	335.125	1.11433	0.0010559	4.1355	2.0481	up
Arg	L-Arginine	Amino Acid metabolomics	6.19838	7.27108	7.48836	20.0293	19.405	18.9765	1.1157	2.68417e-05	2.7871	1.4788	up
L-Cystathionine	L-Cystathionine	Amino Acid metabolomics	1.64141	1.59398	1.58382	4.62993	4.90935	4.42185	1.12128	0.00186841	2.897	1.5346	up
N6-Acetyl-L-Lysine	N6-Acetyl-L-Lysine	Amino Acid metabolomics	0.468549	0.467657	0.469627	1.07211	1.0417	0.989078	1.12077	0.00182395	2.2072	1.1422	up
α-Aminoadipic-acid	α-Aminoadipic acid	Organic Acid And Its Derivatives	7.71506	7.6544	8.32608	107.352	100.795	88.3136	1.1215	0.00370885	12.5112	3.6451	up
3-Aminoisobutanoic-Acid	3-Aminoisobutanoic Acid	Amino Acid metabolomics	23.4532	22.9141	21.3298	11.0421	9.69057	7.99747	1.09612	0.00047103	0.4244	-1.2365	down
Glutathione-Oxidized	Glutathione Oxidized	Amino Acid metabolomics	4.50477	3.93067	3.76999	11.887	18.6478	29.506	1.06052	0.0895645	4.9192	2.2984	up
Nα-Acetyl-L-Arginine	Nα-Acetyl-L-Arginine	Amino Acid metabolomics	2.72509	2.1604	3.01455	7.89406	6.76111	6.00789	1.0856	0.00728879	2.6156	1.3871	up
γ-Aminobutyric-Acid	γ-Aminobutyric Acid	Organic Acid And Its Derivatives	118.177	122.232	118.255	57.8588	49.7511	41.9939	1.09938	0.0023744	0.4171	-1.2615	down
argininosuccinic-acid	argininosuccinic acid	Amino Acid metabolomics	6.27531	5.04158	4.58693	15.3433	11.4505	9.01049	1.02024	0.0604876	2.2513	1.1708	up
1,3-Dimethyluric-Acid	1,3-Dimethyluric Acid	Organic Acid And Its Derivatives	0.0713709	0.055032	0.0456463	0.427188	0.384815	0.319851	1.10706	0.00681084	6.5787	2.7178	up
3,7-Dimethyluric-Acid	3,7-Dimethyluric Acid	Organic Acid And Its Derivatives	0.133522	0.109325	0.129378	0.442133	0.465752	0.412287	1.11615	0.000442409	3.5467	1.8265	up

## Sheet: 23 differential
Index	Compounds	PRE-1	PRE-2	PRE-3	ES-1	ES-2	ES-3	MS-1	MS-2	MS-3	LS-1	LS-2	LS-3	ABS-1	ABS-2	ABS-3	PRE-mean	ES-mean	MS-mean	LS-mean	ABS-mean
Ala	L-Alanine	28.881	23.0243	25.7484	13.6754	16.9455	12.9965	5.94218	5.43016	5.83878	5.8733	6.43333	5.48352	13.1906	11.979	10.9169	25.8846	14.5391	5.737	5.93	12.0288
Val	L-Valine	6.39572	4.94726	5.53411	5.78164	6.5422	5.92185	3.62995	3.3069	3.28184	4.52626	4.76634	4.27565	12.0026	12.3144	10.2953	5.6257	6.0819	3.4062	4.5228	11.5374
Trp	L-Tryptophan	16.1144	14.5706	14.535	33.1169	40.6805	32.5225	24.1813	19.3432	12.5778	27.517	23.6794	24.7961	104.819	99.5039	79.7563	15.0733	35.4399	18.7008	25.3308	94.693
Phe	L-Phenylalanine	0.595263	0.416966	0.497284	1.31901	1.30653	1.18594	0.828881	0.716502	0.610364	1.04422	0.932835	0.915095	2.69593	2.78352	2.25743	0.5032	1.2705	0.7186	0.9641	2.579
Glu	L-Glutamic acid	605.409	477.538	517.748	359.149	376.564	356.579	164.29	146.098	138.956	319.68	368.945	303.499	489.576	466.924	408.853	533.565	364.098	149.781	330.708	455.118
Asp	L-Aspartate	70.1279	56.5069	64.8521	46.3279	48.8539	45.331	18.689	16.1374	15.4045	27.5146	29.6082	24.7477	27.5021	26.5468	22.4724	63.829	46.8376	16.7436	27.2902	25.5071
Asn	L-Asparagine Anhydrous	45.0974	37.1263	39.4164	35.6497	48.1424	38.1434	10.4162	10.6137	10.1795	16.1049	18.2883	17.1494	34.6947	31.5044	27.1873	40.5467	40.6452	10.4032	17.1809	31.1288
Gln	L-Glutamine	101.261	78.4946	86.9247	125.713	145.893	128.484	58.3155	54.8699	52.1255	130.997	147.35	119.262	384.189	383.554	335.125	88.8933	133.363	55.1036	132.536	367.623
Arg	L-Arginine	6.19838	7.27108	7.48836	10.2595	12.6202	10.6774	4.35431	3.8721	4.13047	5.89463	7.0465	5.51546	20.0293	19.405	18.9765	6.9859	11.1857	4.119	6.1522	19.4702
L-Citrulline	L-Citrulline	4.37999	3.34296	4.20954	1.77492	1.73096	1.6969	1.14303	1.08091	1.11384	1.78344	2.10419	1.8875	5.2354	4.92711	4.36292	3.9775	1.7343	1.1126	1.925	4.8418
L-Pipecolic-Acid	L-Pipecolic Acid	2.6354	2.06204	2.27499	3.24383	3.12521	2.98478	5.8634	5.06587	4.65299	3.80003	3.98459	3.48176	4.15256	4.31045	3.64896	2.3241	3.1179	5.1941	3.7555	4.0373
L-Cystathionine	L-Cystathionine	1.64141	1.59398	1.58382	2.45238	3.23001	3.01672	2.64886	2.64396	2.39354	3.37531	3.14463	3.13531	4.62993	4.90935	4.42185	1.6064	2.8997	2.5621	3.2184	4.6537
N6-Acetyl-L-Lysine	N6-Acetyl-L-Lysine	0.468549	0.467657	0.469627	0.606437	0.607245	0.615699	0.641412	0.655948	0.612599	0.83679	0.876871	0.747411	1.07211	1.0417	0.989078	0.4686	0.6098	0.6367	0.8204	1.0343
α-Aminoadipic-acid	α-Aminoadipic acid	7.71506	7.6544	8.32608	27.0514	26.1556	27.284	14.8667	14.4015	11.7695	28.0456	32.9939	29.299	107.352	100.795	88.3136	7.8985	26.8303	13.6792	30.1128	98.8203
L-Ornithine	L-Ornithine	5.47632	4.78029	5.52189	3.09385	2.7721	2.95675	2.39291	2.21526	2.18584	3.4054	3.39429	3.3213	7.02339	5.619	5.08227	5.2595	2.9409	2.2647	3.3737	5.9082
3-Aminoisobutanoic-Acid	3-Aminoisobutanoic Acid	23.4532	22.9141	21.3298	11.3876	11.2318	13.0939	2.98513	3.44535	4.25082	4.31782	5.35396	4.62065	11.0421	9.69057	7.99747	22.5657	11.9044	3.5604	4.7641	9.5767
Glutathione-Oxidized	Glutathione Oxidized	4.50477	3.93067	3.76999	5.22865	18.0874	24.3831	22.3914	16.9185	10.4239	43.1424	16.4125	27.026	11.887	18.6478	29.506	4.0685	15.8997	16.5779	28.8603	20.0136
Nα-Acetyl-L-Arginine	Nα-Acetyl-L-Arginine	2.72509	2.1604	3.01455	2.36887	2.4579	2.27779	2.67171	2.40488	2.14379	3.46107	3.85773	2.9103	7.89406	6.76111	6.00789	2.6333	2.3682	2.4068	3.4097	6.8877
γ-Aminobutyric-Acid	γ-Aminobutyric Acid	118.177	122.232	118.255	55.5474	60.6444	70.5969	19.9654	18.8992	20.0548	21.2517	26.5253	22.8725	57.8588	49.7511	41.9939	119.555	62.2629	19.6398	23.5499	49.868
Creatine-Phosphate	Creatine Phosphate	13.8392	10.2658	11.5827	16.4574	36.4374	41.91	12.0606	10.4977	12.0841	7.07664	6.10128	0	14.9519	13.3374	24.1572	11.8959	31.6016	11.5475	6.589	17.4822
argininosuccinic-acid	argininosuccinic acid	6.27531	5.04158	4.58693	14.9676	20.6855	11.1831	12.662	12.2471	11.7182	16.7571	20.1035	17.9832	15.3433	11.4505	9.01049	5.3013	15.6121	12.2091	18.2813	11.9348
1,3-Dimethyluric-Acid	1,3-Dimethyluric Acid	0.0713709	0.055032	0.0456463	0.217451	0.185313	0.280403	0.431028	0.386296	0.396209	1.1215	1.09133	1.04252	0.427188	0.384815	0.319851	0.0573	0.2277	0.4045	1.0851	0.3773
3,7-Dimethyluric-Acid	3,7-Dimethyluric Acid	0.133522	0.109325	0.129378	0.32005	0.241965	0.223802	0.388695	0.345998	0.292284	0.799644	0.94564	0.849732	0.442133	0.465752	0.412287	0.1241	0.2619	0.3423	0.865	0.4401

## Sheet: 34 non-differential
Index	Compounds	PRE-1	PRE-2	PRE-3	ES-1	ES-2	ES-3	MS-1	MS-2	MS-3	LS-1	LS-2	LS-3	ABS-1	ABS-2	ABS-3	PRE-mean	ES-mean	MS-mean	LS-mean	ABS-mean
Gly	Glycine	7.60161	6.8553	7.10175	6.17768	6.89193	5.82184	5.90104	5.87812	5.39096	5.55466	5.16418	5.26845	5.98667	6.01445	5.61399	7.1862	6.2972	5.7234	5.3291	5.8717
Leu	L-Leucine	2.84544	2.71563	2.77006	2.81796	2.78732	2.75831	2.57553	2.54211	2.54313	2.62611	2.62644	2.59972	3.58905	3.50494	3.3085	2.777	2.7879	2.5536	2.6174	3.4675
Met	L-Methionine	1.75502	1.68518	1.68652	1.88564	1.88821	1.87811	1.78295	1.71493	1.67587	1.84493	1.83033	1.75571	2.44943	2.50589	2.46521	1.7089	1.884	1.7246	1.8103	2.4735
Ile	L-Isoleucine	3.56763	2.8674	3.20327	3.67522	3.92806	3.63765	2.73316	2.52092	2.49081	2.97717	2.96123	2.83353	5.92043	6.15354	5.20333	3.2128	3.747	2.5816	2.924	5.7591
Pro	L-Proline	4.10149	3.43235	3.78801	2.97877	3.33476	3.12922	2.28454	2.20494	2.13842	2.84732	2.77996	2.74019	5.40457	5.33712	4.62076	3.7739	3.1476	2.2093	2.7892	5.1208
Ser	L-Serine	24.4227	20.2315	21.6032	17.2951	23.3091	18.5668	12.7174	12.7653	11.8432	10.4759	12.1168	11.6195	12.9458	12.4903	10.7754	22.0858	19.7237	12.4419	11.4041	12.0705
Tyr	L-Tyrosine	3.47265	3.2169	3.40222	3.59475	3.87301	3.75258	2.864	2.77824	2.71842	2.97566	2.9692	2.90452	3.87731	3.80652	3.67152	3.3639	3.7401	2.7869	2.9498	3.7851
Lys	L-Lysine	5.31697	4.3179	4.57878	4.29475	4.55174	4.30674	3.54849	3.46421	3.30621	4.00996	4.07228	3.90441	6.26305	5.54052	4.9296	4.7379	4.3844	3.4396	3.9956	5.5777
His	L-Histidine	7.55527	7.82412	7.59351	9.5959	11.0865	10.0378	7.36079	7.13937	5.97238	8.73988	7.87788	8.53387	14.3262	15.154	13.8586	7.6576	10.2401	6.8242	8.3839	14.4462
Thr	L-Threonine	17.9162	15.2599	17.0556	17.5588	22.1112	17.0225	9.50441	9.05493	8.6281	11.0995	11.7035	10.3474	26.2119	26.3601	22.7162	16.7439	18.8975	9.0625	11.0501	25.096
L-Homocitrulline	L-Homocitrulline	0.273502	0.281147	0.266941	0.293487	0.287618	0.290412	0.304871	0.309522	0.279392	0.314803	0.306264	0.293521	0.272241	0.274002	0.264685	0.2739	0.2905	0.2979	0.3049	0.2703
Ethanolamine	Ethanolamine	32.9621	25.2973	28.6227	25.7014	28.4845	27.7511	25.2705	22.479	16.1449	22.2211	21.6475	20.8073	19.323	20.8161	17.1273	28.9607	27.3123	21.2981	21.5586	19.0888
Creatine	Creatine	0.262225	0.280172	0.279017	0.148668	0.14836	0.156038	0.155755	0.160567	0.151322	0.206288	0.213818	0.20796	0.16383	0.165659	0.161064	0.2738	0.151	0.1559	0.2094	0.1635
Trans-4-Hydroxy-L-Proline	Trans-4-Hydroxy-L-Proline	0.791021	0.77108	0.780936	0.652327	0.657959	0.631089	0.652952	0.643263	0.614616	0.685221	0.670761	0.655653	0.610913	0.596802	0.594593	0.781	0.6471	0.6369	0.6705	0.6008
L-tyrosine-methyl-ester	L-tyrosine methyl ester	0.0556403	0.0560864	0.0541491	0.0666899	0.116671	0.106615	0.0838153	0.0944503	0.0241928	0.112914	0.0508858	0.102901	0.0554877	0.0612226	0.0554537	0.0553	0.0967	0.0675	0.0889	0.0574
Glycyl-L-Proline	Glycyl-L-Proline	1.66987	1.65677	1.68397	1.65345	1.67618	1.67099	1.65203	1.64928	1.61722	1.6536	1.64763	1.65726	1.63052	1.62823	1.61022	1.6702	1.6669	1.6395	1.6528	1.623
Methionine-Sulfoxide	Methionine Sulfoxide	0.792196	0.744401	0.792338	0.810822	0.824695	0.783081	0.665519	0.652449	0.675636	0.650097	0.716345	0.667901	0.819876	0.78945	0.662451	0.7763	0.8062	0.6645	0.6781	0.7573
N-Glycyl-L-Leucine	N-Glycyl-L-Leucine	1.68013	1.68586	1.6839	N/A	1.68327	1.69499	1.69677	1.69458	1.68331	1.73753	1.70148	1.72365	1.70459	1.71368	1.68474	1.6833	1.6891	1.6916	1.7209	1.701
Nα-Acetyl-L-glutamine	Nα-Acetyl-L-glutamine	0.444873	0.444752	0.439317	0.430783	0.477146	0.451944	0.452265	0.432371	0.402034	0.454488	0.407894	0.437304	0.500186	0.503969	0.463439	0.443	0.4533	0.4289	0.4332	0.4892
D-Alanyl-D-Alanine	D-Alanyl-D-Alanine	0.0619709	0.0288261	0.0497078	0.0488296	0.0357001	0.030893	0.0205118	0.00562088	0.0201483	0.0420101	0.0464972	0.020005	0.0317938	0.0421392	0.00870118	0.0468	0.0385	0.0154	0.0362	0.0275
Homo-Arg	Homo-L-arginine	2.53385	2.53202	2.51801	2.95745	3.02609	2.93754	2.77485	2.76249	2.63836	3.03461	3.02413	2.96723	3.18912	3.21346	3.10487	2.528	2.9737	2.7252	3.0087	3.1692
4-Acetamidobutyric-Acid	4-Acetamidobutyric Acid	0.349857	0.337135	0.344195	0.35924	0.3603	0.364475	0.352272	0.351953	0.355495	0.355103	0.356572	0.347029	0.477427	0.458847	0.436657	0.3437	0.3613	0.3532	0.3529	0.4576
L-Carnosine	L-Carnosine	1.34806	1.21198	1.26886	1.03249	1.09008	1.04647	1.13425	1.09809	1.11188	1.15036	1.15369	1.1458	1.22979	1.12885	1.12198	1.2763	1.0563	1.1147	1.1499	1.1602
S-(5-Adenosy)-L-Homocysteine	S-(5-Adenosy)-L-Homocysteine	0.604837	0.612788	0.562241	0.985011	1.05355	1.04303	1.29625	1.27918	0.995059	1.21803	1.34193	1.24227	0.986662	0.962161	0.859099	0.5933	1.0272	1.1902	1.2674	0.936
Kynurenic-Acid	Kynurenic Acid	0.146101	0.127897	0.121975	0.127133	0.105427	0.0833579	0.0971088	0.856244	0.273607	0.108764	0.108779	0.104092	0.262192	0.233999	0.207549	0.132	0.1053	0.409	0.1072	0.2346
N'-Formylkynurenine	N'-Formylkynurenine	5.15587	5.00706	5.13228	5.358	5.32601	5.20474	4.93993	4.7676	4.79619	5.00837	5.09085	4.963	5.86818	6.10304	5.43917	5.0984	5.2963	4.8346	5.0207	5.8035
2-Aminoethanesulfonic-Acid	2-Aminoethanesulfonic Acid	0.54646	0.542809	0.552497	0.618414	0.615418	0.786358	0.651421	0.668799	0.649384	0.939972	0.86963	0.865069	0.615543	0.611719	0.603988	0.5473	0.6734	0.6565	0.8916	0.6104
L-Cystine	L-Cystine	N/A	N/A	N/A	0.138993	N/A	N/A	N/A	N/A	N/A	N/A	N/A	N/A	N/A	N/A	0.135601	N/A	0.139	N/A	N/A	0.1356
2-Aminobutyric-acid	2-Aminobutyric acid	N/A	N/A	N/A	N/A	N/A	N/A	N/A	N/A	N/A	N/A	N/A	N/A	4.2767	4.26957	4.26184	N/A	N/A	N/A	N/A	4.2694
Urea	Urea	10.566	8.10525	8.85317	N/A	N/A	N/A	N/A	N/A	N/A	N/A	N/A	N/A	N/A	N/A	N/A	9.1748	N/A	N/A	N/A	N/A
3-N-Methyl-L-Histidine	3-N-Methyl-L-Histidine	N/A	N/A	N/A	0.926723	0.936774	0.925631	N/A	N/A	0.914432	0.961222	0.954582	0.955491	0.970352	0.96741	0.966241	N/A	0.9297	0.9144	0.9571	0.968
1-Methylhistidine	1-Methylhistidine	N/A	N/A	N/A	1.30062	1.54008	1.39307	1.90225	1.81118	1.27415	1.87694	1.55985	1.76854	1.56829	1.61863	1.52884	N/A	1.4113	1.6625	1.7351	1.5719
N,N-Dimethylglycine	N,N-Dimethylglycine	N/A	N/A	N/A	N/A	N/A	N/A	0.420725	0.422534	0.41712	0.416294	0.418485	0.415602	0.426876	0.4312	0.422327	N/A	N/A	0.4201	0.4168	0.4268
Beta-Alanine	Beta-Alanine	0	1.66413	2.01857	2.01959	2.27749	1.80411	0	1.74373	1.73126	1.89901	1.91403	1.86422	2.85717	3.06504	2.71125	1.8413	2.0337	1.7375	1.8924	2.8778
