# Supplementary material for: Analysis of Nitrogen Dynamics and Transcriptomic Activity Revealed a Pivotal Role of Some Amino Acid Transporters in Nitrogen Remobilization in Poplar Senescing Leaves
Source: Plants (Basel). 2023 Dec 12;12(24):4140. doi: 10.3390/plants12244140 (PMC10747403; doi:10.3390/plants12244140)
Supplement: Supplementary file 1 [file plants-12-04140-s001.zip › Supplemental Table S2-List of DEGs-Up-Down.xlsx]

## Sheet: Up-4605 genes
Gene_id	PRE_1_fpkm	PRE_2_fpkm	PRE_3_fpkm	ES_1_fpkm	ES_2_fpkm	ES_3_fpkm	MS_1_fpkm	MS_2_fpkm	MS_3_fpkm	LS_1_fpkm	LS_2_fpkm	LS_3_fpkm	PRE_ave_fpkm	ES_ave_fpkm	MS_ave_fpkm	LS_ave_fpkm	ES_readcount (ES vs PRE)	PRE_readcount (ES vs PRE)	log2FoldChange (ES vs PRE)	pval(ES vs PRE)	padj(ES vs PRE)	significant(ES vs PRE)	MS_readcount(MS vs PRE)	PRE_readcount(MS vs PRE)	log2FoldChange(MS vs PRE)	pval(MS vs PRE)	padj(MS vs PRE)	significant(MS vs PRE)	LS_readcount(LS vs PRE)	PRE_readcount(LS vs PRE)	log2FoldChange(LS vs PRE)	pval(LS vs PRE)	padj(LS vs PRE)	significant(LS vs PRE)	biological_process	biological_process_description	cellular_component	cellular_component_description	molecular_function	molecular_function_description	KEGG AnnotInfo	KEGG url	Interpro Description
Potri.001G005700	0.495226	0.289671	0.320768	0.579547	0.524805	0.734339	0.7904	0.871609	0.961081	1.26822	1.14472	1.13094	0.368555	0.612897	0.874363	1.1813	50.0855	29.8621	0.74608	0.035847	0.075264	FALSE	78.7349	32.1814	1.2908	1.6349e-05	4.6035e-05	UP	97.0935	30.2606	1.6819	4.2158e-09	1.2884e-08	UP	GO:0008150//GO:0044699//GO:0044710//GO:0055114//GO:0008152	biological_process//single-organism process//single-organism metabolic process//oxidation-reduction process//metabolic process	--	--	GO:0004497//GO:0016703//GO:0003824//GO:0003674//GO:0016701//GO:0010277//GO:0051537//GO:0051540//GO:0016491//GO:0005488//GO:0051536	monooxygenase activity//oxidoreductase activity, acting on single donors with incorporation of molecular oxygen, incorporation of one atom of oxygen (internal monooxygenases or internal mixed function oxidases)//catalytic activity//molecular_function//oxidoreductase activity, acting on single donors with incorporation of molecular oxygen//chlorophyllide a oxygenase [overall] activity//2 iron, 2 s…	no KO assigned | (RefSeq) POPTRDRAFT_847566; Rieske (2Fe-2S) domain-containing family protein	http://www.genome.jp/dbget-bin/www_bget?pop:POPTR_0001s04290g	Domain of unknown function DUF4219||Pheophorbide a oxygenase||Rieske [2Fe-2S] iron-sulphur domain
Potri.001G006700	2.36315	2.10982	2.20831	2.68812	3.57017	3.52848	19.2383	18.7005	19.134	14.8461	15.2629	16.5419	2.22709	3.26226	19.0243	15.5503	300.466	203.394	0.56292	0.00043148	0.0013116	UP	1930.85	219.201	3.1389	0	0	UP	1440.12	206.123	2.8046	1.4556e-219	4.0559e-218	UP	GO:0008150//GO:0008152	biological_process//metabolic process	GO:0005575//GO:0016021//GO:0031224//GO:0044425//GO:0016020	cellular_component//integral component of membrane//intrinsic component of membrane//membrane part//membrane	GO:0003824//GO:0003674	catalytic activity//molecular_function	no KO assigned | (RefSeq) POPTRDRAFT_708301; hypothetical protein	http://www.genome.jp/dbget-bin/www_bget?pop:POPTR_0001s04380g	AMP-dependent synthetase/ligase||Acetyl-coenzyme A synthetase, N-terminal domain||AMP-binding, conserved site
Potri.001G007000	1.8119	2.51321	2.33888	5.9105	6.23233	5.9714	4.5717	3.1926	3.83375	8.07572	6.02952	7.43944	2.22133	6.03808	3.86602	7.18156	305.669	111.537	1.4545	1.5623e-21	1.3369e-20	UP	215.696	120.212	0.84343	9.8493e-05	0.00025717	UP	365.605	113.046	1.6934	3.4435e-17	1.4825e-16	UP	GO:0016567//GO:0044267//GO:0070647//GO:0043412//GO:0044238//GO:0008152//GO:0044237//GO:0019538//GO:0071704//GO:0032446//GO:0009987//GO:0006464//GO:0008150//GO:0043170//GO:0044260//GO:0036211	protein ubiquitination//cellular protein metabolic process//protein modification by small protein conjugation or removal//macromolecule modification//primary metabolic process//metabolic process//cellular metabolic process//protein metabolic process//organic substance metabolic process//protein modification by small protein conjugation//cellular process//cellular protein modification process//bio…	GO:0005623//GO:0032991//GO:0031461//GO:0005622//GO:0031463//GO:0044424//GO:1902494//GO:1990234//GO:0005575//GO:0044464//GO:0000151//GO:0043234	cell//macromolecular complex//cullin-RING ubiquitin ligase complex//intracellular//Cul3-RING ubiquitin ligase complex//intracellular part//catalytic complex//transferase complex//cellular_component//cell part//ubiquitin ligase complex//protein complex	GO:0016740//GO:0004842//GO:0003824//GO:0003674//GO:0019787	transferase activity//ubiquitin-protein transferase activity//catalytic activity//molecular_function//ubiquitin-like protein transferase activity	no KO assigned | (RefSeq) POPTRDRAFT_547623; hypothetical protein	http://www.genome.jp/dbget-bin/www_bget?pop:POPTR_0001s04420g	Galactose oxidase, beta-propeller||Kelch repeat type 1||F-box domain, cyclin-like
Potri.001G007100	0.313957	0.368924	0.0901581	0.91257	1.37497	0.98819	0.87243	0.751437	1.21559	1.56482	1.35049	1.2638	0.25768	1.09191	0.946485	1.39304	43.7905	10.248	2.0953	2.05e-06	8.144e-06	UP	41.8143	11.0465	1.9204	1.5961e-05	4.4988e-05	UP	56.1933	10.3932	2.4348	3.7601e-09	1.1534e-08	UP	GO:0044699//GO:0008150//GO:0044710//GO:0055114//GO:0008152	single-organism process//biological_process//single-organism metabolic process//oxidation-reduction process//metabolic process	--	--	GO:0043169//GO:0003824//GO:0003674//GO:0046872//GO:0043167//GO:0005488//GO:0016491	cation binding//catalytic activity//molecular_function//metal ion binding//ion binding//binding//oxidoreductase activity	K06892 feruloyl-CoA ortho-hydroxylase [EC:1.14.11.-] | (RefSeq) POPTRDRAFT_814774; oxidoreductase family protein	http://www.genome.jp/dbget-bin/www_bget?pop:POPTR_0001s04430g	Isopenicillin N synthase-like||Non-haem dioxygenase N-terminal domain||Oxoglutarate/iron-dependent oxygenase
Potri.001G007200	3.16621	3.96053	3.69835	6.63678	7.34542	7.4339	8.92879	7.97658	7.95423	7.45491	8.08132	7.94297	3.60836	7.1387	8.28653	7.8264	375.112	188.047	0.99623	1.2437e-14	8.1988e-14	UP	479.893	202.671	1.2436	1.1094e-25	7.5964e-25	UP	413.603	190.59	1.1178	2.2134e-18	9.9103e-18	UP	GO:0046942//GO:0006820//GO:0003333//GO:0008150//GO:0044765//GO:0044699//GO:0034220//GO:0098656//GO:0009987//GO:0071702//GO:0071705//GO:1903825//GO:0015711//GO:0006810//GO:0051179//GO:0006865//GO:0044763//GO:0006811//GO:0051234//GO:0055085//GO:1902047//GO:0015846//GO:0015849//GO:1902578	carboxylic acid transport//anion transport//amino acid transmembrane transport//biological_process//single-organism transport//single-organism process//ion transmembrane transport//anion transmembrane transport//cellular process//organic substance transport//nitrogen compound transport//organic acid transmembrane transport//organic anion transport//transport//localization//amino acid transport//s…	GO:0031224//GO:0005575//GO:0044464//GO:0016021//GO:0005887//GO:0044459//GO:0071944//GO:0005886//GO:0031226//GO:0016020//GO:0044425//GO:0005623	intrinsic component of membrane//cellular_component//cell part//integral component of membrane//integral component of plasma membrane//plasma membrane part//cell periphery//plasma membrane//intrinsic component of plasma membrane//membrane//membrane part//cell	GO:0005215//GO:0015291//GO:0046943//GO:0015297//GO:0015075//GO:0005342//GO:0003674//GO:0008514//GO:0022857//GO:0022804//GO:0015171//GO:0022892//GO:0015203//GO:0022891//GO:0008509	transporter activity//secondary active transmembrane transporter activity//carboxylic acid transmembrane transporter activity//antiporter activity//ion transmembrane transporter activity//organic acid transmembrane transporter activity//molecular_function//organic anion transmembrane transporter activity//transmembrane transporter activity//active transmembrane transporter activity//amino acid tr…	no KO assigned | (RefSeq) POPTRDRAFT_750463; hypothetical protein	http://www.genome.jp/dbget-bin/www_bget?pop:POPTR_0001s04440g	Amino acid/polyamine transporter I
Potri.001G007300	2.42196	2.93295	3.19498	4.328	4.50685	5.16682	11.4926	12.9794	12.6793	7.16616	6.92893	6.82081	2.84996	4.66722	12.3837	6.97197	249.557	151.132	0.72356	2.3179e-06	9.1598e-06	UP	729.723	162.881	2.1635	2.5347e-86	4.0698e-85	UP	374.94	153.159	1.2916	4.7379e-21	2.299e-20	UP	GO:0044710//GO:0006643//GO:0006820//GO:0044283//GO:0046942//GO:1901615//GO:0006807//GO:1901360//GO:0046467//GO:0044255//GO:0003333//GO:1901617//GO:0030148//GO:1901362//GO:1901576//GO:0044711//GO:0006629//GO:0098656//GO:0034220//GO:0044765//GO:0044699//GO:0008150//GO:0071704//GO:0071705//GO:0015711//GO:1903825//GO:0071702//GO:0009987//GO:0046165//GO:0051179//GO:0006865//GO:0046520//GO:1901564//GO:…	single-organism metabolic process//membrane lipid metabolic process//anion transport//small molecule biosynthetic process//carboxylic acid transport//organic hydroxy compound metabolic process//nitrogen compound metabolic process//organic cyclic compound metabolic process//membrane lipid biosynthetic process//cellular lipid metabolic process//amino acid transmembrane transport//organic hydroxy co…	GO:0031224//GO:0016021//GO:0044464//GO:0005575//GO:0071944//GO:0044459//GO:0005887//GO:0031226//GO:0005886//GO:0005623//GO:0044425//GO:0016020	intrinsic component of membrane//integral component of membrane//cell part//cellular_component//cell periphery//plasma membrane part//integral component of plasma membrane//intrinsic component of plasma membrane//plasma membrane//cell//membrane part//membrane	GO:0015291//GO:0005215//GO:0015075//GO:0015297//GO:0046943//GO:0008514//GO:0003674//GO:0022857//GO:0005342//GO:0022804//GO:0015203//GO:0022892//GO:0015171//GO:0022891//GO:0008509	secondary active transmembrane transporter activity//transporter activity//ion transmembrane transporter activity//antiporter activity//carboxylic acid transmembrane transporter activity//organic anion transmembrane transporter activity//molecular_function//transmembrane transporter activity//organic acid transmembrane transporter activity//active transmembrane transporter activity//polyamine tra…	no KO assigned | (RefSeq) POPTRDRAFT_639662; amino acid permease family protein	http://www.genome.jp/dbget-bin/www_bget?pop:POPTR_0001s04450g	Amino acid/polyamine transporter I
Potri.001G008900	0.0346925	0	0.0697377	1.53632	1.35898	1.17931	0.190336	0.15852	0.296008	0.550179	0.688492	0.996724	0.03481	1.3582	0.214955	0.745132	70.4011	1.78931	5.2981	5.6883e-24	5.2965e-23	UP	12.2756	1.92768	2.6709	0.0055123	0.011597	UP	38.826	1.8109	4.4222	2.1936e-11	7.5371e-11	UP	--	--	GO:0005575//GO:0016021//GO:0031224//GO:0016020//GO:0044425	cellular_component//integral component of membrane//intrinsic component of membrane//membrane//membrane part	--	--	no KO assigned | (RefSeq) POPTRDRAFT_844487; hypothetical protein	http://www.genome.jp/dbget-bin/www_bget?pop:POPTR_0001s04630g	Protein of unknown function DUF716, TMEM45
Potri.001G009100	0.908312	1.24523	1.22675	4.48439	3.44847	4.14546	3.82245	3.45862	3.21969	4.56149	3.06908	3.79522	1.12676	4.02611	3.50025	3.8086	127.538	35.4067	1.8488	1.7265e-13	1.0779e-12	UP	122.23	38.1602	1.6795	2.1095e-11	8.7488e-11	UP	121.348	35.8845	1.7577	7.4322e-11	2.4902e-10	UP	--	--	GO:0005576//GO:0005575//GO:0048046	extracellular region//cellular_component//apoplast	--	--	no KO assigned | (RefSeq) POPTRDRAFT_547643; disease resistance-responsive family protein	http://www.genome.jp/dbget-bin/www_bget?pop:POPTR_0001s04650g	Plant disease resistance response protein
Potri.001G009600	0.568513	0.403448	0.386538	0.69044	0.683474	0.536824	0.583785	0.407483	0.553893	1.10489	1.24725	1.09013	0.452833	0.636912	0.515054	1.14743	68.499	48.2994	0.50408	0.076329	0.14558	FALSE	61.0503	52.0525	0.23003	0.44252	0.57534	FALSE	124.15	48.9487	1.3427	3.5465e-08	1.0268e-07	UP	GO:0008152//GO:0032259//GO:0008150	metabolic process//methylation//biological_process	GO:0043226//GO:0044424//GO:0043231//GO:0005623//GO:0005622//GO:0005634//GO:0005575//GO:0044464//GO:0043227//GO:0043229	organelle//intracellular part//intracellular membrane-bounded organelle//cell//intracellular//nucleus//cellular_component//cell part//membrane-bounded organelle//intracellular organelle	GO:0008757//GO:0003886//GO:0009008//GO:0016740//GO:0005488//GO:0016741//GO:0044877//GO:0003824//GO:0008168//GO:0003682//GO:0003674	S-adenosylmethionine-dependent methyltransferase activity//DNA (cytosine-5-)-methyltransferase activity//DNA-methyltransferase activity//transferase activity//binding//transferase activity, transferring one-carbon groups//macromolecular complex binding//catalytic activity//methyltransferase activity//chromatin binding//molecular_function	K00558 DNA (cytosine-5)-methyltransferase 1 [EC:2.1.1.37] | (RefSeq) POPTRDRAFT_750484; hypothetical protein	http://www.genome.jp/dbget-bin/www_bget?pop:POPTR_0001s04700g	Bromo adjacent homology (BAH) domain||C-5 cytosine methyltransferase||DNA methylase, C-5 cytosine-specific, active site||Chromo domain-like||S-adenosyl-L-methionine-dependent methyltransferase-like||Chromo domain
Potri.001G010200	1.31138	2.07745	2.46871	3.11416	3.00156	3.95725	5.83467	6.46762	6.3311	7.6805	6.12521	6.16435	1.95251	3.35766	6.21113	6.65669	145.068	83.6692	0.79396	0.0017323	0.0047882	UP	295.73	90.1738	1.7135	3.3806e-26	2.3443e-25	UP	289.274	84.7873	1.7705	2.2339e-16	9.3591e-16	UP	GO:0006811//GO:0098655//GO:1902578//GO:0044699//GO:0008150//GO:0034220//GO:0044763//GO:0051234//GO:0051179//GO:0006812//GO:0006810//GO:0055085//GO:0009987//GO:0044765	ion transport//cation transmembrane transport//single-organism localization//single-organism process//biological_process//ion transmembrane transport//single-organism cellular process//establishment of localization//localization//cation transport//transport//transmembrane transport//cellular process//single-organism transport	GO:0044425//GO:0016020//GO:0016021//GO:0005575//GO:0031224	membrane part//membrane//integral component of membrane//cellular_component//intrinsic component of membrane	GO:0022891//GO:0003674//GO:0022892//GO:0008324//GO:0015075//GO:0005215//GO:0022857	substrate-specific transmembrane transporter activity//molecular_function//substrate-specific transporter activity//cation transmembrane transporter activity//ion transmembrane transporter activity//transporter activity//transmembrane transporter activity	no KO assigned | (RefSeq) hypothetical protein	http://www.genome.jp/dbget-bin/www_bget?pop:POPTR_1020s00200g	Cation efflux protein cytoplasmic domain||Cation efflux protein transmembrane domain||Cation efflux protein
Potri.001G010500	17.2476	16.3041	15.5593	20.5281	18.9291	19.3936	27.7233	24.5146	26.3748	43.7195	41.3765	44.7606	16.3704	19.6169	26.2042	43.2855	918.416	760.129	0.2729	0.00026499	0.00083172	UP	1352.17	819.219	0.72296	7.4861e-24	4.8841e-23	UP	2038.19	770.375	1.4037	5.6012e-118	9.0481e-117	UP	GO:0008152//GO:1901575//GO:0030163//GO:0044237//GO:0019538//GO:0019941//GO:0044265//GO:0007275//GO:0070647//GO:0044267//GO:0044707//GO:0016567//GO:0044248//GO:0044238//GO:0044257//GO:0043412//GO:0006511//GO:0043632//GO:0043170//GO:0036211//GO:0032502//GO:0051603//GO:0009056//GO:0009057//GO:0044260//GO:0032446//GO:0006464//GO:0009987//GO:0071704//GO:0006508//GO:0044699//GO:0008150//GO:0044767//GO:…	metabolic process//organic substance catabolic process//protein catabolic process//cellular metabolic process//protein metabolic process//modification-dependent protein catabolic process//cellular macromolecule catabolic process//multicellular organismal development//protein modification by small protein conjugation or removal//cellular protein metabolic process//single-multicellular organism pro…	GO:0043226//GO:0043231//GO:0044424//GO:0005623//GO:0005634//GO:0005622//GO:0005575//GO:0044464//GO:0043227//GO:0043229	organelle//intracellular membrane-bounded organelle//intracellular part//cell//nucleus//intracellular//cellular_component//cell part//membrane-bounded organelle//intracellular organelle	GO:0004842//GO:0061659//GO:0046914//GO:0016740//GO:0005488//GO:0043167//GO:0008270//GO:0061630//GO:0046872//GO:0019787//GO:0043169//GO:0003824//GO:0003674	ubiquitin-protein transferase activity//ubiquitin-like protein ligase activity//transition metal ion binding//transferase activity//binding//ion binding//zinc ion binding//ubiquitin protein ligase activity//metal ion binding//ubiquitin-like protein transferase activity//cation binding//catalytic activity//molecular_function	K04506 E3 ubiquitin-protein ligase SIAH1 [EC:2.3.2.27] | (RefSeq) POPTRDRAFT_750490; hypothetical protein	http://www.genome.jp/dbget-bin/www_bget?pop:POPTR_0001s04770g	Seven-in-absentia protein, sina||Zinc finger, RING/FYVE/PHD-type||Seven In Absentia Homolog-type||TRAF-like||Seven-in-absentia protein, TRAF-like domain||Zinc finger, RING-type||Zinc finger, SIAH-type
Potri.001G010600	2.18422	1.43732	2.08556	1.69924	2.10802	2.74997	1.63411	2.55054	2.19254	5.54226	4.78314	3.98243	1.90237	2.18574	2.12573	4.76928	18.0018	15.5334	0.21277	0.75069	0.88561	FALSE	19.291	16.7395	0.20467	0.74256	0.8573	FALSE	39.5109	15.7384	1.328	0.0021644	0.0042808	UP	--	--	GO:0031224//GO:0016021//GO:0005575//GO:0044425//GO:0016020	intrinsic component of membrane//integral component of membrane//cellular_component//membrane part//membrane	--	--	no KO assigned | (RefSeq) POPTRDRAFT_547657; hypothetical protein	http://www.genome.jp/dbget-bin/www_bget?pop:POPTR_0001s04780g	--
Potri.001G010700	8.619	9.49252	8.68102	11.5077	11.2254	10.6463	17.8817	16.5474	18.6305	31.4915	32.6634	31.0333	8.93085	11.1264	17.6865	31.7294	552.548	439.894	0.32894	0.00057549	0.0017134	UP	968.009	474.099	1.0298	1.0071e-36	8.8076e-36	UP	1585.01	445.843	1.8299	4.12e-139	7.6092e-138	UP	GO:0007154//GO:0043170//GO:0035556//GO:0065007//GO:0071704//GO:0006468//GO:0009987//GO:0006464//GO:0018210//GO:0018105//GO:0050794//GO:0044237//GO:0044763//GO:0007165//GO:0043412//GO:0006793//GO:0044238//GO:0050789//GO:0044260//GO:0036211//GO:0044700//GO:0016310//GO:0008150//GO:0018193//GO:0044699//GO:0050896//GO:0019538//GO:0008152//GO:0018107//GO:0006796//GO:0018209//GO:0023052//GO:0051716//GO:…	cell communication//macromolecule metabolic process//intracellular signal transduction//biological regulation//organic substance metabolic process//protein phosphorylation//cellular process//cellular protein modification process//peptidyl-threonine modification//peptidyl-serine phosphorylation//regulation of cellular process//cellular metabolic process//single-organism cellular process//signal tr…	GO:0044464//GO:0005622//GO:0005575//GO:0005623	cell part//intracellular//cellular_component//cell	GO:0016301//GO:0032553//GO:0032549//GO:1901265//GO:0016773//GO:0004674//GO:1901363//GO:0004672//GO:0097367//GO:0032550//GO:0005524//GO:0035639//GO:0001883//GO:0017076//GO:0043167//GO:0005488//GO:0016740//GO:0030554//GO:0043168//GO:0036094//GO:0003674//GO:0001882//GO:0032555//GO:0003824//GO:0097159//GO:0000166//GO:0032559//GO:0016772	kinase activity//ribonucleotide binding//ribonucleoside binding//nucleoside phosphate binding//phosphotransferase activity, alcohol group as acceptor//protein serine/threonine kinase activity//heterocyclic compound binding//protein kinase activity//carbohydrate derivative binding//purine ribonucleoside binding//ATP binding//purine ribonucleoside triphosphate binding//purine nucleoside binding//pu…	K07359 calcium/calmodulin-dependent protein kinase kinase 2 [EC:2.7.11.17] | (RefSeq) POPTRDRAFT_555254; hypothetical protein	http://www.genome.jp/dbget-bin/www_bget?pop:POPTR_0003s21580g	Serine/threonine-protein kinase, active site||Calcium/calmodulin-dependent/calcium-dependent protein kinase||Protein kinase, catalytic domain||Protein kinase-like domain
Potri.001G011000	18.6455	18.9403	18.7815	59.3785	57.9624	60.4711	39.3289	40.5132	41.9883	38.8831	38.2228	38.189	18.7891	59.2707	40.6102	38.4316	2595.57	816.043	1.6693	9.1628e-202	4.86e-200	UP	1959.97	879.48	1.1561	9.6671e-86	1.5422e-84	UP	1692.77	827.029	1.0334	5.4771e-60	5.2833e-59	UP	GO:0006979//GO:0044248//GO:0055114//GO:0008152//GO:0044712//GO:0044237//GO:0044763//GO:0050896//GO:0008150//GO:0006950//GO:0044699//GO:0042744//GO:0009987//GO:0042743//GO:0072593//GO:0009056//GO:0044710	response to oxidative stress//cellular catabolic process//oxidation-reduction process//metabolic process//single-organism catabolic process//cellular metabolic process//single-organism cellular process//response to stimulus//biological_process//response to stress//single-organism process//hydrogen peroxide catabolic process//cellular process//hydrogen peroxide metabolic process//reactive oxygen s…	GO:0005576//GO:0005575	extracellular region//cellular_component	GO:0016491//GO:0005488//GO:0043167//GO:0016209//GO:0020037//GO:0016684//GO:0004601//GO:0003674//GO:0097159//GO:0043169//GO:0003824//GO:1901363//GO:0046906//GO:0046872	oxidoreductase activity//binding//ion binding//antioxidant activity//heme binding//oxidoreductase activity, acting on peroxide as acceptor//peroxidase activity//molecular_function//organic cyclic compound binding//cation binding//catalytic activity//heterocyclic compound binding//tetrapyrrole binding//metal ion binding	K00430 peroxidase [EC:1.11.1.7] | (RefSeq) POPTRDRAFT_814782; hypothetical protein	http://www.genome.jp/dbget-bin/www_bget?pop:POPTR_0001s04820g	Haem peroxidase||Peroxidase, active site||Haem peroxidase, plant/fungal/bacterial||Plant peroxidase||Peroxidases heam-ligand binding site
Potri.001G011200	7.98495	8.1444	8.23421	27.2563	25.023	24.1477	19.5147	18.2428	19.1887	15.3984	16.6772	18.1763	8.12119	25.4757	18.9821	16.7506	1434.41	453.537	1.6612	3.9512e-93	1.032e-91	UP	1178.02	488.793	1.2691	1.7059e-61	2.1361e-60	UP	948.529	459.637	1.0452	6.5483e-30	3.9481e-29	UP	GO:0044248//GO:0055114//GO:0006979//GO:0044763//GO:0044237//GO:0008152//GO:0044712//GO:0009987//GO:0042744//GO:0008150//GO:0006950//GO:0044699//GO:0050896//GO:0044710//GO:0042743//GO:0072593//GO:0009056	cellular catabolic process//oxidation-reduction process//response to oxidative stress//single-organism cellular process//cellular metabolic process//metabolic process//single-organism catabolic process//cellular process//hydrogen peroxide catabolic process//biological_process//response to stress//single-organism process//response to stimulus//single-organism metabolic process//hydrogen peroxide m…	GO:0005576//GO:0005575	extracellular region//cellular_component	GO:0016209//GO:0043167//GO:0016491//GO:0005488//GO:0016684//GO:0020037//GO:1901363//GO:0043169//GO:0003824//GO:0097159//GO:0003674//GO:0004601//GO:0046872//GO:0046906	antioxidant activity//ion binding//oxidoreductase activity//binding//oxidoreductase activity, acting on peroxide as acceptor//heme binding//heterocyclic compound binding//cation binding//catalytic activity//organic cyclic compound binding//molecular_function//peroxidase activity//metal ion binding//tetrapyrrole binding	K00430 peroxidase [EC:1.11.1.7] | (RefSeq) POPTRDRAFT_547662; hypothetical protein	http://www.genome.jp/dbget-bin/www_bget?pop:POPTR_0001s04840g	Haem peroxidase, plant/fungal/bacterial||Plant peroxidase||Peroxidases heam-ligand binding site||Haem peroxidase||Peroxidase, active site
Potri.001G011300	1.59961	2.47803	1.68813	4.57092	4.67681	3.87682	3.35087	2.98455	2.72969	2.47337	3.06506	2.76186	1.92193	4.37485	3.0217	2.76676	196.74	85.7363	1.1983	4.4676e-11	2.4594e-10	UP	149.795	92.4102	0.69687	0.00031665	0.00078094	UP	125.16	86.9164	0.52608	0.013935	0.024731	UP	GO:0072593//GO:0009056//GO:0042743//GO:0044710//GO:0050896//GO:0044699//GO:0008150//GO:0006950//GO:0042744//GO:0009987//GO:0008152//GO:0044712//GO:0044237//GO:0044763//GO:0006979//GO:0055114//GO:0044248	reactive oxygen species metabolic process//catabolic process//hydrogen peroxide metabolic process//single-organism metabolic process//response to stimulus//single-organism process//biological_process//response to stress//hydrogen peroxide catabolic process//cellular process//metabolic process//single-organism catabolic process//cellular metabolic process//single-organism cellular process//respons…	GO:0005575//GO:0005576	cellular_component//extracellular region	GO:0046906//GO:0046872//GO:0004601//GO:0003674//GO:0097159//GO:0003824//GO:0043169//GO:1901363//GO:0020037//GO:0016684//GO:0005488//GO:0016491//GO:0043167//GO:0016209	tetrapyrrole binding//metal ion binding//peroxidase activity//molecular_function//organic cyclic compound binding//catalytic activity//cation binding//heterocyclic compound binding//heme binding//oxidoreductase activity, acting on peroxide as acceptor//binding//oxidoreductase activity//ion binding//antioxidant activity	K00430 peroxidase [EC:1.11.1.7] | (RefSeq) POPTRDRAFT_829298; hypothetical protein	http://www.genome.jp/dbget-bin/www_bget?pop:POPTR_0001s04850g	Peroxidase, active site||Haem peroxidase||Haem peroxidase, plant/fungal/bacterial||Peroxidases heam-ligand binding site||Plant peroxidase
Potri.001G011500	0.517326	0.10911	0.419964	1.80988	1.8977	2.42992	0.258022	0.262646	0.319566	0.967669	1.55225	0.901449	0.3488	2.04583	0.280078	1.14046	92.4735	15.6285	2.5649	5.0583e-15	3.3901e-14	UP	13.9485	16.8395	-0.27174	0.63376	0.7603	FALSE	51.8725	15.8281	1.7125	0.00097349	0.0020003	UP	GO:0009987//GO:0042744//GO:0006950//GO:0008150//GO:0044699//GO:0050896//GO:0044710//GO:0042743//GO:0009056//GO:0072593//GO:0044248//GO:0055114//GO:0006979//GO:0044763//GO:0044237//GO:0008152//GO:0044712	cellular process//hydrogen peroxide catabolic process//response to stress//biological_process//single-organism process//response to stimulus//single-organism metabolic process//hydrogen peroxide metabolic process//catabolic process//reactive oxygen species metabolic process//cellular catabolic process//oxidation-reduction process//response to oxidative stress//single-organism cellular process//ce…	GO:0005575//GO:0005576	cellular_component//extracellular region	GO:1901363//GO:0003824//GO:0043169//GO:0097159//GO:0003674//GO:0004601//GO:0046872//GO:0046906//GO:0016209//GO:0043167//GO:0016491//GO:0005488//GO:0016684//GO:0020037	heterocyclic compound binding//catalytic activity//cation binding//organic cyclic compound binding//molecular_function//peroxidase activity//metal ion binding//tetrapyrrole binding//antioxidant activity//ion binding//oxidoreductase activity//binding//oxidoreductase activity, acting on peroxide as acceptor//heme binding	K00430 peroxidase [EC:1.11.1.7] | (RefSeq) POPTRDRAFT_547665; peroxidase family protein	http://www.genome.jp/dbget-bin/www_bget?pop:POPTR_0001s04870g	Peroxidases heam-ligand binding site||Plant peroxidase||Haem peroxidase, plant/fungal/bacterial||Peroxidase, active site||Haem peroxidase
Potri.001G012700	0.213072	0.350526	0.235571	3.67226	2.9515	3.83612	1.82788	2.01208	1.68967	0.473068	0.349948	0.588617	0.26639	3.48663	1.84321	0.470544	147.145	11.152	3.7219	3.5181e-36	4.4338e-35	UP	85.7472	12.0202	2.8346	5.3939e-16	2.7399e-15	UP	19.9619	11.3057	0.82019	0.13565	0.19949	FALSE	GO:0071704//GO:0044699//GO:0008150//GO:0006629//GO:0044710//GO:0055114//GO:0044238//GO:0008152	organic substance metabolic process//single-organism process//biological_process//lipid metabolic process//single-organism metabolic process//oxidation-reduction process//primary metabolic process//metabolic process	GO:0005575//GO:0016021//GO:0031224//GO:0044425//GO:0016020	cellular_component//integral component of membrane//intrinsic component of membrane//membrane part//membrane	GO:0003824//GO:0003674//GO:0016491//GO:0016705//GO:0016717	catalytic activity//molecular_function//oxidoreductase activity//oxidoreductase activity, acting on paired donors, with incorporation or reduction of molecular oxygen//oxidoreductase activity, acting on paired donors, with oxidation of a pair of donors resulting in the reduction of molecular oxygen to two molecules of water	K10256 omega-6 fatty acid desaturase / acyl-lipid omega-6 desaturase (Delta-12 desaturase) [EC:1.14.19.6 1.14.19.22] | (RefSeq) POPTRDRAFT_797040; microsomal omega-6 desaturase family protein	http://www.genome.jp/dbget-bin/www_bget?pop:POPTR_0001s05020g	Protein of unknown function DUF3474||Fatty acid desaturase, type 1
Potri.001G013000	7.21417	6.79226	6.52745	18.2905	14.2157	16.6903	12.9066	11.8292	16.5331	10.7064	12.2334	9.98779	6.84463	16.3988	13.7563	10.9759	880.929	364.689	1.2724	6.1472e-17	4.4539e-16	UP	814.319	393.038	1.0509	2.3629e-07	7.7407e-07	UP	593.23	369.603	0.68262	9.4916e-09	2.8428e-08	UP	GO:0042743//GO:0072593//GO:0009056//GO:0044710//GO:0050896//GO:0008150//GO:0006950//GO:0044699//GO:0042744//GO:0009987//GO:0044712//GO:0008152//GO:0044237//GO:0044763//GO:0006979//GO:0044248//GO:0055114	hydrogen peroxide metabolic process//reactive oxygen species metabolic process//catabolic process//single-organism metabolic process//response to stimulus//biological_process//response to stress//single-organism process//hydrogen peroxide catabolic process//cellular process//single-organism catabolic process//metabolic process//cellular metabolic process//single-organism cellular process//respons…	GO:0005575//GO:0005576	cellular_component//extracellular region	GO:0046906//GO:0046872//GO:0004601//GO:0003674//GO:0097159//GO:0043169//GO:0003824//GO:1901363//GO:0020037//GO:0016684//GO:0016491//GO:0005488//GO:0043167//GO:0016209	tetrapyrrole binding//metal ion binding//peroxidase activity//molecular_function//organic cyclic compound binding//cation binding//catalytic activity//heterocyclic compound binding//heme binding//oxidoreductase activity, acting on peroxide as acceptor//oxidoreductase activity//binding//ion binding//antioxidant activity	K00430 peroxidase [EC:1.11.1.7] | (RefSeq) POPTRDRAFT_547681; hypothetical protein	http://www.genome.jp/dbget-bin/www_bget?pop:POPTR_0001s05050g	Plant peroxidase||Peroxidases heam-ligand binding site||Haem peroxidase, plant/fungal/bacterial||Haem peroxidase||Peroxidase, active site
Potri.001G013900	38.4012	38.0778	37.0229	45.3017	46.8277	47.5993	63.2073	64.6343	65.4534	81.276	82.0417	82.0482	37.834	46.5762	64.4317	81.7886	2889.31	2327.6	0.31188	5.1521e-13	3.1468e-12	UP	4405.02	2508.55	0.8123	4.7549e-100	8.7201e-99	UP	5102.96	2358.96	1.1132	1.6162e-184	3.8151e-183	UP	--	--	GO:0044446//GO:0009507//GO:0044435//GO:0009536//GO:0005575//GO:0044464//GO:0043229//GO:0009532//GO:0043227//GO:0043226//GO:0005737//GO:0009570//GO:0044424//GO:0043231//GO:0044444//GO:0005623//GO:0044434//GO:0044422//GO:0005622	intracellular organelle part//chloroplast//plastid part//plastid//cellular_component//cell part//intracellular organelle//plastid stroma//membrane-bounded organelle//organelle//cytoplasm//chloroplast stroma//intracellular part//intracellular membrane-bounded organelle//cytoplasmic part//cell//chloroplast part//organelle part//intracellular	--	--	no KO assigned | (RefSeq) POPTRDRAFT_750527; hypothetical protein	http://www.genome.jp/dbget-bin/www_bget?pop:POPTR_0001s05160g	Uncharacterised protein family UPF0061
Potri.001G015300	1.94867	2.5232	2.0276	1.18156	1.29635	1.44826	8.8201	8.97814	10.0476	2.96783	2.39684	2.33354	2.16649	1.30872	9.28194	2.56607	137.107	225.098	-0.71525	1.9433e-05	7.0103e-05	DOWN	1071.52	242.61	2.1429	4.1992e-82	6.4852e-81	UP	270.402	228.166	0.24502	0.12134	0.18066	FALSE	GO:0008152//GO:0044237//GO:0044281//GO:0032787//GO:0008610//GO:0044763//GO:0006633//GO:0044238//GO:0006631//GO:0006082//GO:0016053//GO:0009058//GO:0031408//GO:0044249//GO:0055114//GO:0044710//GO:0044283//GO:0046394//GO:1901576//GO:0044255//GO:0031407//GO:0044699//GO:0008150//GO:0019752//GO:0044711//GO:0006629//GO:0009987//GO:0072330//GO:0071704//GO:0043436	metabolic process//cellular metabolic process//small molecule metabolic process//monocarboxylic acid metabolic process//lipid biosynthetic process//single-organism cellular process//fatty acid biosynthetic process//primary metabolic process//fatty acid metabolic process//organic acid metabolic process//organic acid biosynthetic process//biosynthetic process//oxylipin biosynthetic process//cellula…	--	--	GO:0005488//GO:0016491//GO:0043167//GO:0051213//GO:0016702//GO:0046872//GO:0016701//GO:0003674//GO:0043169//GO:0003824	binding//oxidoreductase activity//ion binding//dioxygenase activity//oxidoreductase activity, acting on single donors with incorporation of molecular oxygen, incorporation of two atoms of oxygen//metal ion binding//oxidoreductase activity, acting on single donors with incorporation of molecular oxygen//molecular_function//cation binding//catalytic activity	K00454 lipoxygenase [EC:1.13.11.12] | (RefSeq) POPTRDRAFT_1065943; CPRD46 family protein	http://www.genome.jp/dbget-bin/www_bget?pop:POPTR_0001s05310g	Lipoxygenase, domain 3||Lipoxygenase, C-terminal||Lipoxygenase, LH2||Lipoxygenase, conserved site||Lipoxygenase||Lipoxygenase, plant||Lipoxygenase, iron binding site
Potri.001G016000	1.04228	1.28801	1.32792	2.54764	2.36686	2.38422	0.556459	0.611148	0.722058	0.776022	0.743402	0.697527	1.2194	2.43291	0.629888	0.738983	149.025	74.0875	1.0083	9.6639e-07	3.9499e-06	UP	42.5183	79.8478	-0.90917	0.0011833	0.0027213	DOWN	45.5356	75.0843	-0.72152	0.011919	0.021359	DOWN	GO:0009059//GO:2000112//GO:0060255//GO:0008152//GO:0010467//GO:1990267//GO:0034654//GO:0071281//GO:0044237//GO:0042221//GO:0050794//GO:0009873//GO:0010556//GO:0071495//GO:0044763//GO:0007165//GO:0006351//GO:0019219//GO:0031326//GO:1903506//GO:0018130//GO:0010035//GO:0044238//GO:0044249//GO:0009889//GO:2001141//GO:0044271//GO:0050789//GO:0051716//GO:0023052//GO:0009058//GO:0051252//GO:0034641//GO:…	macromolecule biosynthetic process//regulation of cellular macromolecule biosynthetic process//regulation of macromolecule metabolic process//metabolic process//gene expression//response to transition metal nanoparticle//nucleobase-containing compound biosynthetic process//cellular response to iron ion//cellular metabolic process//response to chemical//regulation of cellular process//ethylene-act…	GO:0043231//GO:0044424//GO:0043226//GO:0005634//GO:0005622//GO:0005623//GO:0043229//GO:0043227//GO:0005575//GO:0044464	intracellular membrane-bounded organelle//intracellular part//organelle//nucleus//intracellular//cell//intracellular organelle//membrane-bounded organelle//cellular_component//cell part	GO:0003700//GO:0005488//GO:0003677//GO:0003676//GO:0003674//GO:0001071//GO:1901363//GO:0097159	transcription factor activity, sequence-specific DNA binding//binding//DNA binding//nucleic acid binding//molecular_function//nucleic acid binding transcription factor activity//heterocyclic compound binding//organic cyclic compound binding	K14514 ethylene-insensitive protein 3 | (RefSeq) POPTRDRAFT_750767; hypothetical protein	http://www.genome.jp/dbget-bin/www_bget?pop:POPTR_0001s05370g	Ethylene insensitive 3-like protein, DNA-binding domain
Potri.001G016200	0.803043	0.720597	0.895176	0.57668	0.580232	0.735303	6.55408	6.70118	6.61002	6.63778	6.1949	6.42134	0.806272	0.630738	6.62176	6.418	38.8506	49.2478	-0.34212	0.29081	0.44172	FALSE	449.489	53.0739	3.0822	5.5529e-85	8.8063e-84	UP	397.566	49.9031	2.994	5.1966e-72	5.705e-71	UP	GO:0050789//GO:0007623//GO:0042752//GO:0008150//GO:0065007//GO:0048511	regulation of biological process//circadian rhythm//regulation of circadian rhythm//biological_process//biological regulation//rhythmic process	--	--	--	--	K10277 lysine-specific demethylase 8 [EC:1.14.11.27] | (RefSeq) POPTRDRAFT_844029; hypothetical protein	http://www.genome.jp/dbget-bin/www_bget?pop:POPTR_0001s05390g	Transcription factor jumonji/aspartyl beta-hydroxylase
Potri.001G016300	0.557268	0.693769	0.49955	0.3425	0.410422	0.284435	1.66766	1.48344	1.43627	0.748407	0.907008	0.715644	0.583529	0.345786	1.52912	0.790353	20.645	34.5558	-0.74313	0.086197	0.16167	FALSE	100.631	37.2445	1.434	7.4768e-08	2.5389e-07	UP	47.475	35.0289	0.43862	0.21727	0.30299	FALSE	GO:0008152//GO:0008150	metabolic process//biological_process	GO:0043226//GO:0043231//GO:0044424//GO:0005623//GO:0005622//GO:0044464//GO:0005575//GO:0043229//GO:0043227	organelle//intracellular membrane-bounded organelle//intracellular part//cell//intracellular//cell part//cellular_component//intracellular organelle//membrane-bounded organelle	GO:0008194//GO:0046527//GO:0035251//GO:0016740//GO:0016758//GO:0080043//GO:0003824//GO:0016757//GO:0080044//GO:0003674	UDP-glycosyltransferase activity//glucosyltransferase activity//UDP-glucosyltransferase activity//transferase activity//transferase activity, transferring hexosyl groups//quercetin 3-O-glucosyltransferase activity//catalytic activity//transferase activity, transferring glycosyl groups//quercetin 7-O-glucosyltransferase activity//molecular_function	no KO assigned | (RefSeq) POPTRDRAFT_797124; UDP-glucoronosyl/UDP-glucosyl transferase family protein	http://www.genome.jp/dbget-bin/www_bget?pop:POPTR_0001s05400g	UDP-glucuronosyl/UDP-glucosyltransferase
Potri.001G016900	1.74883	2.4508	1.85537	0.813989	1.21346	1.42709	2.2937	2.99249	4.12865	6.53982	5.54065	5.33221	2.01833	1.15151	3.13828	5.80422	31.9834	55.5876	-0.79744	0.017136	0.039014	DOWN	96.0026	59.9131	0.6802	0.036758	0.066601	FALSE	162.122	56.3479	1.5246	9.6284e-13	3.5169e-12	UP	--	--	GO:0044815//GO:0044446//GO:0043228//GO:0000785//GO:0043229//GO:0000786//GO:0043227//GO:0043234//GO:0005575//GO:0044464//GO:0043231//GO:0044424//GO:0043232//GO:0043226//GO:0032993//GO:0044422//GO:0005634//GO:0005622//GO:0005694//GO:0005623//GO:0032991//GO:0044427	DNA packaging complex//intracellular organelle part//non-membrane-bounded organelle//chromatin//intracellular organelle//nucleosome//membrane-bounded organelle//protein complex//cellular_component//cell part//intracellular membrane-bounded organelle//intracellular part//intracellular non-membrane-bounded organelle//organelle//protein-DNA complex//organelle part//nucleus//intracellular//chromosome…	GO:0003677//GO:0003676//GO:0003674//GO:0046983//GO:1901363//GO:0097159//GO:0005515//GO:0005488//GO:0046982	DNA binding//nucleic acid binding//molecular_function//protein dimerization activity//heterocyclic compound binding//organic cyclic compound binding//protein binding//binding//protein heterodimerization activity	K11253 histone H3 | (RefSeq) hypothetical protein	http://www.genome.jp/dbget-bin/www_bget?pop:POPTR_0001s05450g	Histone core||Histone H3||Histone-fold
Potri.001G018600	19.1058	19.0606	19.6194	22.5089	23.0261	24.1124	36.3489	32.9332	35.0759	45.2909	49.8098	43.6995	19.2619	23.2158	34.786	46.2667	906.966	746.286	0.28132	0.00019708	0.00062925	UP	1497.72	804.295	0.89697	8.433e-44	8.3387e-43	UP	1818.19	756.314	1.2654	1.9931e-47	1.6309e-46	UP	--	--	--	--	GO:0003677//GO:0046872//GO:0008270//GO:0003674//GO:0003676//GO:1901363//GO:0043169//GO:0097159//GO:0043167//GO:0005488//GO:0046914	DNA binding//metal ion binding//zinc ion binding//molecular_function//nucleic acid binding//heterocyclic compound binding//cation binding//organic cyclic compound binding//ion binding//binding//transition metal ion binding	no KO assigned | (RefSeq) POPTRDRAFT_639885; zinc finger family protein	http://www.genome.jp/dbget-bin/www_bget?pop:POPTR_0001s05600g	Zinc finger, AN1-type||Zinc finger, A20-type
Potri.001G019100	5.23717	5.0772	4.84537	3.58752	3.04411	3.39642	7.7408	8.46286	8.09043	11.1268	10.8373	9.67896	5.05325	3.34268	8.09803	10.5477	360.995	541.266	-0.58436	8.6839e-09	4.1623e-08	DOWN	963.953	583.343	0.72462	1.7884e-20	1.0632e-19	UP	1145.99	548.563	1.0629	4.5868e-32	2.9102e-31	UP	GO:0055085//GO:0030001//GO:1902578//GO:0098655//GO:0051179//GO:0006810//GO:0006812//GO:0051234//GO:0044763//GO:0006811//GO:0070588//GO:0006816//GO:0034220//GO:0008150//GO:0044699//GO:0044765//GO:0070838//GO:0009987//GO:0098662//GO:0098660//GO:0072511	transmembrane transport//metal ion transport//single-organism localization//cation transmembrane transport//localization//transport//cation transport//establishment of localization//single-organism cellular process//ion transport//calcium ion transmembrane transport//calcium ion transport//ion transmembrane transport//biological_process//single-organism process//single-organism transport//divalen…	GO:0031226//GO:0005886//GO:0005622//GO:0005623//GO:0016020//GO:0044425//GO:0071944//GO:0044424//GO:0043231//GO:0005887//GO:0044459//GO:0043226//GO:0043229//GO:0043227//GO:0016021//GO:0044464//GO:0005575//GO:0031224	intrinsic component of plasma membrane//plasma membrane//intracellular//cell//membrane//membrane part//cell periphery//intracellular part//intracellular membrane-bounded organelle//integral component of plasma membrane//plasma membrane part//organelle//intracellular organelle//membrane-bounded organelle//integral component of membrane//cell part//cellular_component//intrinsic component of membrane	GO:0019829//GO:0015405//GO:0022891//GO:0005488//GO:0043167//GO:0016887//GO:0043492//GO:0042625//GO:0046914//GO:0016462//GO:0072509//GO:0022890//GO:0015085//GO:0008324//GO:0046873//GO:0000166//GO:0015662//GO:0022892//GO:0005507//GO:1901265//GO:0005388//GO:0022857//GO:0003674//GO:0015399//GO:0016820//GO:0042626//GO:0017111//GO:0043169//GO:0003824//GO:1901363//GO:0022804//GO:0097159//GO:0036094//GO:…	cation-transporting ATPase activity//P-P-bond-hydrolysis-driven transmembrane transporter activity//substrate-specific transmembrane transporter activity//binding//ion binding//ATPase activity//ATPase activity, coupled to movement of substances//ATPase activity, coupled to transmembrane movement of ions//transition metal ion binding//pyrophosphatase activity//divalent inorganic cation transmembra…	K17686 Cu+-exporting ATPase [EC:3.6.3.54] | (RefSeq) POPTRDRAFT_547880; hypothetical protein	http://www.genome.jp/dbget-bin/www_bget?pop:POPTR_0001s05650g	Cation-transporting P-type ATPase, subfamily IB||Heavy-metal-associated, conserved site||ATPase, P-type, K/Mg/Cd/Cu/Zn/Na/Ca/Na/H-transporter||ATPase, P-type, ATPase-associated domain||Copper ion-binding||Heavy metal transport/detoxification protein||ATPase, P-type phosphorylation site||HAD-like domain||ATPase, P-type, cytoplasmic domain N
Potri.001G019200	3.87407	2.45537	3.09154	5.59205	6.29966	4.73045	6.89393	6.83955	6.83964	5.31022	5.06249	4.38845	3.14033	5.54072	6.8577	4.92039	255.927	143.842	0.83125	5.5347e-05	0.00018894	UP	349.128	155.013	1.1714	3.9045e-17	2.0684e-16	UP	228.652	145.753	0.64963	0.00039017	0.00083743	UP	--	--	--	--	--	--	no KO assigned | (RefSeq) POPTRDRAFT_178631; hypothetical protein	http://www.genome.jp/dbget-bin/www_bget?pop:POPTR_0001s05670g	-
Potri.001G019400	3.51956	3.25691	3.2532	40.5071	39.0877	38.8321	23.9176	21.0756	22.428	42.1609	41.2893	44.6732	3.34322	39.4756	22.4737	42.7078	2259.21	189.76	3.5736	0	0	UP	1417.59	204.51	2.7932	4.6912e-160	1.2386e-158	UP	2458.19	192.312	3.6761	0	0	UP	GO:0007006//GO:0015931//GO:0006810//GO:0051503//GO:0051179//GO:0006862//GO:0006996//GO:0006811//GO:0044763//GO:0051234//GO:0065008//GO:0055085//GO:1902582//GO:0015858//GO:0046902//GO:0006839//GO:1902578//GO:0015867//GO:1902589//GO:0007005//GO:0006820//GO:0071840//GO:0061024//GO:0015748//GO:1901264//GO:0044802//GO:0015865//GO:0051649//GO:0044765//GO:0046907//GO:0015866//GO:0044699//GO:0008150//GO:…	mitochondrial membrane organization//nucleobase-containing compound transport//transport//adenine nucleotide transport//localization//nucleotide transport//organelle organization//ion transport//single-organism cellular process//establishment of localization//regulation of biological quality//transmembrane transport//single-organism intracellular transport//nucleoside transport//regulation of mit…	GO:0005740//GO:0005743//GO:0043231//GO:0044424//GO:0044444//GO:0031090//GO:0005737//GO:0043226//GO:0005622//GO:0044422//GO:0031966//GO:0044425//GO:0016020//GO:0005623//GO:0031967//GO:0031224//GO:0031975//GO:0044446//GO:0043227//GO:0044429//GO:0005739//GO:0043229//GO:0044464//GO:0005575//GO:0019866//GO:0016021	mitochondrial envelope//mitochondrial inner membrane//intracellular membrane-bounded organelle//intracellular part//cytoplasmic part//organelle membrane//cytoplasm//organelle//intracellular//organelle part//mitochondrial membrane//membrane part//membrane//cell//organelle envelope//intrinsic component of membrane//envelope//intracellular organelle part//membrane-bounded organelle//mitochondrial pa…	GO:0000295//GO:0015301//GO:0022892//GO:0022891//GO:1901677//GO:0005337//GO:0008509//GO:0005471//GO:1901505//GO:0005346//GO:0005215//GO:0015211//GO:0015216//GO:0015291//GO:0015932//GO:0015605//GO:0015075//GO:0015297//GO:0005347//GO:0008514//GO:0003674//GO:0022857//GO:0015215//GO:0022804//GO:0015217	adenine nucleotide transmembrane transporter activity//anion:anion antiporter activity//substrate-specific transporter activity//substrate-specific transmembrane transporter activity//phosphate transmembrane transporter activity//nucleoside transmembrane transporter activity//anion transmembrane transporter activity//ATP:ADP antiporter activity//carbohydrate derivative transporter activity//purin…	K05863 solute carrier family 25 (mitochondrial adenine nucleotide translocator), member 4/5/6/31 | (RefSeq) POPTRDRAFT_639874; hypothetical protein	http://www.genome.jp/dbget-bin/www_bget?pop:POPTR_0001s05690g	Mitochondrial carrier domain||Adenine nucleotide translocator 1||Mitochondrial substrate/solute carrier||Mitochondrial carrier protein
Potri.001G019700	7.8381	8.31726	9.38704	46.0529	42.4174	44.5995	10.4588	10.7237	11.2399	3.60531	3.09989	2.64335	8.51413	44.3566	10.8075	3.11618	1567.34	298.39	2.393	2.1599e-210	1.2009e-208	UP	420.883	321.581	0.38824	0.0005207	0.0012521	UP	110.785	302.382	-1.4486	4.5223e-20	2.1333e-19	DOWN	--	--	--	--	--	--	--	--	--
Potri.001G020800	0.86612	0.805006	1.04758	1.19476	0.866736	0.831703	1.55223	1.26701	1.51779	2.07974	1.80827	1.67082	0.906235	0.964399	1.44568	1.85294	59.0622	55.0558	0.10134	0.75095	0.88578	FALSE	97.5959	59.3329	0.71799	0.0035616	0.0076838	UP	114.184	55.7867	1.0334	1.6923e-05	4.089e-05	UP	GO:0044238//GO:0006793//GO:0006796//GO:0005975//GO:0055114//GO:1901575//GO:0008152//GO:0044237//GO:0052646//GO:1901135//GO:0046168//GO:0008150//GO:0044699//GO:0019637//GO:0009987//GO:0071704//GO:0046434//GO:0006072//GO:0009056//GO:1901136//GO:0044710	primary metabolic process//phosphorus metabolic process//phosphate-containing compound metabolic process//carbohydrate metabolic process//oxidation-reduction process//organic substance catabolic process//metabolic process//cellular metabolic process//alditol phosphate metabolic process//carbohydrate derivative metabolic process//glycerol-3-phosphate catabolic process//biological_process//single-o…	GO:0005622//GO:0009331//GO:1990204//GO:0005623//GO:0032991//GO:0044444//GO:0044424//GO:1902494//GO:0005737//GO:0043234//GO:0044464//GO:0005575	intracellular//glycerol-3-phosphate dehydrogenase complex//oxidoreductase complex//cell//macromolecular complex//cytoplasmic part//intracellular part//catalytic complex//cytoplasm//protein complex//cell part//cellular_component	GO:0016491//GO:0005488//GO:0004367//GO:0050662//GO:0000166//GO:0016614//GO:0051287//GO:0016616//GO:1901265//GO:0003674//GO:0097159//GO:0048037//GO:0003824//GO:1901363//GO:0036094	oxidoreductase activity//binding//glycerol-3-phosphate dehydrogenase [NAD+] activity//coenzyme binding//nucleotide binding//oxidoreductase activity, acting on CH-OH group of donors//NAD binding//oxidoreductase activity, acting on the CH-OH group of donors, NAD or NADP as acceptor//nucleoside phosphate binding//molecular_function//organic cyclic compound binding//cofactor binding//catalytic activi…	K00006 glycerol-3-phosphate dehydrogenase (NAD+) [EC:1.1.1.8] | (RefSeq) NAD-dependent glycerol-3-phosphate dehydrogenase family protein	http://www.genome.jp/dbget-bin/www_bget?pop:POPTR_0001s05820g	Glycerol-3-phosphate dehydrogenase, NAD-dependent||Glycerol-3-phosphate dehydrogenase, NAD-dependent, C-terminal||Dehydrogenase, multihelical||6-phosphogluconate dehydrogenase, C-terminal-like||NAD(P)-binding domain||Glycerol-3-phosphate dehydrogenase, NAD-dependent, N-terminal
Potri.001G020900	0.564691	0.587559	0.320163	1.26507	0.920644	0.783871	1.11214	0.617493	0.79939	1.6839	1.92227	1.59997	0.490804	0.989861	0.843009	1.73538	61.4591	30.2307	1.0236	0.0019412	0.005321	UP	57.7056	32.5834	0.82457	0.026188	0.048869	UP	108.426	30.6483	1.8228	4.1542e-11	1.4078e-10	UP	GO:0071704//GO:0046483//GO:0009987//GO:0065007//GO:0008150//GO:0044699//GO:0006807//GO:0044710//GO:0006725//GO:0034754//GO:0055114//GO:0010817//GO:0065008//GO:0009308//GO:0009690//GO:1901564//GO:0008152//GO:0042445//GO:0044237	organic substance metabolic process//heterocycle metabolic process//cellular process//biological regulation//biological_process//single-organism process//nitrogen compound metabolic process//single-organism metabolic process//cellular aromatic compound metabolic process//cellular hormone metabolic process//oxidation-reduction process//regulation of hormone levels//regulation of biological quality…	--	--	GO:0003824//GO:1901363//GO:0016645//GO:0097159//GO:0048037//GO:1901265//GO:0003674//GO:0050660//GO:0019139//GO:0036094//GO:0050662//GO:0043168//GO:0016491//GO:0005488//GO:0043167//GO:0016614//GO:0000166	catalytic activity//heterocyclic compound binding//oxidoreductase activity, acting on the CH-NH group of donors//organic cyclic compound binding//cofactor binding//nucleoside phosphate binding//molecular_function//flavin adenine dinucleotide binding//cytokinin dehydrogenase activity//small molecule binding//coenzyme binding//anion binding//oxidoreductase activity//binding//ion binding//oxidoreduc…	K00279 cytokinin dehydrogenase [EC:1.5.99.12] | (RefSeq) FAD-binding domain-containing family protein	http://www.genome.jp/dbget-bin/www_bget?pop:POPTR_0001s05830g	FAD-binding, type 2, subdomain 1||Cytokinin dehydrogenase 1, FAD/cytokinin binding domain||FAD linked oxidase, N-terminal||CO dehydrogenase flavoprotein-like, FAD-binding, subdomain 2||FAD-binding, type 2||FAD-linked oxidase-like, C-terminal||Oxygen oxidoreductase covalent FAD-binding site||Vanillyl-alcohol oxidase/Cytokinin dehydrogenase C-terminal domain
Potri.001G026200	1.84016	1.49169	1.88168	3.58133	3.67	3.44496	3.16043	2.53465	2.73059	4.34779	3.52598	4.33202	1.73784	3.56543	2.80856	4.0686	200.369	96.8545	1.0488	5.0718e-09	2.4766e-08	UP	173.962	104.378	0.73695	6.6395e-05	0.00017654	UP	229.931	98.1419	1.2283	1.0454e-12	3.8116e-12	UP	GO:0006511//GO:0043632//GO:0043170//GO:0051603//GO:0009056//GO:0036211//GO:0032502//GO:0009057//GO:0044260//GO:0032446//GO:0009987//GO:0006464//GO:0071704//GO:0006508//GO:0008150//GO:0044699//GO:0032501//GO:0044767//GO:0030163//GO:1901575//GO:0008152//GO:0019941//GO:0019538//GO:0044237//GO:0007275//GO:0044265//GO:0044267//GO:0070647//GO:0044707//GO:0044248//GO:0016567//GO:0044238//GO:0044257//GO:…	ubiquitin-dependent protein catabolic process//modification-dependent macromolecule catabolic process//macromolecule metabolic process//proteolysis involved in cellular protein catabolic process//catabolic process//protein modification process//developmental process//macromolecule catabolic process//cellular macromolecule metabolic process//protein modification by small protein conjugation//cellu…	GO:0005575//GO:0044464//GO:0043227//GO:0043229//GO:0043226//GO:0043231//GO:0044424//GO:0005623//GO:0005634//GO:0005622	cellular_component//cell part//membrane-bounded organelle//intracellular organelle//organelle//intracellular membrane-bounded organelle//intracellular part//cell//nucleus//intracellular	GO:0061630//GO:0008270//GO:0046872//GO:0019787//GO:0043169//GO:0003824//GO:0003674//GO:0004842//GO:0061659//GO:0046914//GO:0016740//GO:0005488//GO:0043167	ubiquitin protein ligase activity//zinc ion binding//metal ion binding//ubiquitin-like protein transferase activity//cation binding//catalytic activity//molecular_function//ubiquitin-protein transferase activity//ubiquitin-like protein ligase activity//transition metal ion binding//transferase activity//binding//ion binding	K04506 E3 ubiquitin-protein ligase SIAH1 [EC:2.3.2.27] | (RefSeq) POPTRDRAFT_797092; SINA-like family protein	http://www.genome.jp/dbget-bin/www_bget?pop:POPTR_0001s06350g	Zinc finger, RING/FYVE/PHD-type||Seven-in-absentia protein, sina||Seven In Absentia Homolog-type||TRAF-like||Zinc finger, RING-type||Seven-in-absentia protein, TRAF-like domain||Zinc finger, SIAH-type
Potri.001G027000	1.20817	2.23165	1.18235	1.78849	1.73278	1.60116	3.83753	3.64803	3.41489	4.3026	3.61175	4.35644	1.54073	1.70747	3.63349	4.09026	48.2912	43.2276	0.15981	0.59126	0.75534	FALSE	113.275	46.5951	1.2816	1.431e-07	4.7591e-07	UP	116.338	43.8309	1.4083	9.7902e-09	2.9282e-08	UP	GO:0050794//GO:0007165//GO:0044763//GO:0023052//GO:0050789//GO:0051716//GO:0007154//GO:0035556//GO:0044700//GO:0050896//GO:0000160//GO:0008150//GO:0044699//GO:0065007//GO:0009987	regulation of cellular process//signal transduction//single-organism cellular process//signaling//regulation of biological process//cellular response to stimulus//cell communication//intracellular signal transduction//single organism signaling//response to stimulus//phosphorelay signal transduction system//biological_process//single-organism process//biological regulation//cellular process	GO:0005622//GO:0005623//GO:0005575//GO:0044464	intracellular//cell//cellular_component//cell part	--	--	K14492 two-component response regulator ARR-A family | (RefSeq) POPTRDRAFT_693167B; hypothetical protein	http://www.genome.jp/dbget-bin/www_bget?pop:POPTR_0003s19710g	CheY-like superfamily||Signal transduction response regulator, receiver domain
Potri.001G028100	4.51499	4.105	4.36925	5.52437	5.41229	7.07913	5.65907	5.59004	5.74525	11.9781	11.9225	13.2796	4.32975	6.00526	5.66479	12.3934	321.774	230.058	0.48405	0.0024849	0.0066937	UP	334.495	247.937	0.43201	0.00065393	0.0015535	UP	667.745	233.142	1.5181	4.1566e-46	3.3312e-45	UP	--	--	GO:0031224//GO:0016021//GO:0005575//GO:0044425//GO:0016020	intrinsic component of membrane//integral component of membrane//cellular_component//membrane part//membrane	--	--	K20782 hydroxyproline O-arabinosyltransferase [EC:2.4.2.58] | (RefSeq) POPTRDRAFT_639820; hypothetical protein	http://www.genome.jp/dbget-bin/www_bget?pop:POPTR_0001s06550g	-
Potri.001G029500	0.497869	0.455028	0.625501	0.248284	1.50745	0.522353	0.951887	1.26384	1.29106	2.10549	2.10103	2.38399	0.526133	0.759361	1.16893	2.19684	16.4675	11.3096	0.54207	0.5474	0.71241	FALSE	27.9204	12.1881	1.1958	0.017604	0.033941	UP	47.8824	11.4594	2.063	1.6883e-06	4.3974e-06	UP	GO:1901360//GO:0006807//GO:0009164//GO:0034655//GO:0006725//GO:0044710//GO:1901136//GO:0006139//GO:1901658//GO:0046700//GO:0009056//GO:0046483//GO:1901657//GO:0071704//GO:0009987//GO:0044699//GO:0008150//GO:1901565//GO:0044763//GO:0055086//GO:1901135//GO:1901564//GO:0008152//GO:0044712//GO:0009116//GO:0044270//GO:1901575//GO:0044237//GO:0044281//GO:0044248//GO:1901361//GO:0019439//GO:0034641//GO:…	organic cyclic compound metabolic process//nitrogen compound metabolic process//nucleoside catabolic process//nucleobase-containing compound catabolic process//cellular aromatic compound metabolic process//single-organism metabolic process//carbohydrate derivative catabolic process//nucleobase-containing compound metabolic process//glycosyl compound catabolic process//heterocycle catabolic proces…	GO:0005575//GO:0044464//GO:0043229//GO:0043227//GO:0043226//GO:0005737//GO:0044424//GO:0043231//GO:0005623//GO:0005634//GO:0005622	cellular_component//cell part//intracellular organelle//membrane-bounded organelle//organelle//cytoplasm//intracellular part//intracellular membrane-bounded organelle//cell//nucleus//intracellular	GO:0016787//GO:0016818//GO:0016817//GO:0003824//GO:0003674	hydrolase activity//hydrolase activity, acting on acid anhydrides, in phosphorus-containing anhydrides//hydrolase activity, acting on acid anhydrides//catalytic activity//molecular_function	K07766 diphosphoinositol-polyphosphate diphosphatase [EC:3.6.1.52] | (RefSeq) POPTRDRAFT_1074637; hypothetical protein	http://www.genome.jp/dbget-bin/www_bget?pop:POPTR_0003s19430g	NUDIX hydrolase, conserved site||NUDIX hydrolase domain-like||NUDIX hydrolase domain
Potri.001G029700	5.98171	8.3762	6.65628	58.3611	59.3067	58.2984	57.9109	57.0505	58.3829	130.831	127.482	140.636	7.00473	58.6554	57.7814	132.983	987.602	116.983	3.0776	3.4809e-187	1.7099e-185	UP	1072.25	126.085	3.0882	2.3238e-200	7.5283e-199	UP	2251.78	118.58	4.2471	0	0	UP	--	--	--	--	--	--	no KO assigned | (RefSeq) hypothetical protein	http://www.genome.jp/dbget-bin/www_bget?pop:POPTR_0001s06690g	VQ
Potri.001G030600	0.272875	0.130932	0.308545	2.22493	2.03325	2.55518	2.63693	2.97858	2.89322	3.48	2.96445	4.05181	0.237451	2.27112	2.83624	3.49875	119.755	12.415	3.2699	1.3176e-25	1.2771e-24	UP	164.82	13.3779	3.623	2.8103e-38	2.5147e-37	UP	185.48	12.5754	3.8826	6.7424e-39	4.8254e-38	UP	GO:0008150//GO:0008152	biological_process//metabolic process	GO:0043227//GO:0043229//GO:0044464//GO:0005575//GO:0044424//GO:0043231//GO:0043226//GO:0005622//GO:0005623	membrane-bounded organelle//intracellular organelle//cell part//cellular_component//intracellular part//intracellular membrane-bounded organelle//organelle//intracellular//cell	GO:0080043//GO:0080044//GO:0003674//GO:0016757//GO:0003824//GO:0035251//GO:0046527//GO:0008194//GO:0016758//GO:0016740	quercetin 3-O-glucosyltransferase activity//quercetin 7-O-glucosyltransferase activity//molecular_function//transferase activity, transferring glycosyl groups//catalytic activity//UDP-glucosyltransferase activity//glucosyltransferase activity//UDP-glycosyltransferase activity//transferase activity, transferring hexosyl groups//transferase activity	no KO assigned | (RefSeq) POPTRDRAFT_750635; glycosyltransferase family protein	http://www.genome.jp/dbget-bin/www_bget?pop:POPTR_0001s06790g	UDP-glucuronosyl/UDP-glucosyltransferase
Potri.001G032400	4.15062	3.61678	4.03838	28.0144	27.7383	28.7293	29.5685	30.7911	30.4206	18.9556	19.8958	20.7962	3.93526	28.1607	30.2601	19.8825	1336.16	185.173	2.8511	4.072e-227	2.4447e-225	UP	1582.41	199.562	2.9872	1.1105e-279	4.8342e-278	UP	948.764	187.65	2.338	9.9315e-121	1.6306e-119	UP	GO:0009056//GO:0008150//GO:0008152	catabolic process//biological_process//metabolic process	--	--	GO:0016787//GO:0003674//GO:0003824	hydrolase activity//molecular_function//catalytic activity	no KO assigned | (RefSeq) POPTRDRAFT_547785; hsr203J family protein	http://www.genome.jp/dbget-bin/www_bget?pop:POPTR_0001s06970g	Alpha/Beta hydrolase fold||Alpha/beta hydrolase fold-3
Potri.001G034100	0.147066	0	0.236502	0.598461	0.267171	0.222189	0.264063	0.328527	0.295251	1.25943	1.0668	0.926303	0.127856	0.362607	0.295947	1.08418	22.1578	7.75115	1.5153	0.087568	0.16391	FALSE	19.9448	8.35063	1.2561	0.044228	0.078746	FALSE	66.6962	7.84535	3.0877	1.4794e-13	5.5833e-13	UP	GO:0009987//GO:0044723//GO:0071704//GO:0008150//GO:0044699//GO:0034645//GO:0009969//GO:0044711//GO:1901576//GO:0009832//GO:0016051//GO:0044264//GO:0036065//GO:0043170//GO:0044036//GO:0000271//GO:0005976//GO:0044260//GO:0071840//GO:0044710//GO:0009058//GO:0071554//GO:0044249//GO:0070085//GO:0010383//GO:0042546//GO:0034637//GO:0044238//GO:0005975//GO:0010411//GO:0010410//GO:0006073//GO:0033692//GO:…	cellular process//single-organism carbohydrate metabolic process//organic substance metabolic process//biological_process//single-organism process//cellular macromolecule biosynthetic process//xyloglucan biosynthetic process//single-organism biosynthetic process//organic substance biosynthetic process//plant-type cell wall biogenesis//carbohydrate biosynthetic process//cellular polysaccharide met…	GO:0005575//GO:0044464//GO:0043227//GO:0043229//GO:0016020//GO:0005623//GO:0005622//GO:0005737//GO:0012505//GO:0043226//GO:0005794//GO:0044444//GO:0044424//GO:0043231	cellular_component//cell part//membrane-bounded organelle//intracellular organelle//membrane//cell//intracellular//cytoplasm//endomembrane system//organelle//Golgi apparatus//cytoplasmic part//intracellular part//intracellular membrane-bounded organelle	GO:0016757//GO:0031127//GO:0003824//GO:0003674//GO:0016740//GO:0016758//GO:0008417//GO:0008107	transferase activity, transferring glycosyl groups//alpha-(1,2)-fucosyltransferase activity//catalytic activity//molecular_function//transferase activity//transferase activity, transferring hexosyl groups//fucosyltransferase activity//galactoside 2-alpha-L-fucosyltransferase activity	K13681 xyloglucan fucosyltransferase [EC:2.4.1.-] | (RefSeq) POPTRDRAFT_750606; hypothetical protein	http://www.genome.jp/dbget-bin/www_bget?pop:POPTR_0001s07130g	Xyloglucan fucosyltransferase
Potri.001G036900	79.3884	78.3341	78.9124	556.441	548.828	558.45	382.179	374.276	375.7	200.7	200.748	207.307	78.8783	554.573	377.385	202.918	39889.2	5626.84	2.8256	0	0	UP	29917.3	6064.23	2.3026	0	0	UP	14679.5	5702.52	1.3641	0	0	UP	GO:0008152//GO:0008150	metabolic process//biological_process	--	--	GO:0016874//GO:0003674//GO:0003824	ligase activity//molecular_function//catalytic activity	K01904 4-coumarate--CoA ligase [EC:6.2.1.12] | (RefSeq) POPTRDRAFT_639764; 4-coumarate-CoA ligase family protein	http://www.genome.jp/dbget-bin/www_bget?pop:POPTR_0001s07400g	Domain of unknown function DUF4009||AMP-dependent synthetase/ligase||AMP-binding, conserved site
Potri.001G039200	1.53286	2.03243	1.59814	7.51647	7.4683	7.25867	4.97515	4.6113	4.42087	6.03497	6.74792	6.06742	1.72114	7.41448	4.66911	6.28344	582.851	134.199	2.1187	1.5436e-68	3.1107e-67	UP	404.562	144.64	1.4839	1.1508e-28	8.4799e-28	UP	496.866	136.031	1.8689	3.3567e-47	2.7383e-46	UP	GO:0036211//GO:0044260//GO:0007154//GO:0016310//GO:0043170//GO:0044700//GO:0044699//GO:0008150//GO:0050896//GO:0065007//GO:0006464//GO:0009987//GO:0006468//GO:0071704//GO:0044237//GO:0019538//GO:0050794//GO:0007166//GO:0008152//GO:0007165//GO:0044763//GO:0044238//GO:0043412//GO:0006793//GO:0006796//GO:0044267//GO:0051716//GO:0050789//GO:0023052	protein modification process//cellular macromolecule metabolic process//cell communication//phosphorylation//macromolecule metabolic process//single organism signaling//single-organism process//biological_process//response to stimulus//biological regulation//cellular protein modification process//cellular process//protein phosphorylation//organic substance metabolic process//cellular metabolic pr…	GO:0031224//GO:0044464//GO:0005575//GO:0016021//GO:0071944//GO:0005886//GO:0044425//GO:0016020//GO:0005623	intrinsic component of membrane//cell part//cellular_component//integral component of membrane//cell periphery//plasma membrane//membrane part//membrane//cell	GO:0036094//GO:0016301//GO:0032553//GO:0001871//GO:0001882//GO:0004674//GO:0003674//GO:0032549//GO:0016773//GO:1901265//GO:0032550//GO:0097159//GO:1901363//GO:0097367//GO:0003824//GO:0004672//GO:0032555//GO:0000166//GO:0035639//GO:0017076//GO:0032559//GO:0001883//GO:0005524//GO:0043167//GO:0005488//GO:0030247//GO:0016772//GO:0030554//GO:0043168//GO:0030246//GO:0016740	small molecule binding//kinase activity//ribonucleotide binding//pattern binding//nucleoside binding//protein serine/threonine kinase activity//molecular_function//ribonucleoside binding//phosphotransferase activity, alcohol group as acceptor//nucleoside phosphate binding//purine ribonucleoside binding//organic cyclic compound binding//heterocyclic compound binding//carbohydrate derivative bindin…	K04733 interleukin-1 receptor-associated kinase 4 [EC:2.7.11.1] | (RefSeq) hypothetical protein	http://www.genome.jp/dbget-bin/www_bget?pop:POPTR_0001s07540g	Wall-associated receptor kinase galacturonan-binding domain||Wall-associated kinase||Protein kinase, catalytic domain||Protein kinase-like domain||Serine/threonine-protein kinase, active site
Potri.001G039300	0.304426	0.528638	0.407965	1.91287	0.979349	0.894312	1.34122	1.03038	1.12048	1.04603	1.18053	0.869019	0.413677	1.26218	1.16403	1.03186	44.7179	14.5455	1.6203	0.0069211	0.017164	UP	45.4774	15.6776	1.5364	0.00014567	0.00037321	UP	36.8024	14.7447	1.3196	0.003237	0.0062694	UP	GO:0006793//GO:0006796//GO:0043412//GO:0044238//GO:0023052//GO:0051716//GO:0050789//GO:0044267//GO:0007166//GO:0008152//GO:0050794//GO:0044237//GO:0019538//GO:0044763//GO:0007165//GO:0065007//GO:0050896//GO:0008150//GO:0044699//GO:0071704//GO:0006468//GO:0009987//GO:0006464//GO:0007154//GO:0044260//GO:0036211//GO:0043170//GO:0044700//GO:0016310	phosphorus metabolic process//phosphate-containing compound metabolic process//macromolecule modification//primary metabolic process//signaling//cellular response to stimulus//regulation of biological process//cellular protein metabolic process//cell surface receptor signaling pathway//metabolic process//regulation of cellular process//cellular metabolic process//protein metabolic process//single…	GO:0005886//GO:0005623//GO:0016020//GO:0044425//GO:0071944//GO:0016021//GO:0044464//GO:0005575//GO:0031224	plasma membrane//cell//membrane//membrane part//cell periphery//integral component of membrane//cell part//cellular_component//intrinsic component of membrane	GO:0030247//GO:0005488//GO:0016740//GO:0030246//GO:0016772//GO:0016773//GO:0003674//GO:0004674//GO:0004672//GO:0003824//GO:0001871//GO:0016301	polysaccharide binding//binding//transferase activity//carbohydrate binding//transferase activity, transferring phosphorus-containing groups//phosphotransferase activity, alcohol group as acceptor//molecular_function//protein serine/threonine kinase activity//protein kinase activity//catalytic activity//pattern binding//kinase activity	no KO assigned | (RefSeq) hypothetical protein	http://www.genome.jp/dbget-bin/www_bget?pop:POPTR_0001s07560g	Wall-associated kinase||Wall-associated receptor kinase galacturonan-binding domain
Potri.001G039400	0.319049	0	0.213781	1.59108	1.69053	1.94149	0.636519	0.593931	0.587151	0.337315	0.655006	1.11642	0.17761	1.74103	0.605867	0.702913	29.4457	2.97717	3.306	3.1959e-07	1.3589e-06	UP	11.2929	3.20753	1.8159	0.045747	0.081211	FALSE	11.9421	3.01441	1.9861	0.030945	0.051972	FALSE	GO:0065007//GO:0006468//GO:0071704//GO:0006464//GO:0009987//GO:0007154//GO:0043170//GO:0043412//GO:0006793//GO:0044238//GO:0050789//GO:0044237//GO:0050794//GO:0007166//GO:0044763//GO:0007165//GO:0044699//GO:0008150//GO:0050896//GO:0044260//GO:0036211//GO:0044700//GO:0016310//GO:0006796//GO:0051716//GO:0023052//GO:0044267//GO:0019538//GO:0008152	biological regulation//protein phosphorylation//organic substance metabolic process//cellular protein modification process//cellular process//cell communication//macromolecule metabolic process//macromolecule modification//phosphorus metabolic process//primary metabolic process//regulation of biological process//cellular metabolic process//regulation of cellular process//cell surface receptor sig…	GO:0044464//GO:0005575//GO:0005886//GO:0005623//GO:0016020//GO:0071944	cell part//cellular_component//plasma membrane//cell//membrane//cell periphery	GO:0016773//GO:0004674//GO:0004672//GO:0016301//GO:0016740//GO:0003674//GO:0003824//GO:0016772	phosphotransferase activity, alcohol group as acceptor//protein serine/threonine kinase activity//protein kinase activity//kinase activity//transferase activity//molecular_function//catalytic activity//transferase activity, transferring phosphorus-containing groups	no KO assigned | (RefSeq) putative wall-associated kinase family protein	http://www.genome.jp/dbget-bin/www_bget?pop:POPTR_1464s00200g	Protein kinase-like domain
Potri.001G039900	0.643013	0.484837	0.565497	2.0683	1.14077	2.1251	1.84408	2.12197	2.17843	1.52961	1.87014	1.11021	0.564449	1.77805	2.04816	1.50332	39.7812	12.525	1.6673	0.00020333	0.00064819	UP	50.5071	13.498	1.9037	2.9951e-06	8.972e-06	UP	33.8547	12.692	1.4154	0.0034438	0.0066474	UP	GO:0050896//GO:0044699//GO:0018193//GO:0008150//GO:0044260//GO:0036211//GO:0044700//GO:0016310//GO:0006796//GO:0051716//GO:0023052//GO:0044267//GO:0008152//GO:0019538//GO:0065007//GO:0018108//GO:0006468//GO:0071704//GO:0006464//GO:0009987//GO:0007154//GO:0043170//GO:0006793//GO:0043412//GO:0044238//GO:0018212//GO:0050789//GO:0007166//GO:0044237//GO:0050794//GO:0044763//GO:0007165	response to stimulus//single-organism process//peptidyl-amino acid modification//biological_process//cellular macromolecule metabolic process//protein modification process//single organism signaling//phosphorylation//phosphate-containing compound metabolic process//cellular response to stimulus//signaling//cellular protein metabolic process//metabolic process//protein metabolic process//biologica…	GO:0005575//GO:0005886//GO:0005623//GO:0016020//GO:0071944//GO:0044464	cellular_component//plasma membrane//cell//membrane//cell periphery//cell part	GO:0003674//GO:0001882//GO:0003824//GO:0032555//GO:0097159//GO:0036094//GO:0004713//GO:0016772//GO:0000166//GO:0032559//GO:0016773//GO:1901265//GO:0032549//GO:0004674//GO:0097367//GO:0004672//GO:1901363//GO:0032550//GO:0032553//GO:0016301//GO:0005488//GO:0043167//GO:0016740//GO:0043168//GO:0030554//GO:0005524//GO:0017076//GO:0001883//GO:0035639	molecular_function//nucleoside binding//catalytic activity//purine ribonucleotide binding//organic cyclic compound binding//small molecule binding//protein tyrosine kinase activity//transferase activity, transferring phosphorus-containing groups//nucleotide binding//adenyl ribonucleotide binding//phosphotransferase activity, alcohol group as acceptor//nucleoside phosphate binding//ribonucleoside …	K04733 interleukin-1 receptor-associated kinase 4 [EC:2.7.11.1] | (RefSeq) hypothetical protein	http://www.genome.jp/dbget-bin/www_bget?pop:POPTR_2450s00200g	Protein kinase, catalytic domain||Protein kinase-like domain||Serine/threonine-protein kinase, active site||Concanavalin A-like lectin/glucanase, subgroup||Tyrosine-protein kinase, catalytic domain
Potri.001G040800	0.620791	0.379703	0.539954	2.45762	2.0197	1.93893	1.91731	1.50314	1.94136	2.58746	3.05548	3.03415	0.513483	2.13875	1.78727	2.89236	161.077	38.354	2.0703	2.6862e-19	2.1375e-18	UP	148.358	41.3319	1.8438	3.5797e-15	1.7606e-14	UP	219.117	38.8606	2.4953	8.0653e-32	5.0885e-31	UP	--	--	--	--	--	--	no KO assigned | (RefSeq) hypothetical protein	http://www.genome.jp/dbget-bin/www_bget?pop:POPTR_0001s076201	Serine/threonine-protein kinase, active site||Protein kinase-like domain||Protein kinase, catalytic domain||Wall-associated kinase||Wall-associated receptor kinase galacturonan-binding domain
Potri.001G041400	0	0.0794944	0.0364255	0.260255	0	0.0912563	0.144606	0.183996	0.181896	1.37938	0.74403	1.40164	0.03864	0.11717	0.170166	1.17502	2.9041	0.95152	1.6098	0.42862	0.5966	FALSE	4.65326	1.02584	2.1814	0.16285	0.25016	FALSE	29.3084	0.965193	4.9244	3.9514e-10	1.2733e-09	UP	--	--	--	--	GO:0043168//GO:0003674//GO:0043167//GO:0005488//GO:0005543//GO:0035091//GO:0008289	anion binding//molecular_function//ion binding//binding//phospholipid binding//phosphatidylinositol binding//lipid binding	no KO assigned | (RefSeq) POPTRDRAFT_843435; hypothetical protein	http://www.genome.jp/dbget-bin/www_bget?pop:POPTR_0001s03290g	Tubby C-terminal-like domain||Tubby, C-terminal
Potri.001G041600	4.954	4.68198	5.67996	6.8516	6.62486	6.17555	9.98108	10.0357	10.2158	7.41026	8.11968	7.02863	5.10532	6.55067	10.0776	7.51952	481.552	372.229	0.3715	0.00038163	0.0011687	UP	816.519	401.151	1.0253	9.5432e-31	7.3823e-30	UP	556.103	377.189	0.56007	8.8196e-08	2.4934e-07	UP	GO:0008150//GO:0051234//GO:0006810//GO:0051179	biological_process//establishment of localization//transport//localization	GO:0016020//GO:0005575//GO:0044425//GO:0016021//GO:0031224	membrane//cellular_component//membrane part//integral component of membrane//intrinsic component of membrane	--	--	no KO assigned | (RefSeq) POPTRDRAFT_178183; integral membrane transporter family protein	http://www.genome.jp/dbget-bin/www_bget?pop:POPTR_0001s03310g	Biopterin transport-related protein BT1||Major facilitator superfamily
Potri.001G042900	14.6619	14.8908	15.109	108.083	108.302	107.577	61.8575	57.6409	60.7863	37.1421	36.0194	35.1033	14.8872	107.987	60.0949	36.0883	7073.48	967.142	2.8706	0	0	UP	4338.4	1042.32	2.0574	0	0	UP	2377.74	980.147	1.2785	1.3997e-116	2.2435e-115	UP	--	--	--	--	GO:0003674//GO:0016740//GO:0003824//GO:0016747//GO:0016746	molecular_function//transferase activity//catalytic activity//transferase activity, transferring acyl groups other than amino-acyl groups//transferase activity, transferring acyl groups	K13065 shikimate O-hydroxycinnamoyltransferase [EC:2.3.1.133] | (RefSeq) transferase family protein	http://www.genome.jp/dbget-bin/www_bget?pop:POPTR_0001s03440g	Transferase||Chloramphenicol acetyltransferase-like domain
Potri.001G044500	3.36871	2.50344	2.09071	6.41136	7.71252	6.2344	0.605968	0.934585	1.5337	1.94621	1.36051	1.95277	2.65429	6.78609	1.02475	1.75316	331.514	128.58	1.3664	4.0874e-13	2.5106e-12	UP	55.1381	138.574	-1.3295	0.00037576	0.00091858	DOWN	86.111	130.319	-0.59778	0.041414	0.067916	FALSE	GO:0006355//GO:0010556//GO:0006807//GO:1901360//GO:0043170//GO:0031326//GO:0019219//GO:1901362//GO:1901576//GO:0006351//GO:0060255//GO:0044260//GO:0016070//GO:0009059//GO:2000112//GO:0006725//GO:0006139//GO:0044237//GO:0050794//GO:0019222//GO:0010467//GO:0008152//GO:0034654//GO:0051171//GO:0050789//GO:0031323//GO:0019438//GO:0009889//GO:0046483//GO:0044249//GO:2001141//GO:0071704//GO:0044271//GO:…	regulation of transcription, DNA-templated//regulation of macromolecule biosynthetic process//nitrogen compound metabolic process//organic cyclic compound metabolic process//macromolecule metabolic process//regulation of cellular biosynthetic process//regulation of nucleobase-containing compound metabolic process//organic cyclic compound biosynthetic process//organic substance biosynthetic proces…	--	--	GO:0003677//GO:0003700//GO:1901363//GO:0001071//GO:0097159//GO:0003674//GO:0003676//GO:0043565//GO:0005488	DNA binding//transcription factor activity, sequence-specific DNA binding//heterocyclic compound binding//nucleic acid binding transcription factor activity//organic cyclic compound binding//molecular_function//nucleic acid binding//sequence-specific DNA binding//binding	no KO assigned | (RefSeq) WRKY transcription factor 40 family protein	http://www.genome.jp/dbget-bin/www_bget?pop:POPTR_0001s03620g	DNA-binding WRKY
Potri.001G044900	5.13438	4.60848	4.92307	8.97222	8.69513	8.87464	13.0088	13.0273	13.4277	7.00556	7.43559	7.43193	4.88865	8.84733	13.1546	7.29103	639.955	350.694	0.86776	7.6597e-19	5.9794e-18	UP	1048.69	377.948	1.4723	3.3851e-69	4.6304e-68	UP	530.436	355.394	0.57776	4.0466e-08	1.1672e-07	UP	GO:0006810//GO:0051179//GO:0051234//GO:0008150	transport//localization//establishment of localization//biological_process	GO:0031224//GO:0005575//GO:0044425//GO:0016020//GO:0016021	intrinsic component of membrane//cellular_component//membrane part//membrane//integral component of membrane	GO:0005215//GO:0003674	transporter activity//molecular_function	no KO assigned | (RefSeq) Metal transporter Nramp1 family protein	http://www.genome.jp/dbget-bin/www_bget?pop:POPTR_0001s03650g	Natural resistance-associated macrophage protein
Potri.001G046100	0.569113	0.753307	0.690353	1.83206	2.04996	1.58129	1.31159	0.916631	0.748573	0.601695	1.20867	0.84573	0.670924	1.8211	0.992265	0.885366	83.4453	30.4934	1.4523	6.6197e-07	2.7449e-06	UP	50.1275	32.865	0.60905	0.070361	0.1195	FALSE	40.8164	30.9063	0.40125	0.33982	0.44751	FALSE	--	--	--	--	GO:0005488//GO:0050662//GO:0003674//GO:0048037//GO:0003824	binding//coenzyme binding//molecular_function//cofactor binding//catalytic activity	K09753 cinnamoyl-CoA reductase [EC:1.2.1.44] | (RefSeq) POPTRDRAFT_814849; hypothetical protein	http://www.genome.jp/dbget-bin/www_bget?pop:POPTR_0001s14910g	NAD-dependent epimerase/dehydratase||NAD(P)-binding domain
Potri.001G047800	0.341094	0.573607	0.959919	0.108865	0.800391	0.458071	0.884648	0.438705	0.844568	1.37036	0.964807	1.43227	0.624873	0.455775	0.72264	1.25581	18.036	24.5117	-0.44259	0.58439	0.74904	FALSE	31.488	26.4157	0.25341	0.62929	0.75618	FALSE	49.9306	24.8326	1.0077	0.0048512	0.0091916	UP	--	--	--	--	--	--	no KO assigned | (RefSeq) POPTRDRAFT_1065972; hypothetical protein	http://www.genome.jp/dbget-bin/www_bget?pop:POPTR_0001s14750g	Domain of unknown function DUF862, eukaryotic
Potri.001G048200	0.785616	0.430808	0.592208	0.98729	1.20421	1.92875	1.13632	1.87463	1.45892	8.72123	9.0858	9.59266	0.602878	1.37342	1.48996	9.13323	31.4513	13.6854	1.2005	0.012496	0.02934	UP	37.5958	14.7478	1.3501	0.002302	0.0051024	UP	210.278	13.8664	3.9226	3.5778e-52	3.1245e-51	UP	GO:0006355//GO:1901360//GO:0006807//GO:0043170//GO:1901576//GO:1901362//GO:0044260//GO:0016070//GO:0006725//GO:0006139//GO:0019222//GO:0051171//GO:0031323//GO:0019438//GO:0046483//GO:0071704//GO:0009987//GO:0097659//GO:0010468//GO:0080090//GO:0034645//GO:0065007//GO:0008150//GO:0032774//GO:0010556//GO:0031326//GO:0019219//GO:0006351//GO:0060255//GO:2000112//GO:0009059//GO:0044237//GO:0050794//GO:…	regulation of transcription, DNA-templated//organic cyclic compound metabolic process//nitrogen compound metabolic process//macromolecule metabolic process//organic substance biosynthetic process//organic cyclic compound biosynthetic process//cellular macromolecule metabolic process//RNA metabolic process//cellular aromatic compound metabolic process//nucleobase-containing compound metabolic proc…	GO:0005575//GO:0044464//GO:0043229//GO:0043227//GO:0043226//GO:0043231//GO:0044424//GO:0005623//GO:0005622//GO:0005634	cellular_component//cell part//intracellular organelle//membrane-bounded organelle//organelle//intracellular membrane-bounded organelle//intracellular part//cell//intracellular//nucleus	GO:0003677//GO:1901363//GO:0001071//GO:0097159//GO:0003674//GO:0003676//GO:0003700//GO:0005488	DNA binding//heterocyclic compound binding//nucleic acid binding transcription factor activity//organic cyclic compound binding//molecular_function//nucleic acid binding//transcription factor activity, sequence-specific DNA binding//binding	no KO assigned | (RefSeq) POPTRDRAFT_797143; hypothetical protein	http://www.genome.jp/dbget-bin/www_bget?pop:POPTR_0001s14720g	DNA-binding, integrase-type||Pathogenesis-related transcriptional factor/ERF, DNA-binding
Potri.001G048900	40.4324	39.1237	39.366	129.259	128.958	127.962	204.549	202.694	204.103	206.697	209.748	211.31	39.6407	128.726	203.782	209.252	21037	6424.92	1.7112	0	0	UP	36704.8	6924.34	2.4062	0	0	UP	34394.9	6511.33	2.4012	0	0	UP	GO:0051234//GO:0044763//GO:0051179//GO:0006810//GO:1902578//GO:0055085//GO:0009987//GO:0008150//GO:0044699//GO:0044765	establishment of localization//single-organism cellular process//localization//transport//single-organism localization//transmembrane transport//cellular process//biological_process//single-organism process//single-organism transport	GO:0071944//GO:0005623//GO:0016020//GO:0044425//GO:0005886//GO:0031224//GO:0016021//GO:0044464//GO:0005575	cell periphery//cell//membrane//membrane part//plasma membrane//intrinsic component of membrane//integral component of membrane//cell part//cellular_component	GO:0005524//GO:0001883//GO:0032559//GO:0017076//GO:0035639//GO:0016462//GO:0000166//GO:0016887//GO:0043492//GO:0043168//GO:0030554//GO:0015405//GO:0005488//GO:0043167//GO:0032553//GO:0036094//GO:0042623//GO:0016818//GO:0016817//GO:0016787//GO:0005215//GO:0032555//GO:0097367//GO:0003824//GO:1901363//GO:0022804//GO:0032550//GO:0097159//GO:1901265//GO:0022857//GO:0032549//GO:0003674//GO:0015399//GO:…	ATP binding//purine nucleoside binding//adenyl ribonucleotide binding//purine nucleotide binding//purine ribonucleoside triphosphate binding//pyrophosphatase activity//nucleotide binding//ATPase activity//ATPase activity, coupled to movement of substances//anion binding//adenyl nucleotide binding//P-P-bond-hydrolysis-driven transmembrane transporter activity//binding//ion binding//ribonucleotide …	no KO assigned | (RefSeq) POPTRDRAFT_708621; hypothetical protein	http://www.genome.jp/dbget-bin/www_bget?pop:POPTR_0001s14630g	P-loop containing nucleoside triphosphate hydrolase||Plant PDR ABC transporter associated||ATPase, AAA+ type, core||ABC transporter-like||ABC-transporter extracellular N-terminal domain||ABC-2 type transporter
Potri.001G049000	1.8087	1.51618	1.39527	2.80593	3.01506	3.16919	4.14856	4.46855	3.93763	3.37384	3.76844	3.69811	1.57338	2.99673	4.18491	3.61346	467.863	243.59	0.94163	3.8167e-16	2.6762e-15	UP	720.121	262.524	1.4558	1.9451e-44	1.9488e-43	UP	567.375	246.875	1.2005	3.8236e-27	2.1594e-26	UP	GO:0044699//GO:0044765//GO:0008150//GO:0009987//GO:0051179//GO:0006810//GO:0044763//GO:0051234//GO:0055085//GO:1902578	single-organism process//single-organism transport//biological_process//cellular process//localization//transport//single-organism cellular process//establishment of localization//transmembrane transport//single-organism localization	GO:0031224//GO:0016021//GO:0044464//GO:0005575//GO:0071944//GO:0005886//GO:0005623//GO:0044425//GO:0016020	intrinsic component of membrane//integral component of membrane//cell part//cellular_component//cell periphery//plasma membrane//cell//membrane part//membrane	GO:0042623//GO:0036094//GO:0005215//GO:0016818//GO:0016817//GO:0016787//GO:0032553//GO:0015399//GO:0032549//GO:0022857//GO:0003674//GO:1901265//GO:0001882//GO:0016820//GO:0042626//GO:0017111//GO:1901363//GO:0097367//GO:0003824//GO:0032555//GO:0032550//GO:0097159//GO:0022804//GO:0016462//GO:0000166//GO:0005524//GO:0035639//GO:0017076//GO:0001883//GO:0032559//GO:0015405//GO:0043167//GO:0005488//GO:…	ATPase activity, coupled//small molecule binding//transporter activity//hydrolase activity, acting on acid anhydrides, in phosphorus-containing anhydrides//hydrolase activity, acting on acid anhydrides//hydrolase activity//ribonucleotide binding//primary active transmembrane transporter activity//ribonucleoside binding//transmembrane transporter activity//molecular_function//nucleoside phosphate …	no KO assigned | (RefSeq) POPTRDRAFT_750820; hypothetical protein	http://www.genome.jp/dbget-bin/www_bget?pop:POPTR_0001s14620g	P-loop containing nucleoside triphosphate hydrolase||Plant PDR ABC transporter associated||ABC transporter-like||ATPase, AAA+ type, core||ABC-transporter extracellular N-terminal domain||ABC-2 type transporter
Potri.001G049200	2.48251	3.08856	2.62334	2.33705	2.20594	2.08779	8.08489	6.03781	5.97873	6.01695	7.46692	6.71162	2.73147	2.21026	6.70048	6.73183	202.548	248.284	-0.29373	0.046272	0.094394	FALSE	676.874	267.596	1.3388	3.2249e-09	1.1826e-08	UP	620.559	251.657	1.3021	4.702e-19	2.1509e-18	UP	--	--	--	--	GO:0016866//GO:0003824//GO:0003674//GO:0016853	intramolecular transferase activity//catalytic activity//molecular_function//isomerase activity	K20659 lupeol synthase [EC:5.4.99.41] | (RefSeq) POPTRDRAFT_797146; hypothetical protein	http://www.genome.jp/dbget-bin/www_bget?pop:POPTR_0001s14610g	Terpene synthase, conserved site||Squalene cyclase, N-terminal||Squalene cyclase||Squalene cyclase, C-terminal||Terpenoid cylases/protein prenyltransferase alpha-alpha toroid
Potri.001G049700	0.735129	0.780237	1.35856	0.766321	0.807757	0.537408	1.27738	1.30027	1.35683	2.08093	1.85	2.14873	0.957976	0.703829	1.31149	2.02656	26.6866	36.0302	-0.43309	0.28068	0.43026	FALSE	54.8106	38.8278	0.49736	0.12533	0.19928	FALSE	77.2824	36.5011	1.0822	0.00023474	0.00051374	UP	--	--	--	--	--	--	no KO assigned | (RefSeq) POPTRDRAFT_639958; hypothetical protein	http://www.genome.jp/dbget-bin/www_bget?pop:POPTR_0001s14510g	-
Potri.001G050600	59.1147	55.2432	57.2181	34.5761	37.6628	35.2114	160.865	159.859	159.666	97.8172	100.764	99.1215	57.192	35.8168	160.13	99.2343	1782.77	2823.16	-0.66319	9.4539e-47	1.4333e-45	DOWN	8784.39	3042.58	1.5296	0	0	UP	4967.95	2861.06	0.7961	2.2248e-100	3.1384e-99	UP	--	--	--	--	--	--	no KO assigned | (RefSeq) POPTRDRAFT_813548; hypothetical protein	http://www.genome.jp/dbget-bin/www_bget?pop:POPTR_0001s14420g	Tetratricopeptide repeat-containing||Tetratricopeptide repeat||Tetratricopeptide-like helical
Potri.001G050800	0.471587	0.591095	0.812545	1.85454	1.75934	2.24771	8.63556	8.41406	6.7626	12.9276	9.40503	10.9433	0.625076	1.95386	7.93741	11.092	52.164	16.5512	1.6561	1.8556e-05	6.711e-05	UP	233.587	17.8372	3.711	1.2561e-48	1.3423e-47	UP	297.815	16.7704	4.1504	2.2653e-41	1.6885e-40	UP	GO:0009987//GO:0065007//GO:0044699//GO:0008150//GO:0000160//GO:0050896//GO:0044700//GO:0035556//GO:0007154//GO:0051716//GO:0050789//GO:0023052//GO:0044763//GO:0007165//GO:0050794	cellular process//biological regulation//single-organism process//biological_process//phosphorelay signal transduction system//response to stimulus//single organism signaling//intracellular signal transduction//cell communication//cellular response to stimulus//regulation of biological process//signaling//single-organism cellular process//signal transduction//regulation of cellular process	GO:0044464//GO:0005575//GO:0005623//GO:0005622	cell part//cellular_component//cell//intracellular	--	--	no KO assigned | (RefSeq) POPTRDRAFT_547971; hypothetical protein	http://www.genome.jp/dbget-bin/www_bget?pop:POPTR_0001s14400g	Signal transduction response regulator, receiver domain||CheY-like superfamily
Potri.001G051500	1.73263	1.77213	1.174	6.89686	6.14493	7.45107	42.1598	41.7489	41.9367	32.0877	28.9628	33.3006	1.55959	6.83095	41.9485	31.4504	315.536	71.4467	2.1429	2.6559e-38	3.4764e-37	UP	2135.61	77.0049	4.7936	0	0	UP	1460.96	72.4258	4.3343	2.2962e-222	6.4911e-221	UP	GO:0009058//GO:0008152//GO:0008150	biosynthetic process//metabolic process//biological_process	--	--	GO:0016740//GO:0003674//GO:0003824//GO:0016747//GO:0016746	transferase activity//molecular_function//catalytic activity//transferase activity, transferring acyl groups other than amino-acyl groups//transferase activity, transferring acyl groups	K00660 chalcone synthase [EC:2.3.1.74] | (RefSeq) POPTRDRAFT_814871; naregenin-chalcone synthase family protein	http://www.genome.jp/dbget-bin/www_bget?pop:POPTR_0001s14320g	Polyketide synthase, type III||Chalcone/stilbene synthase, C-terminal||Chalcone/stilbene synthase, active site||Chalcone/stilbene synthase, N-terminal||Thiolase-like
Potri.001G051600	3.03454	3.61824	3.36278	13.969	15.8315	16.007	82.9094	84.395	84.3376	68.5253	68.8375	64.5877	3.33852	15.2692	83.8807	67.3168	882.416	191.343	2.2053	2.3367e-82	5.4305e-81	UP	5342.22	206.223	4.6952	0	0	UP	3912.9	193.931	4.3346	0	0	UP	GO:0008152//GO:0009058//GO:0008150	metabolic process//biosynthetic process//biological_process	--	--	GO:0016740//GO:0016747//GO:0016746//GO:0003674//GO:0003824	transferase activity//transferase activity, transferring acyl groups other than amino-acyl groups//transferase activity, transferring acyl groups//molecular_function//catalytic activity	K00660 chalcone synthase [EC:2.3.1.74] | (RefSeq) POPTRDRAFT_814872; naregenin-chalcone synthase family protein	http://www.genome.jp/dbget-bin/www_bget?pop:POPTR_0001s14310g	Chalcone/stilbene synthase, N-terminal||Thiolase-like||Polyketide synthase, type III||Chalcone/stilbene synthase, C-terminal||Chalcone/stilbene synthase, active site
Potri.001G051900	149.427	150.846	147.107	296.311	294.242	298.361	389.131	384.563	394.912	560.535	572.68	563.055	149.127	296.305	389.535	565.423	17910	8939.75	1.0025	0	0	UP	25949.9	9634.72	1.4294	0	0	UP	34375.6	9060.18	1.9238	0	0	UP	GO:0008152//GO:0008150	metabolic process//biological_process	--	--	GO:0016740//GO:0016746//GO:0016747//GO:0003824//GO:0003674	transferase activity//transferase activity, transferring acyl groups//transferase activity, transferring acyl groups other than amino-acyl groups//catalytic activity//molecular_function	K07513 acetyl-CoA acyltransferase 1 [EC:2.3.1.16] | (RefSeq) POPTRDRAFT_797159; hypothetical protein	http://www.genome.jp/dbget-bin/www_bget?pop:POPTR_0001s14280g	Thiolase-like||Thiolase||Thiolase, N-terminal||Thiolase, active site||Thiolase, acyl-enzyme intermediate active site||Thiolase, C-terminal||Thiolase, conserved site
Potri.001G054800	2.05181	1.31384	1.4346	4.30136	2.70589	3.28924	17.6832	16.6802	17.4108	18.998	18.489	17.758	1.60009	3.43216	17.2581	18.415	242.123	111.958	1.1128	0.00027895	0.0008732	UP	1342.13	120.654	3.4756	3.0275e-284	1.3397e-282	UP	1307.03	113.454	3.5261	4.2161e-277	1.4633e-275	UP	GO:0044710//GO:0044550//GO:0044711//GO:0008150//GO:0044699//GO:0008152//GO:0055114//GO:0019748//GO:0009058	single-organism metabolic process//secondary metabolite biosynthetic process//single-organism biosynthetic process//biological_process//single-organism process//metabolic process//oxidation-reduction process//secondary metabolic process//biosynthetic process	GO:0031224//GO:0016021//GO:0005575//GO:0016020//GO:0044425	intrinsic component of membrane//integral component of membrane//cellular_component//membrane//membrane part	GO:0046906//GO:0005506//GO:0046872//GO:0003674//GO:0016709//GO:1901363//GO:0003824//GO:0043169//GO:0004497//GO:0097159//GO:0020037//GO:0016705//GO:0043167//GO:0016491//GO:0005488//GO:0046914	tetrapyrrole binding//iron ion binding//metal ion binding//molecular_function//oxidoreductase activity, acting on paired donors, with incorporation or reduction of molecular oxygen, NAD(P)H as one donor, and incorporation of one atom of oxygen//heterocyclic compound binding//catalytic activity//cation binding//monooxygenase activity//organic cyclic compound binding//heme binding//oxidoreductase a…	no KO assigned | (RefSeq) POPTRDRAFT_63116; hypothetical protein	http://www.genome.jp/dbget-bin/www_bget?pop:POPTR_0001s13990g	Cytochrome P450, E-class, group I||Cytochrome P450, conserved site||Cytochrome P450
Potri.001G056600	17.1966	16.5494	17.5643	50.4723	52.4196	51.1035	40.8915	39.0758	40.8069	81.9297	85.1973	88.815	17.1034	51.3318	40.2581	85.314	1489.78	492.291	1.5975	6.1947e-111	1.8341e-109	UP	1287.7	530.552	1.2792	1.2571e-67	1.6963e-66	UP	2490.17	498.894	2.3194	1.2174e-301	4.5207e-300	UP	--	--	--	--	--	--	no KO assigned | (RefSeq) POPTRDRAFT_548029; hypothetical protein	http://www.genome.jp/dbget-bin/www_bget?pop:POPTR_0001s13810g	Heat shock protein DnaJ, cysteine-rich domain
Potri.001G058500	0.5574	0.141075	0.387854	1.4369	2.09339	2.32125	0.213854	0	0.172161	0.27199	0	0	0.36211	1.95051	0.128672	0.0906634	40.9185	7.52916	2.4422	5.6897e-07	2.3712e-06	UP	2.9726	8.11282	-1.4485	0.15176	0.23513	FALSE	1.9152	7.62633	-1.9935	0.10302	0.15598	FALSE	--	--	--	--	--	--	no KO assigned | (RefSeq) POPTRDRAFT_814902; hypothetical protein	http://www.genome.jp/dbget-bin/www_bget?pop:POPTR_0001s13640g	-
Potri.001G058800	1.13275	1.55291	1.32826	19.6583	18.0061	17.1137	12.4294	11.9812	10.6126	22.8542	22.4801	20.653	1.33797	18.2594	11.6744	21.9958	173.932	12.6425	3.7822	2.5403e-43	3.6483e-42	UP	122.589	13.6259	3.1694	3.1061e-25	2.1041e-24	UP	210.783	12.8143	4.0399	4.2619e-54	3.8248e-53	UP	--	--	--	--	--	--	no KO assigned | (RefSeq) hypothetical protein	http://www.genome.jp/dbget-bin/www_bget?pop:POPTR_0001s13610g	DNA-binding WRKY
Potri.001G059900	11.5322	12.6242	13.0275	38.3588	37.256	37.4143	35.9475	38.2832	36.4868	93.2442	93.0104	92.4446	12.3947	37.6764	36.9059	92.8997	3152.31	1028.56	1.6158	5.0112e-231	3.0891e-229	UP	3403.39	1108.52	1.6183	1.2679e-210	4.3038e-209	UP	7818.08	1042.38	2.9069	0	0	UP	GO:0034641//GO:0055114//GO:0044238//GO:0051156//GO:0005996//GO:0006098//GO:0005975//GO:0006793//GO:0006796//GO:1901135//GO:0055086//GO:0044763//GO:0019693//GO:0044237//GO:0044281//GO:0019318//GO:0019682//GO:0072524//GO:0008152//GO:0006732//GO:1901564//GO:0009987//GO:0019637//GO:0051186//GO:0044723//GO:0006733//GO:0046483//GO:0071704//GO:0044699//GO:0008150//GO:0006739//GO:0006753//GO:0019362//GO:…	cellular nitrogen compound metabolic process//oxidation-reduction process//primary metabolic process//glucose 6-phosphate metabolic process//monosaccharide metabolic process//pentose-phosphate shunt//carbohydrate metabolic process//phosphorus metabolic process//phosphate-containing compound metabolic process//carbohydrate derivative metabolic process//nucleobase-containing small molecule metaboli…	--	--	GO:0050662//GO:0005488//GO:0016491//GO:0016614//GO:0000166//GO:0048037//GO:0097159//GO:1901363//GO:0003824//GO:0016616//GO:0003674//GO:1901265//GO:0050661//GO:0004345//GO:0036094	coenzyme binding//binding//oxidoreductase activity//oxidoreductase activity, acting on CH-OH group of donors//nucleotide binding//cofactor binding//organic cyclic compound binding//heterocyclic compound binding//catalytic activity//oxidoreductase activity, acting on the CH-OH group of donors, NAD or NADP as acceptor//molecular_function//nucleoside phosphate binding//NADP binding//glucose-6-phosph…	K00036 glucose-6-phosphate 1-dehydrogenase [EC:1.1.1.49 1.1.1.363] | (RefSeq) POPTRDRAFT_708767; glucose-6-phosphate dehydrogenase family protein	http://www.genome.jp/dbget-bin/www_bget?pop:POPTR_0001s13510g	Glucose-6-phosphate dehydrogenase, NAD-binding||Glucose-6-phosphate dehydrogenase, C-terminal||Glucose-6-phosphate dehydrogenase, active site||NAD(P)-binding domain||Glucose-6-phosphate dehydrogenase
Potri.001G060900	0.811804	0.85324	0.968918	1.25501	1.51703	1.27759	0.134966	0.206076	0.0679078	3.70133	2.70827	3.71903	0.877987	1.34988	0.136316	3.37621	71.7773	46.3	0.63251	0.024648	0.05389	FALSE	7.99393	49.8984	-2.642	4.5532e-09	1.6538e-08	DOWN	180.503	46.9193	1.9438	2.7664e-16	1.1553e-15	UP	GO:0044765//GO:0044699//GO:0008150//GO:0009987//GO:0071702//GO:0008643//GO:0055085//GO:1902578//GO:0034219//GO:0051179//GO:0006810//GO:0051234//GO:0044763	single-organism transport//single-organism process//biological_process//cellular process//organic substance transport//carbohydrate transport//transmembrane transport//single-organism localization//carbohydrate transmembrane transport//localization//transport//establishment of localization//single-organism cellular process	GO:0016021//GO:0005575//GO:0044464//GO:0031224//GO:0005886//GO:0005623//GO:0044425//GO:0016020//GO:0071944	integral component of membrane//cellular_component//cell part//intrinsic component of membrane//plasma membrane//cell//membrane part//membrane//cell periphery	GO:0003674//GO:0022857//GO:1901476//GO:0005215//GO:0015144//GO:0022891//GO:0051119//GO:0022892	molecular_function//transmembrane transporter activity//carbohydrate transporter activity//transporter activity//carbohydrate transmembrane transporter activity//substrate-specific transmembrane transporter activity//sugar transmembrane transporter activity//substrate-specific transporter activity	K15382 solute carrier family 50 (sugar transporter) | (RefSeq) POPTRDRAFT_179233; hypothetical protein	http://www.genome.jp/dbget-bin/www_bget?pop:POPTR_0001s13410g	RAG1-activating protein-1-related
Potri.001G061600	0.548751	0.458543	0.393958	0.156376	0.118679	0.263194	0.156398	0.583735	0.157383	2.12728	1.96705	1.09725	0.467084	0.179417	0.299172	1.73053	6.17546	15.9404	-1.3681	0.046813	0.095357	FALSE	11.3553	17.1795	-0.59733	0.32411	0.44724	FALSE	59.9449	16.156	1.8916	3.8746e-05	9.0855e-05	UP	GO:0043170//GO:0044700//GO:0016310//GO:0044260//GO:0007154//GO:0036211//GO:0006468//GO:0071704//GO:0006464//GO:0009987//GO:0065007//GO:0044699//GO:0008150//GO:0050896//GO:0044763//GO:0007165//GO:0044237//GO:0019538//GO:0050794//GO:0007166//GO:0008152//GO:0051716//GO:0050789//GO:0023052//GO:0044267//GO:0007178//GO:0007167//GO:0043412//GO:0006793//GO:0006796//GO:0044238	macromolecule metabolic process//single organism signaling//phosphorylation//cellular macromolecule metabolic process//cell communication//protein modification process//protein phosphorylation//organic substance metabolic process//cellular protein modification process//cellular process//biological regulation//single-organism process//biological_process//response to stimulus//single-organism cellu…	GO:0044464//GO:0005575//GO:0071944//GO:0005623//GO:0016020//GO:0005886	cell part//cellular_component//cell periphery//cell//membrane//plasma membrane	GO:0016301//GO:0004888//GO:0019199//GO:0003824//GO:0004672//GO:0003674//GO:0016773//GO:0004674//GO:0060089//GO:0004675//GO:0016740//GO:0016772//GO:0004871//GO:0004872//GO:0038023	kinase activity//transmembrane signaling receptor activity//transmembrane receptor protein kinase activity//catalytic activity//protein kinase activity//molecular_function//phosphotransferase activity, alcohol group as acceptor//protein serine/threonine kinase activity//molecular transducer activity//transmembrane receptor protein serine/threonine kinase activity//transferase activity//transferas…	no KO assigned | (RefSeq) POPTRDRAFT_640080; hypothetical protein	http://www.genome.jp/dbget-bin/www_bget?pop:POPTR_0001s13330g	Leucine-rich repeat||Leucine-rich repeat-containing N-terminal, type 2||Leucine-rich repeat domain, L domain-like
Potri.001G061700	1.3212	1.49731	0.885278	2.42465	2.60021	3.16047	0.746826	1.11795	0.663114	0.884665	1.26579	0.681305	1.2346	2.72844	0.842631	0.943921	55.7189	25.0023	1.1561	0.00085601	0.0024863	UP	18.969	26.9481	-0.50654	0.28558	0.40287	FALSE	19.3995	25.3471	-0.3858	0.39649	0.50856	FALSE	GO:0050789//GO:0051716//GO:0023052//GO:1901701//GO:0044267//GO:0007178//GO:0007167//GO:0097306//GO:0043412//GO:0006796//GO:0006793//GO:0097305//GO:0044238//GO:0071495//GO:0044763//GO:0048545//GO:0007165//GO:0071407//GO:0071396//GO:0044237//GO:0019538//GO:0071383//GO:0042221//GO:0050794//GO:0008152//GO:0007166//GO:0009741//GO:0009742//GO:0006468//GO:0071704//GO:0006464//GO:0009987//GO:0009725//GO:…	regulation of biological process//cellular response to stimulus//signaling//cellular response to oxygen-containing compound//cellular protein metabolic process//transmembrane receptor protein serine/threonine kinase signaling pathway//enzyme linked receptor protein signaling pathway//cellular response to alcohol//macromolecule modification//phosphate-containing compound metabolic process//phospho…	GO:0005623//GO:0016020//GO:0005886//GO:0071944//GO:0005575//GO:0044464	cell//membrane//plasma membrane//cell periphery//cellular_component//cell part	GO:0004675//GO:0016740//GO:0016772//GO:0004871//GO:0038023//GO:0004872//GO:0060089//GO:0003824//GO:0004672//GO:0003674//GO:0016773//GO:0004674//GO:0016301//GO:0004888//GO:0019199	transmembrane receptor protein serine/threonine kinase activity//transferase activity//transferase activity, transferring phosphorus-containing groups//signal transducer activity//signaling receptor activity//receptor activity//molecular transducer activity//catalytic activity//protein kinase activity//molecular_function//phosphotransferase activity, alcohol group as acceptor//protein serine/thre…	no KO assigned | (RefSeq) POPTRDRAFT_640081; hypothetical protein	http://www.genome.jp/dbget-bin/www_bget?pop:POPTR_0001s13320g	Leucine-rich repeat domain, L domain-like
Potri.001G061800	0.813741	1.09964	1.03695	0.834804	0.626959	0.750088	5.07329	6.00522	5.70328	5.03907	4.89248	5.05796	0.983445	0.737284	5.59393	4.9965	45.6212	60.3653	-0.40401	0.18196	0.30409	FALSE	381.533	65.0601	2.552	1.3008e-57	1.5498e-56	UP	310.99	61.1817	2.3457	9.5456e-42	7.1483e-41	UP	--	--	GO:0044464//GO:0005575//GO:0043229//GO:0043227//GO:0005623//GO:0005622//GO:0005634//GO:0043226//GO:0043231//GO:0044424	cell part//cellular_component//intracellular organelle//membrane-bounded organelle//cell//intracellular//nucleus//organelle//intracellular membrane-bounded organelle//intracellular part	GO:0043169//GO:0003674//GO:0046872//GO:0008270//GO:0046914//GO:0043167//GO:0005488	cation binding//molecular_function//metal ion binding//zinc ion binding//transition metal ion binding//ion binding//binding	no KO assigned | (RefSeq) POPTRDRAFT_846848; Zinc finger protein CONSTANS-LIKE 14	http://www.genome.jp/dbget-bin/www_bget?pop:POPTR_0001s13310g	CCT domain||Zinc finger, B-box
Potri.001G061900	8.34607	7.9155	10.52	20.7561	19.8847	21.4032	24.0208	25.1112	24.8245	28.6053	28.0424	26.0422	8.92719	20.6813	24.6522	27.5633	543.71	232.763	1.224	7.8622e-28	8.1576e-27	UP	714.299	250.845	1.5097	1.0892e-49	1.1791e-48	UP	728.925	235.85	1.6279	2.8483e-55	2.5913e-54	UP	--	--	--	--	--	--	K19363 lipopolysaccharide-induced tumor necrosis factor-alpha factor | (RefSeq) POPTRDRAFT_640083; hypothetical protein	http://www.genome.jp/dbget-bin/www_bget?pop:POPTR_0001s13300g	LPS-induced tumor necrosis factor alpha factor
Potri.001G062100	2.74966	2.53698	2.10563	2.66412	3.41936	4.5059	4.09251	4.12152	3.0668	5.53729	5.73463	5.44983	2.46409	3.52979	3.76028	5.57392	72.7453	50.3493	0.53088	0.062921	0.12327	FALSE	85.4097	54.2641	0.6544	0.01182	0.023528	UP	115.516	51.032	1.1786	1.4395e-06	3.7707e-06	UP	--	--	GO:0016021//GO:0005575//GO:0031224//GO:0016020//GO:0044425	integral component of membrane//cellular_component//intrinsic component of membrane//membrane//membrane part	--	--	no KO assigned | (RefSeq) hypothetical protein	http://www.genome.jp/dbget-bin/www_bget?pop:POPTR_0001s13280g	-||Cysteine-rich transmembrane CYSTM domain
Potri.001G062500	1.84854	1.18099	1.62344	6.68033	5.56304	5.62629	3.56261	3.48066	4.12551	8.88007	8.76913	7.97232	1.55099	5.95655	3.72293	8.54051	298.423	77.0637	1.9532	1.8339e-31	2.0752e-30	UP	205.565	83.0477	1.3076	1.535e-12	6.7574e-12	UP	430.474	78.0833	2.4628	4.7267e-60	4.5607e-59	UP	GO:0007165//GO:2000022//GO:0031326//GO:0019219//GO:0071495//GO:0010556//GO:0044763//GO:0008152//GO:0034654//GO:0044237//GO:0042221//GO:0050794//GO:0010646//GO:0009059//GO:1902679//GO:0060255//GO:0009058//GO:0009867//GO:0009611//GO:0080134//GO:0051252//GO:0090304//GO:0051253//GO:0034641//GO:0009889//GO:0044249//GO:2001141//GO:0071229//GO:0044271//GO:0051716//GO:0050789//GO:0023052//GO:1901701//GO:…	signal transduction//regulation of jasmonic acid mediated signaling pathway//regulation of cellular biosynthetic process//regulation of nucleobase-containing compound metabolic process//cellular response to endogenous stimulus//regulation of macromolecule biosynthetic process//single-organism cellular process//metabolic process//nucleobase-containing compound biosynthetic process//cellular metabo…	GO:0043226//GO:0044424//GO:0043231//GO:0005623//GO:0005634//GO:0005622//GO:0044464//GO:0005575//GO:0043227//GO:0043229	organelle//intracellular part//intracellular membrane-bounded organelle//cell//nucleus//intracellular//cell part//cellular_component//membrane-bounded organelle//intracellular organelle	GO:0003712//GO:0003714//GO:0000988//GO:0003674//GO:0000989	transcription cofactor activity//transcription corepressor activity//transcription factor activity, protein binding//molecular_function//transcription factor activity, transcription factor binding	K13464 jasmonate ZIM domain-containing protein | (RefSeq) POPTRDRAFT_548076; hypothetical protein	http://www.genome.jp/dbget-bin/www_bget?pop:POPTR_0001s13240g	Tify domain||CO/COL/TOC1, conserved site
Potri.001G063000	0.146083	0.137327	0.314626	1.17394	1.20845	1.07725	1.29067	1.7588	1.44544	1.037	1.25675	1.26832	0.199345	1.15321	1.4983	1.18736	49.6908	8.51944	2.5441	1.0284e-08	4.9022e-08	UP	71.162	9.1805	2.9545	5.7871e-14	2.7031e-13	UP	51.4553	8.62916	2.576	8.295e-09	2.4927e-08	UP	GO:0008152//GO:0010467//GO:0060255//GO:2000112//GO:0031326//GO:0018130//GO:0034641//GO:0009058//GO:2001141//GO:0009889//GO:0016070//GO:0044260//GO:0006139//GO:1901360//GO:0008150//GO:0034645//GO:0080090//GO:0097659//GO:0031323//GO:0050794//GO:0044237//GO:0034654//GO:0009059//GO:0019219//GO:0006351//GO:0010556//GO:0044238//GO:1903506//GO:0090304//GO:0051252//GO:0050789//GO:0044271//GO:0044249//GO:…	metabolic process//gene expression//regulation of macromolecule metabolic process//regulation of cellular macromolecule biosynthetic process//regulation of cellular biosynthetic process//heterocycle biosynthetic process//cellular nitrogen compound metabolic process//biosynthetic process//regulation of RNA biosynthetic process//regulation of biosynthetic process//RNA metabolic process//cellular ma…	GO:0043231//GO:0032991//GO:0005623//GO:0005667//GO:0090575//GO:0044446//GO:0043234//GO:0044428//GO:0005575//GO:0044424//GO:0043226//GO:0005622//GO:0005634//GO:0044422//GO:0043227//GO:0044798//GO:0043229//GO:0044464	intracellular membrane-bounded organelle//macromolecular complex//cell//transcription factor complex//RNA polymerase II transcription factor complex//intracellular organelle part//protein complex//nuclear part//cellular_component//intracellular part//organelle//intracellular//nucleus//organelle part//membrane-bounded organelle//nuclear transcription factor complex//intracellular organelle//cell p…	GO:0005515//GO:0044212//GO:0043565//GO:0000975//GO:0001012//GO:0000977//GO:0000976//GO:0001067//GO:0003677//GO:0003674//GO:0003676//GO:0097159//GO:0003700//GO:0005488//GO:0046983//GO:1901363//GO:0001071	protein binding//transcription regulatory region DNA binding//sequence-specific DNA binding//regulatory region DNA binding//RNA polymerase II regulatory region DNA binding//RNA polymerase II regulatory region sequence-specific DNA binding//transcription regulatory region sequence-specific DNA binding//regulatory region nucleic acid binding//DNA binding//molecular_function//nucleic acid binding//o…	no KO assigned | (RefSeq) hypothetical protein	http://www.genome.jp/dbget-bin/www_bget?pop:POPTR_0011s05320g	Helix-loop-helix DNA-binding||Achaete-scute transcription factor-related
Potri.001G063100	0.382668	0.704476	0.425823	1.21043	0.68277	0.791503	1.10426	1.0963	1.24841	2.02288	1.53382	1.5706	0.504322	0.894902	1.14966	1.7091	58.8637	32.9171	0.83854	0.034174	0.072104	FALSE	83.3631	35.4807	1.2324	1.3075e-05	3.7131e-05	UP	113.121	33.3737	1.7611	2.037e-11	7.0095e-11	UP	GO:0009058//GO:0044267//GO:0034641//GO:0009889//GO:1901566//GO:0034622//GO:0010467//GO:0008152//GO:0019538//GO:2000112//GO:0002181//GO:0060255//GO:0034248//GO:0044085//GO:1901564//GO:0002191//GO:0022613//GO:0031326//GO:0006412//GO:0043604//GO:0008150//GO:0043603//GO:0080090//GO:0034645//GO:0031323//GO:0006518//GO:0065003//GO:0006417//GO:0044260//GO:0022618//GO:0006413//GO:0044238//GO:0071826//GO:…	biosynthetic process//cellular protein metabolic process//cellular nitrogen compound metabolic process//regulation of biosynthetic process//organonitrogen compound biosynthetic process//cellular macromolecular complex assembly//gene expression//metabolic process//protein metabolic process//regulation of cellular macromolecule biosynthetic process//cytoplasmic translation//regulation of macromolec…	GO:0030529//GO:0016282//GO:0070993//GO:0005623//GO:0032991//GO:0043234//GO:0005575//GO:0005622//GO:0005852//GO:0044424//GO:0044444//GO:0005737//GO:0044464//GO:0033290	ribonucleoprotein complex//eukaryotic 43S preinitiation complex//translation preinitiation complex//cell//macromolecular complex//protein complex//cellular_component//intracellular//eukaryotic translation initiation factor 3 complex//intracellular part//cytoplasmic part//cytoplasm//cell part//eukaryotic 48S preinitiation complex	GO:0003676//GO:0003674//GO:0097159//GO:0005488//GO:0098808//GO:0008135//GO:0003743//GO:0000339//GO:1901363//GO:0003723	nucleic acid binding//molecular_function//organic cyclic compound binding//binding//mRNA cap binding//translation factor activity, RNA binding//translation initiation factor activity//RNA cap binding//heterocyclic compound binding//RNA binding	K03251 translation initiation factor 3 subunit D | (RefSeq) Eukaryotic translation initiation factor 3 subunit 7 family protein	http://www.genome.jp/dbget-bin/www_bget?pop:POPTR_0011s05330g	Eukaryotic translation initiation factor 3, subunit 7
Potri.001G066000	1.3912	1.14882	1.28312	0.940276	1.22651	0.618188	1.46938	1.14671	2.15224	2.90708	2.88972	2.4054	1.27438	0.928324	1.58945	2.73406	51.0013	69.4375	-0.44518	0.12508	0.22201	FALSE	96.2028	74.8329	0.36241	0.25216	0.36291	FALSE	151.128	70.3659	1.1028	2.1252e-07	5.869e-07	UP	--	--	--	--	--	--	no KO assigned | (RefSeq) POPTRDRAFT_843496; hypothetical protein	http://www.genome.jp/dbget-bin/www_bget?pop:POPTR_0001s13130g	-
Potri.001G067600	1.65772	1.32428	1.43988	4.9969	5.55368	5.92629	1.3678	1.05982	1.78729	2.79121	3.10917	3.09822	1.47396	5.49229	1.40497	2.99953	241.351	64.2272	1.9099	3.1929e-25	3.0697e-24	UP	68.0142	69.2178	-0.025306	0.93459	1	FALSE	132.557	65.0868	1.0262	5.0619e-06	1.2715e-05	UP	GO:0006355//GO:0006807//GO:1901360//GO:0043170//GO:1901362//GO:1901576//GO:0044260//GO:0016070//GO:0006725//GO:0006139//GO:0019222//GO:0051171//GO:0031323//GO:0019438//GO:0046483//GO:0071704//GO:0097659//GO:0009987//GO:0010468//GO:0080090//GO:0034645//GO:0065007//GO:0008150//GO:0032774//GO:0010556//GO:0031326//GO:0019219//GO:0006351//GO:0060255//GO:0009059//GO:2000112//GO:0044237//GO:0050794//GO:…	regulation of transcription, DNA-templated//nitrogen compound metabolic process//organic cyclic compound metabolic process//macromolecule metabolic process//organic cyclic compound biosynthetic process//organic substance biosynthetic process//cellular macromolecule metabolic process//RNA metabolic process//cellular aromatic compound metabolic process//nucleobase-containing compound metabolic proc…	GO:0044464//GO:0005575//GO:0043229//GO:0043227//GO:0043226//GO:0044424//GO:0043231//GO:0005623//GO:0005622//GO:0005634	cell part//cellular_component//intracellular organelle//membrane-bounded organelle//organelle//intracellular part//intracellular membrane-bounded organelle//cell//intracellular//nucleus	GO:0003677//GO:1901363//GO:0001071//GO:0097159//GO:0003674//GO:0003676//GO:0003700//GO:0005488	DNA binding//heterocyclic compound binding//nucleic acid binding transcription factor activity//organic cyclic compound binding//molecular_function//nucleic acid binding//transcription factor activity, sequence-specific DNA binding//binding	no KO assigned | (RefSeq) POPTRDRAFT_750979; AP2 domain-containing transcription factor family protein	http://www.genome.jp/dbget-bin/www_bget?pop:POPTR_0001s12990g	Pathogenesis-related transcriptional factor/ERF, DNA-binding||DNA-binding, integrase-type
Potri.001G068200	29.9999	29.9472	29.6656	81.1051	78.093	78.6848	124.489	120.956	119.286	200.21	204.014	211.044	29.8709	79.2943	121.577	205.089	4710.82	1760.05	1.4204	1.5363e-273	1.1352e-271	UP	7960.96	1896.86	2.0693	0	0	UP	12254.5	1783.74	2.7803	0	0	UP	GO:0008150//GO:0044699//GO:0006739//GO:0006753//GO:0009987//GO:0019637//GO:0051186//GO:0071704//GO:0006733//GO:0046483//GO:0006139//GO:0006725//GO:0044710//GO:0019362//GO:0009117//GO:0006081//GO:0046496//GO:1901360//GO:0006807//GO:0044238//GO:0006098//GO:0051156//GO:0005975//GO:0006793//GO:0006796//GO:0034641//GO:0044281//GO:0019682//GO:0019693//GO:0044237//GO:0072524//GO:0008152//GO:1901564//GO:…	biological_process//single-organism process//NADP metabolic process//nucleoside phosphate metabolic process//cellular process//organophosphate metabolic process//cofactor metabolic process//organic substance metabolic process//oxidoreduction coenzyme metabolic process//heterocycle metabolic process//nucleobase-containing compound metabolic process//cellular aromatic compound metabolic process//si…	GO:0044464//GO:0005575//GO:0005622//GO:0005623//GO:0044424//GO:0005737	cell part//cellular_component//intracellular//cell//intracellular part//cytoplasm	GO:0003674//GO:0003824//GO:0016744//GO:0004801//GO:0016740	molecular_function//catalytic activity//transferase activity, transferring aldehyde or ketonic groups//sedoheptulose-7-phosphate:D-glyceraldehyde-3-phosphate glyceronetransferase activity//transferase activity	K00616 transaldolase [EC:2.2.1.2] | (RefSeq) POPTRDRAFT_640120; transaldolase family protein	http://www.genome.jp/dbget-bin/www_bget?pop:POPTR_0001s12930g	Transaldolase 2||Transaldolase, active site||Transaldolase||Aldolase-type TIM barrel
Potri.001G068500	3.68726	3.6196	3.38573	3.45969	4.49671	3.95455	3.85976	4.20626	4.22679	7.48388	7.28954	8.09862	3.56419	3.97032	4.0976	7.62401	156.879	139.656	0.16777	0.33658	0.49529	FALSE	178.421	150.514	0.24539	0.14499	0.22594	FALSE	302.919	141.541	1.0977	1.2229e-13	4.6281e-13	UP	GO:0044260//GO:0030154//GO:0009791//GO:0006310//GO:0006725//GO:0032504//GO:0019953//GO:0006139//GO:0071840//GO:0007005//GO:0015031//GO:0036211//GO:0032502//GO:0006259//GO:0070646//GO:0008104//GO:0051604//GO:1901360//GO:0006626//GO:0006807//GO:0022412//GO:0051649//GO:0043170//GO:0048856//GO:0006605//GO:0016043//GO:0032501//GO:0044767//GO:0044699//GO:0044765//GO:0046907//GO:0008150//GO:1902580//GO:…	cellular macromolecule metabolic process//cell differentiation//post-embryonic development//DNA recombination//cellular aromatic compound metabolic process//multicellular organism reproduction//sexual reproduction//nucleobase-containing compound metabolic process//cellular component organization or biogenesis//mitochondrion organization//protein transport//protein modification process//developmen…	--	--	--	--	no KO assigned | (RefSeq) POPTRDRAFT_1066281; hypothetical protein	http://www.genome.jp/dbget-bin/www_bget?pop:POPTR_0001s12900g	--
Potri.001G070100	0.803562	1.03383	1.14934	0.795297	0.596558	0.797682	1.26402	1.71033	1.13237	2.09124	2.64376	2.42477	0.995579	0.729846	1.36891	2.38659	42.4686	57.4633	-0.43624	0.156	0.26751	FALSE	87.8184	61.9304	0.50387	0.047745	0.084417	FALSE	139.69	58.2334	1.2623	2.576e-08	7.5306e-08	UP	--	--	GO:0016021//GO:0005575//GO:0031224//GO:0044425//GO:0016020	integral component of membrane//cellular_component//intrinsic component of membrane//membrane part//membrane	GO:0003674//GO:0003824//GO:0016747//GO:0019706//GO:0016746//GO:0019707//GO:0016409//GO:0016417//GO:0016740	molecular_function//catalytic activity//transferase activity, transferring acyl groups other than amino-acyl groups//protein-cysteine S-palmitoyltransferase activity//transferase activity, transferring acyl groups//protein-cysteine S-acyltransferase activity//palmitoyltransferase activity//S-acyltransferase activity//transferase activity	K16675 palmitoyltransferase ZDHHC9/14/18 [EC:2.3.1.225] | (RefSeq) POPTRDRAFT_179430; hypothetical protein	http://www.genome.jp/dbget-bin/www_bget?pop:POPTR_0001s12750g	Zinc finger, DHHC-type, palmitoyltransferase
Potri.001G070200	1.41008	1.85579	2.5308	4.53261	4.75737	3.60134	3.11459	2.9045	3.37686	2.27881	1.90235	3.16083	1.93222	4.29711	3.13198	2.44733	191.813	85.5554	1.1648	2.7511e-07	1.1761e-06	UP	154.08	92.2034	0.74079	0.00022678	0.0005693	UP	109.811	86.6893	0.3411	0.27227	0.36931	FALSE	--	--	--	--	GO:0005488//GO:0003674//GO:0003676//GO:0097159//GO:1901363	binding//molecular_function//nucleic acid binding//organic cyclic compound binding//heterocyclic compound binding	no KO assigned | (RefSeq) POPTRDRAFT_548130; hypothetical protein	http://www.genome.jp/dbget-bin/www_bget?pop:POPTR_0001s12740g	Nucleotide-binding, alpha-beta plait||RNA recognition motif domain
Potri.001G070500	0.231137	0.211247	0.0774373	0.129098	0.139967	0.194003	0.345847	0.453745	0.402162	1.44178	1.27594	1.17488	0.173274	0.154356	0.400585	1.29753	18.0193	20.0559	-0.15448	0.79128	0.91599	FALSE	51.5314	21.6171	1.2533	0.000607	0.0014485	UP	152.349	20.3355	2.9053	8.3625e-28	4.7938e-27	UP	GO:0044238//GO:0034641//GO:0090304//GO:0009058//GO:0044249//GO:0044237//GO:0008152//GO:0006996//GO:0009059//GO:0006270//GO:0032508//GO:0008150//GO:0006261//GO:0034645//GO:0016043//GO:0009987//GO:0032392//GO:0046483//GO:0071704//GO:0051276//GO:0006259//GO:0044260//GO:0006725//GO:0006139//GO:0071840//GO:1901576//GO:0071103//GO:0006260//GO:1901360//GO:0006807//GO:0043170	primary metabolic process//cellular nitrogen compound metabolic process//nucleic acid metabolic process//biosynthetic process//cellular biosynthetic process//cellular metabolic process//metabolic process//organelle organization//macromolecule biosynthetic process//DNA replication initiation//DNA duplex unwinding//biological_process//DNA-dependent DNA replication//cellular macromolecule biosynthet…	GO:0005622//GO:0005634//GO:0005623//GO:0032991//GO:0043231//GO:0044424//GO:0043226//GO:0043227//GO:0043234//GO:0042555//GO:0043229//GO:0005575//GO:0044464	intracellular//nucleus//cell//macromolecular complex//intracellular membrane-bounded organelle//intracellular part//organelle//membrane-bounded organelle//protein complex//MCM complex//intracellular organelle//cellular_component//cell part	GO:0043167//GO:0005488//GO:0030554//GO:0043168//GO:0000166//GO:0016462//GO:0035639//GO:0017076//GO:0001883//GO:0032559//GO:0005524//GO:0003678//GO:0004386//GO:0001882//GO:0017111//GO:0032549//GO:0003674//GO:0003676//GO:1901265//GO:0097159//GO:0032550//GO:1901363//GO:0003824//GO:0097367//GO:0032555//GO:0016787//GO:0016817//GO:0016818//GO:0036094//GO:0032553//GO:0003677	ion binding//binding//adenyl nucleotide binding//anion binding//nucleotide binding//pyrophosphatase activity//purine ribonucleoside triphosphate binding//purine nucleotide binding//purine nucleoside binding//adenyl ribonucleotide binding//ATP binding//DNA helicase activity//helicase activity//nucleoside binding//nucleoside-triphosphatase activity//ribonucleoside binding//molecular_function//nucle…	K02540 DNA replication licensing factor MCM2 [EC:3.6.4.12] | (RefSeq) hypothetical protein	http://www.genome.jp/dbget-bin/www_bget?pop:POPTR_0001s12700g	DNA-dependent ATPase MCM||MCM protein 2||MCM N-terminal domain||Mini-chromosome maintenance protein||P-loop containing nucleoside triphosphate hydrolase||MCM OB domain||Nucleic acid-binding, OB-fold||DNA-dependent ATPase MCM, conserved site
Potri.001G070600	0.647388	0.439534	0.402801	0.498108	0.87507	0.892695	1.69134	1.31471	1.31518	2.81929	1.39237	2.18018	0.496574	0.755291	1.44041	2.13061	44.0781	28.7273	0.61764	0.093059	0.17253	FALSE	92.626	30.9596	1.581	3.2564e-08	1.1283e-07	UP	124.993	29.114	2.1021	1.2972e-05	3.161e-05	UP	GO:0044238//GO:0006457//GO:0044267//GO:0008152//GO:0044237//GO:0019538//GO:0008150//GO:0009987//GO:0071704//GO:0044260//GO:0043170	primary metabolic process//protein folding//cellular protein metabolic process//metabolic process//cellular metabolic process//protein metabolic process//biological_process//cellular process//organic substance metabolic process//cellular macromolecule metabolic process//macromolecule metabolic process	GO:0005622//GO:0016020//GO:0044425//GO:0005623//GO:0005783//GO:0044444//GO:0043231//GO:0044424//GO:0043226//GO:0005737//GO:0012505//GO:0043227//GO:0043229//GO:0005575//GO:0044464//GO:0016021//GO:0031224	intracellular//membrane//membrane part//cell//endoplasmic reticulum//cytoplasmic part//intracellular membrane-bounded organelle//intracellular part//organelle//cytoplasm//endomembrane system//membrane-bounded organelle//intracellular organelle//cellular_component//cell part//integral component of membrane//intrinsic component of membrane	GO:0005488//GO:0043167//GO:0005515//GO:0051082//GO:0005509//GO:0003674//GO:0043169//GO:0046872	binding//ion binding//protein binding//unfolded protein binding//calcium ion binding//molecular_function//cation binding//metal ion binding	K08054 calnexin | (RefSeq) hypothetical protein	http://www.genome.jp/dbget-bin/www_bget?pop:POPTR_0001s12690g	Calreticulin/calnexin||Concanavalin A-like lectin/glucanase, subgroup||Calreticulin/calnexin, P||Calreticulin/calnexin, conserved site
Potri.001G070700	1.7743	2.42577	1.73446	5.35263	7.17522	5.72237	3.83076	4.29428	4.22086	8.09456	7.81751	8.2185	1.97818	6.08341	4.1153	8.04352	225.094	72.5932	1.6326	2.7467e-13	1.6989e-12	UP	167.805	78.2424	1.1008	1.8805e-08	6.6113e-08	UP	299.303	73.5886	2.0241	4.4447e-33	2.881e-32	UP	--	--	--	--	--	--	no KO assigned | (RefSeq) POPTRDRAFT_640148; hypothetical protein	http://www.genome.jp/dbget-bin/www_bget?pop:POPTR_0001s12680g	Protein of unknown function DUF4228
Potri.001G070800	5.2145	3.44437	6.3726	6.3829	4.7769	5.66988	6.50199	7.03968	6.00761	14.1585	12.9762	12.3099	5.01049	5.60989	6.51643	13.1482	85.1241	75.4052	0.1749	0.56261	0.72793	FALSE	109.005	81.2575	0.42382	0.070134	0.11916	FALSE	200.715	76.3888	1.3937	3.6193e-13	1.3453e-12	UP	--	--	--	--	--	--	no KO assigned | (RefSeq) POPTRDRAFT_179447; hypothetical protein	http://www.genome.jp/dbget-bin/www_bget?pop:POPTR_0001s12660g	SNARE associated Golgi protein
Potri.001G070900	1.51659	1.52174	1.2243	2.13376	2.41808	2.75238	2.38995	1.86759	2.49408	9.58635	9.82642	9.59153	1.42088	2.43474	2.25054	9.6681	271.444	157.085	0.78911	4.835e-07	2.0265e-06	UP	276.457	169.301	0.70747	3.7071e-05	0.00010097	UP	1084.02	159.22	2.7673	1.0827e-172	2.433e-171	UP	GO:0044699//GO:0008150//GO:0044710//GO:0055114//GO:0008152	single-organism process//biological_process//single-organism metabolic process//oxidation-reduction process//metabolic process	GO:0016021//GO:0005575//GO:0031224//GO:0044425//GO:0016020	integral component of membrane//cellular_component//intrinsic component of membrane//membrane part//membrane	GO:0004601//GO:0003674//GO:0005509//GO:0043169//GO:0003824//GO:0050664//GO:0046872//GO:0016651//GO:0005488//GO:0016491//GO:0043167//GO:0016209//GO:0016684	peroxidase activity//molecular_function//calcium ion binding//cation binding//catalytic activity//oxidoreductase activity, acting on NAD(P)H, oxygen as acceptor//metal ion binding//oxidoreductase activity, acting on NAD(P)H//binding//oxidoreductase activity//ion binding//antioxidant activity//oxidoreductase activity, acting on peroxide as acceptor	K13447 respiratory burst oxidase [EC:1.6.3.- 1.11.1.-] | (RefSeq) POPTRDRAFT_548137; hypothetical protein	http://www.genome.jp/dbget-bin/www_bget?pop:POPTR_0001s12650g	Calcium-binding EF-hand||Ferric reductase, NAD binding||Cytochrome b245, heavy chain||NADPH oxidase Respiratory burst||Flavoprotein transmembrane component||Ferredoxin reductase-type FAD-binding domain||FAD-binding 8||EF-hand-like domain||EF-Hand 1, calcium-binding site||Riboflavin synthase-like beta-barrel
Potri.001G072300	25.7906	25.3043	25.9217	77.659	77.2606	73.9842	58.7284	60.2969	60.4071	46.52	44.6753	43.8595	25.6722	76.3012	59.8108	45.0183	3104.64	1036.01	1.5834	1.2273e-220	7.1813e-219	UP	2682.28	1116.53	1.2644	4.4352e-133	1.0115e-131	UP	1842.52	1049.93	0.81139	3.0317e-43	2.325e-42	UP	--	--	--	--	--	--	no KO assigned | (RefSeq) POPTRDRAFT_814951; hypothetical protein	http://www.genome.jp/dbget-bin/www_bget?pop:POPTR_0001s12550g	-
Potri.001G073900	11.7732	12.7242	15.2526	21.5612	20.2042	22.5575	28.3713	28.482	29.631	72.8201	79.3281	76.921	13.25	21.4409	28.8281	76.3564	787.728	482.808	0.70625	1.8152e-11	1.0219e-10	UP	1167.27	520.328	1.1656	6.5179e-53	7.3699e-52	UP	2821.58	489.248	2.5279	6.6749e-238	1.9896e-236	UP	GO:0009987//GO:0008150//GO:0050896//GO:0051716	cellular process//biological_process//response to stimulus//cellular response to stimulus	GO:0031224//GO:0046658//GO:0044464//GO:0005575//GO:0031225//GO:0071944//GO:0044459//GO:0005623//GO:0044425//GO:0016020//GO:0005886//GO:0031226	intrinsic component of membrane//anchored component of plasma membrane//cell part//cellular_component//anchored component of membrane//cell periphery//plasma membrane part//cell//membrane part//membrane//plasma membrane//intrinsic component of plasma membrane	--	--	no KO assigned | (RefSeq) DREPP plasma membrane polypeptide family protein	http://www.genome.jp/dbget-bin/www_bget?pop:POPTR_0001s12390g	DREPP plasma membrane polypeptide
Potri.001G074000	0.0770395	0.147861	0.193578	0.0461029	0.0328021	0.109118	0.259364	0.244456	0.45433	0.926494	1.04123	1.0854	0.139493	0.0626743	0.319383	1.01771	5.85466	12.9213	-1.1421	0.12509	0.22201	FALSE	32.8523	13.9258	1.2382	0.012669	0.025075	UP	95.5747	13.0931	2.8678	1.4709e-17	6.4159e-17	UP	GO:0009059//GO:0006996//GO:0006270//GO:0044237//GO:0008152//GO:0032508//GO:0044238//GO:0044249//GO:0090304//GO:0034641//GO:0009058//GO:0044260//GO:0006725//GO:0006139//GO:0071840//GO:0051276//GO:0006259//GO:0071103//GO:0006260//GO:1901360//GO:0006807//GO:0043170//GO:1901576//GO:0006261//GO:0034645//GO:0016043//GO:0008150//GO:0046483//GO:0071704//GO:0009987//GO:0032392	macromolecule biosynthetic process//organelle organization//DNA replication initiation//cellular metabolic process//metabolic process//DNA duplex unwinding//primary metabolic process//cellular biosynthetic process//nucleic acid metabolic process//cellular nitrogen compound metabolic process//biosynthetic process//cellular macromolecule metabolic process//cellular aromatic compound metabolic proce…	GO:0043231//GO:0044424//GO:0043226//GO:0005622//GO:0005634//GO:0005623//GO:0032991//GO:0042555//GO:0043229//GO:0043227//GO:0043234//GO:0044464//GO:0005575	intracellular membrane-bounded organelle//intracellular part//organelle//intracellular//nucleus//cell//macromolecular complex//MCM complex//intracellular organelle//membrane-bounded organelle//protein complex//cell part//cellular_component	GO:0016462//GO:0000166//GO:0005524//GO:0003678//GO:0004386//GO:0035639//GO:0017076//GO:0001883//GO:0032559//GO:0043167//GO:0005488//GO:0030554//GO:0043168//GO:0036094//GO:0016818//GO:0016817//GO:0016787//GO:0003677//GO:0032553//GO:0032549//GO:0003674//GO:1901265//GO:0003676//GO:0001882//GO:0017111//GO:1901363//GO:0003824//GO:0097367//GO:0032555//GO:0032550//GO:0097159	pyrophosphatase activity//nucleotide binding//ATP binding//DNA helicase activity//helicase activity//purine ribonucleoside triphosphate binding//purine nucleotide binding//purine nucleoside binding//adenyl ribonucleotide binding//ion binding//binding//adenyl nucleotide binding//anion binding//small molecule binding//hydrolase activity, acting on acid anhydrides, in phosphorus-containing anhydride…	K02542 DNA replication licensing factor MCM6 [EC:3.6.4.12] | (RefSeq) POPTRDRAFT_797236; hypothetical protein	http://www.genome.jp/dbget-bin/www_bget?pop:POPTR_0001s12380g	DNA-dependent ATPase MCM, conserved site||Rubredoxin-type Fe(Cys)4 protein||P-loop containing nucleoside triphosphate hydrolase||Nucleic acid-binding, OB-fold||MCM protein 6||MCM OB domain||DNA-dependent ATPase MCM||Mini-chromosome maintenance protein||MCM N-terminal domain
Potri.001G076500	37.1016	35.3324	36.9662	39.6266	40.0704	39.4673	118.377	116.091	112.077	124.127	123.656	120.938	36.4667	39.7214	115.515	122.907	1440.27	1311.36	0.13528	0.021831	0.048454	UP	4616.5	1413.28	1.7078	0	0	UP	4482.54	1328.96	1.754	0	0	UP	--	--	--	--	--	--	no KO assigned | (RefSeq) POPTRDRAFT_814971; hypothetical protein	http://www.genome.jp/dbget-bin/www_bget?pop:POPTR_0001s12140g	-
Potri.001G077200	1.49543	1.1715	1.35988	5.53993	5.25554	6.00691	5.04345	3.97691	4.50336	5.57129	5.75035	6.76723	1.34227	5.60079	4.50791	6.02962	70.7282	16.8094	2.073	3.0521e-09	1.5123e-08	UP	62.7397	18.1153	1.7922	5.9253e-07	1.8826e-06	UP	76.5641	17.0337	2.1683	2.8749e-10	9.3356e-10	UP	--	--	--	--	--	--	no KO assigned | (RefSeq) hypothetical protein	http://www.genome.jp/dbget-bin/www_bget?pop:POPTR_1856s00200g	-
Potri.001G077300	3.38085	3.01883	3.66868	5.47878	6.25062	7.044	21.757	23.9089	22.8551	31.7585	29.729	28.4654	3.35612	6.2578	22.8403	29.9843	188.11	100.039	0.91101	5.8807e-07	2.4481e-06	UP	756.618	107.812	2.8111	3.4841e-126	7.5836e-125	UP	906.526	101.372	3.1607	2.7518e-171	6.1442e-170	UP	--	--	--	--	--	--	no KO assigned | (RefSeq) POPTRDRAFT_814974; hypothetical protein	http://www.genome.jp/dbget-bin/www_bget?pop:POPTR_0001s12020g	-
Potri.001G077700	0.185909	0.203894	0.485821	0.845531	0.337737	0.98306	1.22396	1.3214	1.7542	1.29725	1.62846	1.15042	0.291875	0.722109	1.43319	1.35871	17.4628	7.00148	1.3186	0.055663	0.11087	FALSE	38.1915	7.54475	2.3397	2.7955e-06	8.3977e-06	UP	33.0644	7.09138	2.2211	3.9905e-05	9.3479e-05	UP	--	--	--	--	--	--	no KO assigned | (RefSeq) hypothetical protein	http://www.genome.jp/dbget-bin/www_bget?pop:POPTR_0001s11970g	--
Potri.001G077800	0.373243	0.818701	0.656496	0	0.317841	0.587397	0.930797	1.23172	0.842994	1.6771	2.55422	1.23731	0.616147	0.301746	1.00184	1.82288	2.911	5.89047	-1.0169	0.39625	0.56078	FALSE	10.6435	6.34902	0.74537	0.34906	0.47566	FALSE	17.6839	5.97114	1.5664	0.024374	0.041615	UP	--	--	--	--	--	--	no KO assigned | (RefSeq) hypothetical protein	http://www.genome.jp/dbget-bin/www_bget?pop:POPTR_0001s11980g	-
Potri.001G077900	23.6563	26.8249	22.8998	47.9824	48.3715	50.0346	48.9009	47.9348	49.6992	13.7964	13.8965	15.692	24.4603	48.7962	48.845	14.4616	1257.64	625.251	1.0082	1.6655e-45	2.4794e-44	UP	1387.43	673.878	1.0419	1.4026e-52	1.5818e-51	UP	374.813	633.736	-0.75771	3.8073e-13	1.4133e-12	DOWN	GO:0065007//GO:0034645//GO:0080090//GO:0032774//GO:0008150//GO:0071704//GO:0046483//GO:0019438//GO:0031323//GO:0010468//GO:0009987//GO:0097659//GO:0006139//GO:0006725//GO:0016070//GO:0044260//GO:0051171//GO:0019222//GO:0043170//GO:1901360//GO:0006807//GO:0006355//GO:1901576//GO:1901362//GO:1903506//GO:0018130//GO:0044238//GO:0044271//GO:2001141//GO:0044249//GO:0009889//GO:0050789//GO:0009058//GO:…	biological regulation//cellular macromolecule biosynthetic process//regulation of primary metabolic process//RNA biosynthetic process//biological_process//organic substance metabolic process//heterocycle metabolic process//aromatic compound biosynthetic process//regulation of cellular metabolic process//regulation of gene expression//cellular process//nucleic acid-templated transcription//nucleob…	--	--	GO:0003676//GO:0003674//GO:0001071//GO:1901363//GO:0097159//GO:0003677//GO:0005488//GO:0043565//GO:0003700	nucleic acid binding//molecular_function//nucleic acid binding transcription factor activity//heterocyclic compound binding//organic cyclic compound binding//DNA binding//binding//sequence-specific DNA binding//transcription factor activity, sequence-specific DNA binding	no KO assigned | (RefSeq) hypothetical protein	http://www.genome.jp/dbget-bin/www_bget?pop:POPTR_0001s11960g	Basic-leucine zipper (bZIP) transcription factor
Potri.001G078000	21.3174	17.5181	20.4491	52.7727	49.0982	57.4246	44.0439	41.9347	40.9682	6.93473	6.48363	6.30844	19.7616	53.0985	42.3156	6.5756	786.217	290.175	1.438	8.6359e-39	1.1434e-37	UP	690.572	312.719	1.1429	3.4046e-31	2.6561e-30	UP	97.9337	294.046	-1.5862	1.8727e-22	9.4222e-22	DOWN	--	--	--	--	--	--	no KO assigned | (RefSeq) hypothetical protein	http://www.genome.jp/dbget-bin/www_bget?pop:POPTR_0001s15020g	hypothetical protein POPTR_0001s15020g [Populus trichocarpa]>gi|550347293|gb|ERP65503.1| hypothetical protein POPTR_0001s15020g [Populus trichocarpa]
Potri.001G078100	2.17017	3.25282	3.02945	6.17603	7.88499	6.2235	3.10287	2.9626	3.0256	2.98274	1.41911	1.59871	2.81748	6.76151	3.03036	2.00018	252.174	104.222	1.2748	2.2154e-10	1.1763e-09	UP	124.555	112.329	0.14906	0.43702	0.56995	FALSE	75.0439	105.633	-0.49326	0.22243	0.30926	FALSE	--	--	--	--	--	--	no KO assigned | (RefSeq) hypothetical protein	http://www.genome.jp/dbget-bin/www_bget?pop:POPTR_0003s15200g	PREDICTED: uncharacterized protein LOC105124152 isoform X2 [Populus euphratica]
Potri.001G078300	0.79566	0.872632	0.521547	1.24213	0.942689	1.74217	5.62484	5.72563	5.79917	12.801	11.0793	11.5062	0.729946	1.30899	5.71655	11.7955	34.03	18.8187	0.85464	0.049697	0.10053	FALSE	163.775	20.2831	3.0134	2.1961e-31	1.7194e-30	UP	308.403	19.0779	4.0148	2.5841e-78	3.0234e-77	UP	--	--	--	--	--	--	no KO assigned | (RefSeq) POPTRDRAFT_751081; hypothetical protein	http://www.genome.jp/dbget-bin/www_bget?pop:POPTR_0001s11930g	-
Potri.001G078400	31.5639	32.4567	26.9215	55.2368	51.3065	48.6055	61.3826	58.439	62.9474	38.3789	38.5533	35.1101	30.314	51.7163	60.923	37.3474	1109.38	644.971	0.78245	3.4245e-18	2.6137e-17	UP	1440.41	695.128	1.0511	6.1971e-54	7.0854e-53	UP	805.963	653.727	0.30203	0.00090386	0.0018651	UP	--	--	--	--	--	--	no KO assigned | (RefSeq) POPTRDRAFT_751082; hypothetical protein	http://www.genome.jp/dbget-bin/www_bget?pop:POPTR_0001s11920g	-
Potri.001G080900	0.785616	0.646212	0.197403	3.4085	2.86185	3.25579	0.946936	1.13009	1.01862	1.55736	2.10568	3.21926	0.543077	3.17538	1.03188	2.2941	87.2269	14.7943	2.5597	1.5927e-14	1.046e-13	UP	31.2438	15.9459	0.97039	0.033084	0.060523	FALSE	63.3361	15.0009	2.078	0.00021226	0.00046662	UP	GO:0050789//GO:0009889//GO:0044249//GO:2001141//GO:0044271//GO:0051252//GO:0034641//GO:0090304//GO:0009058//GO:1903506//GO:0018130//GO:0044238//GO:0010556//GO:0019219//GO:0031326//GO:0006351//GO:0060255//GO:0009059//GO:2000112//GO:0044237//GO:0050794//GO:0008152//GO:0010467//GO:0034654//GO:0031323//GO:0019438//GO:0046483//GO:0071704//GO:0009987//GO:0097659//GO:0010468//GO:0080090//GO:0034645//GO:…	regulation of biological process//regulation of biosynthetic process//cellular biosynthetic process//regulation of RNA biosynthetic process//cellular nitrogen compound biosynthetic process//regulation of RNA metabolic process//cellular nitrogen compound metabolic process//nucleic acid metabolic process//biosynthetic process//regulation of nucleic acid-templated transcription//heterocycle biosynth…	GO:0005623//GO:0005622//GO:0005634//GO:0043226//GO:0043231//GO:0044424//GO:0005575//GO:0044464//GO:0043229//GO:0043227	cell//intracellular//nucleus//organelle//intracellular membrane-bounded organelle//intracellular part//cellular_component//cell part//intracellular organelle//membrane-bounded organelle	GO:0005488//GO:1901363//GO:0097159//GO:0003674//GO:0003676//GO:0003677	binding//heterocyclic compound binding//organic cyclic compound binding//molecular_function//nucleic acid binding//DNA binding	no KO assigned | (RefSeq) POPTRDRAFT_751105; hypothetical protein	http://www.genome.jp/dbget-bin/www_bget?pop:POPTR_0001s11660g	No apical meristem (NAM) protein
Potri.001G083700	0.0198162	0.260799	0	0.592933	0.629993	0.299386	2.05578	2.1731	1.35263	4.00158	4.14962	3.59113	0.0935382	0.507437	1.86051	3.91411	23.0222	4.21302	2.4501	0.00048382	0.0014575	UP	93.0868	4.54337	4.3567	1.2579e-17	6.7876e-17	UP	178.685	4.27831	5.3842	8.7827e-59	8.3411e-58	UP	GO:0044238//GO:1903506//GO:0018130//GO:0009058//GO:0034641//GO:0090304//GO:0051252//GO:0044249//GO:0009889//GO:0044271//GO:2001141//GO:0050789//GO:0034654//GO:0008152//GO:0010467//GO:0044237//GO:0050794//GO:2000112//GO:0009059//GO:0060255//GO:0006351//GO:0019219//GO:0031326//GO:0010556//GO:0032774//GO:0008150//GO:0065007//GO:0080090//GO:0034645//GO:0010468//GO:0009987//GO:0097659//GO:0046483//GO:…	primary metabolic process//regulation of nucleic acid-templated transcription//heterocycle biosynthetic process//biosynthetic process//cellular nitrogen compound metabolic process//nucleic acid metabolic process//regulation of RNA metabolic process//cellular biosynthetic process//regulation of biosynthetic process//cellular nitrogen compound biosynthetic process//regulation of RNA biosynthetic pr…	GO:0005634//GO:0005622//GO:0005623//GO:0043231//GO:0044424//GO:0043226//GO:0043227//GO:0043229//GO:0005575//GO:0044464	nucleus//intracellular//cell//intracellular membrane-bounded organelle//intracellular part//organelle//membrane-bounded organelle//intracellular organelle//cellular_component//cell part	GO:0005488//GO:0043565//GO:0003700//GO:0003676//GO:0003674//GO:0097159//GO:0001071//GO:1901363//GO:0003677	binding//sequence-specific DNA binding//transcription factor activity, sequence-specific DNA binding//nucleic acid binding//molecular_function//organic cyclic compound binding//nucleic acid binding transcription factor activity//heterocyclic compound binding//DNA binding	K09338 homeobox-leucine zipper protein | (RefSeq) POPTRDRAFT_548258; homeobox leucine zipper family protein	http://www.genome.jp/dbget-bin/www_bget?pop:POPTR_0001s11380g	Helix-turn-helix motif, lambda-like repressor||Homeodomain-like||Leucine zipper, homeobox-associated||Homeobox, conserved site||Homeobox domain
Potri.001G084200	1.38913	1.0697	1.09913	0.919736	1.00676	1.04192	2.00483	2.40089	1.39442	2.71858	2.62939	4.44171	1.18599	0.989469	1.93338	3.26323	30.107	35.7838	-0.2492	0.52111	0.68722	FALSE	64.857	38.5643	0.74999	0.014315	0.02807	UP	99.7816	36.2638	1.4602	0.00021833	0.00047935	UP	--	--	--	--	--	--	no KO assigned | (RefSeq) POPTRDRAFT_640272; hypothetical protein	http://www.genome.jp/dbget-bin/www_bget?pop:POPTR_0001s11330g	Protein of unknown function DUF538
Potri.001G087700	4.72204	5.10791	5.10363	8.12908	7.41799	7.04455	8.25925	8.50577	6.8503	15.2165	17.8393	14.4743	4.97786	7.53054	7.87177	15.8434	209.36	137.268	0.60899	0.00019106	0.00061099	UP	241.263	147.94	0.7056	5.1729e-06	1.521e-05	UP	443.164	139.116	1.6716	3.1077e-27	1.7582e-26	UP	--	--	--	--	--	--	no KO assigned | (RefSeq) POPTRDRAFT_815020; hypothetical protein	http://www.genome.jp/dbget-bin/www_bget?pop:POPTR_0001s10990g	-
Potri.001G088800	144.281	147.178	150.503	190.221	189.636	196.759	311.674	309.366	310.604	228.331	225.31	229.477	147.32	192.205	310.548	227.706	12185.7	9263.11	0.39562	1.3141e-52	2.1733e-51	UP	21699.3	9983.17	1.1201	0	0	UP	14519.7	9387.63	0.62918	1.3755e-154	2.7904e-153	UP	--	--	--	--	--	--	no KO assigned | (RefSeq) POPTRDRAFT_709134; hypothetical protein	http://www.genome.jp/dbget-bin/www_bget?pop:POPTR_0001s10880g	Development/cell death domain
Potri.001G088900	15.8888	17.6639	16.9731	13.4052	11.9777	11.6418	28.581	24.685	27.4101	34.882	34.4614	33.4835	16.8419	12.3416	26.892	34.2756	255.625	346.011	-0.43679	0.00049203	0.0014799	DOWN	613.93	372.914	0.71923	1.2886e-13	5.9378e-13	UP	714.152	350.679	1.0261	1.2509e-26	6.9843e-26	UP	--	--	--	--	--	--	K17479 glutaredoxin domain-containing cysteine-rich protein 1 | (RefSeq) hypothetical protein	http://www.genome.jp/dbget-bin/www_bget?pop:POPTR_0001s10870g	Thioredoxin-like fold||Glutaredoxin
Potri.001G090700	21.0438	21.5237	20.8736	51.5367	50.3079	51.0705	47.3428	47.7109	47.641	61.7323	67.1325	65.0145	21.147	50.9717	47.5649	64.6264	3489.33	1435.76	1.2811	2.4808e-175	1.1439e-173	UP	3588.75	1547.38	1.2137	1.1333e-163	3.0643e-162	UP	4449.85	1455.11	1.6126	3.1576e-180	7.3303e-179	UP	GO:0006012//GO:0044699//GO:0008150//GO:0044723//GO:0071704//GO:0044710//GO:0005996//GO:0005975//GO:0044238//GO:0019318//GO:0008152	galactose metabolic process//single-organism process//biological_process//single-organism carbohydrate metabolic process//organic substance metabolic process//single-organism metabolic process//monosaccharide metabolic process//carbohydrate metabolic process//primary metabolic process//hexose metabolic process//metabolic process	--	--	GO:0003674//GO:0003824//GO:0016853//GO:0016857//GO:0016854//GO:0003978	molecular_function//catalytic activity//isomerase activity//racemase and epimerase activity, acting on carbohydrates and derivatives//racemase and epimerase activity//UDP-glucose 4-epimerase activity	K01784 UDP-glucose 4-epimerase [EC:5.1.3.2] | (RefSeq) POPTRDRAFT_815032; UDP-glucose 4-epimerase family protein	http://www.genome.jp/dbget-bin/www_bget?pop:POPTR_0001s10700g	UDP-glucose 4-epimerase||NAD(P)-binding domain||Nucleotide sugar epimerase
Potri.001G091500	0.806046	0.820878	0.983747	1.92946	1.43818	1.52223	0.574322	0.46769	0.809114	2.13048	2.36401	1.08155	0.870224	1.62996	0.617042	1.85868	25.4536	13.4803	0.91702	0.070975	0.13671	FALSE	10.6174	14.5278	-0.45238	0.49514	0.62847	FALSE	29.2265	13.66	1.0973	0.028952	0.048879	UP	--	--	--	--	--	--	no KO assigned | (RefSeq) POPTRDRAFT_751208; hypothetical protein	http://www.genome.jp/dbget-bin/www_bget?pop:POPTR_0001s10630g	-
Potri.001G091700	1.16976	1.43015	1.407	1.81318	1.633	1.49689	2.75457	2.60921	3.25316	1.09481	1.20732	1.27141	1.33564	1.64769	2.87232	1.19118	77.2578	62.1215	0.31459	0.22166	0.35633	FALSE	148.425	66.9518	1.1485	4.9897e-08	1.7109e-07	UP	56.1759	62.9592	-0.16447	0.57855	0.69123	FALSE	GO:0010498//GO:0008152//GO:1901575//GO:0030163//GO:0044237//GO:0019538//GO:0019941//GO:0016567//GO:0044248//GO:0044265//GO:0070647//GO:0044267//GO:0043412//GO:0044238//GO:0044257//GO:0043170//GO:0043632//GO:0006511//GO:0009057//GO:0044260//GO:0036211//GO:0009056//GO:0051603//GO:0071704//GO:0006508//GO:0032446//GO:0006464//GO:0009987//GO:0043161//GO:0008150	proteasomal protein catabolic process//metabolic process//organic substance catabolic process//protein catabolic process//cellular metabolic process//protein metabolic process//modification-dependent protein catabolic process//protein ubiquitination//cellular catabolic process//cellular macromolecule catabolic process//protein modification by small protein conjugation or removal//cellular protein…	GO:0044425//GO:0016020//GO:0031224//GO:0016021//GO:0005575	membrane part//membrane//intrinsic component of membrane//integral component of membrane//cellular_component	GO:0004842//GO:0061659//GO:0016740//GO:0030246//GO:0046914//GO:0030247//GO:0005488//GO:0043167//GO:0001871//GO:0008270//GO:0061630//GO:0046872//GO:0019787//GO:0043169//GO:0003824//GO:0003674	ubiquitin-protein transferase activity//ubiquitin-like protein ligase activity//transferase activity//carbohydrate binding//transition metal ion binding//polysaccharide binding//binding//ion binding//pattern binding//zinc ion binding//ubiquitin protein ligase activity//metal ion binding//ubiquitin-like protein transferase activity//cation binding//catalytic activity//molecular_function	no KO assigned | (RefSeq) POPTRDRAFT_548340; hypothetical protein	http://www.genome.jp/dbget-bin/www_bget?pop:POPTR_0001s10610g	Wall-associated receptor kinase galacturonan-binding domain||Zinc finger, RING-type||Zinc finger, RING/FYVE/PHD-type
Potri.001G092400	1.39761	2.08724	1.37483	2.84723	2.43096	2.24631	4.74604	5.91808	4.59684	3.86698	4.5583	3.54878	1.61989	2.50817	5.08699	3.99135	75.8384	48.5898	0.64227	0.017385	0.039529	UP	169.572	52.3722	1.695	8.1607e-15	3.9495e-14	UP	121.437	49.2594	1.3017	8.5648e-08	2.4234e-07	UP	GO:0043170//GO:1901360//GO:0006807//GO:0006355//GO:1901576//GO:1901362//GO:0006139//GO:0006725//GO:0016070//GO:0044260//GO:0051171//GO:0019222//GO:0071704//GO:0046483//GO:0019438//GO:0031323//GO:0010468//GO:0009987//GO:0097659//GO:0065007//GO:0034645//GO:0080090//GO:0032774//GO:0008150//GO:0010556//GO:0006351//GO:0019219//GO:0031326//GO:2000112//GO:0009059//GO:0060255//GO:0034654//GO:0008152//GO:…	macromolecule metabolic process//organic cyclic compound metabolic process//nitrogen compound metabolic process//regulation of transcription, DNA-templated//organic substance biosynthetic process//organic cyclic compound biosynthetic process//nucleobase-containing compound metabolic process//cellular aromatic compound metabolic process//RNA metabolic process//cellular macromolecule metabolic proc…	GO:0005575//GO:0044464//GO:0043229//GO:0043227//GO:0043226//GO:0044424//GO:0043231//GO:0005623//GO:0005634//GO:0005622	cellular_component//cell part//intracellular organelle//membrane-bounded organelle//organelle//intracellular part//intracellular membrane-bounded organelle//cell//nucleus//intracellular	GO:0003677//GO:0001071//GO:1901363//GO:0097159//GO:0003676//GO:0003674//GO:0003700//GO:0005488	DNA binding//nucleic acid binding transcription factor activity//heterocyclic compound binding//organic cyclic compound binding//nucleic acid binding//molecular_function//transcription factor activity, sequence-specific DNA binding//binding	no KO assigned | (RefSeq) POPTRDRAFT_751217; AP2 domain-containing transcription factor family protein	http://www.genome.jp/dbget-bin/www_bget?pop:POPTR_0001s10540g	Pathogenesis-related transcriptional factor/ERF, DNA-binding||DNA-binding, integrase-type
Potri.001G093100	136.547	140.503	145.813	109.389	115.01	109.212	289.797	269.288	274.454	341.576	352.239	322.435	140.955	111.204	277.846	338.75	2192.67	2756.42	-0.33011	1.2139e-13	7.6296e-13	DOWN	6038.08	2970.68	1.0233	2.3291e-101	4.31e-100	UP	6718.79	2793.45	1.2662	6.469e-97	8.8892e-96	UP	--	--	--	--	--	--	--	--	--
Potri.001G093700	0.310064	0.324602	0.184151	0.0674735	0.128019	0.141954	0.52018	0.186041	0.339539	1.57947	0.964483	1.13689	0.272939	0.112482	0.348587	1.22695	7.17973	17.2713	-1.2664	0.055591	0.11077	FALSE	24.5126	18.6154	0.39703	0.44237	0.57526	FALSE	78.7418	17.5095	2.169	2.1287e-08	6.2506e-08	UP	--	--	GO:0043227//GO:0043229//GO:0005575//GO:0044464//GO:0043231//GO:0044424//GO:0043226//GO:0005634//GO:0005622//GO:0005623	membrane-bounded organelle//intracellular organelle//cellular_component//cell part//intracellular membrane-bounded organelle//intracellular part//organelle//nucleus//intracellular//cell	GO:0003677//GO:0003676//GO:0003674//GO:0097159//GO:1901363//GO:0005488	DNA binding//nucleic acid binding//molecular_function//organic cyclic compound binding//heterocyclic compound binding//binding	K09273 upstream-binding transcription factor | (RefSeq) POPTRDRAFT_829445; high mobility group family protein	http://www.genome.jp/dbget-bin/www_bget?pop:POPTR_0001s10410g	High mobility group, superfamily
Potri.001G095600	1.29828	1.11915	1.31503	5.07878	5.54077	6.43008	11.3935	11.054	11.5617	27.3934	27.3934	27.1125	1.24416	5.68321	11.3364	27.2998	1011.79	219.641	2.2037	1.994e-34	2.417e-33	UP	2224.07	236.706	3.232	0	0	UP	4887.92	222.571	4.4569	0	0	UP	GO:0055085//GO:1902578//GO:0006810//GO:0051179//GO:0051234//GO:0044763//GO:0008150//GO:0044765//GO:0044699//GO:0009987	transmembrane transport//single-organism localization//transport//localization//establishment of localization//single-organism cellular process//biological_process//single-organism transport//single-organism process//cellular process	GO:0005622//GO:0005774//GO:0098588//GO:0044422//GO:0044437//GO:0016020//GO:0044425//GO:0005623//GO:0044444//GO:0044424//GO:0043231//GO:0000325//GO:0043226//GO:0005737//GO:0031090//GO:0043227//GO:0043229//GO:0044464//GO:0005575//GO:0016021//GO:0098805//GO:0031224//GO:0044446//GO:0005773	intracellular//vacuolar membrane//bounding membrane of organelle//organelle part//vacuolar part//membrane//membrane part//cell//cytoplasmic part//intracellular part//intracellular membrane-bounded organelle//plant-type vacuole//organelle//cytoplasm//organelle membrane//membrane-bounded organelle//intracellular organelle//cell part//cellular_component//integral component of membrane//whole membran…	GO:0005488//GO:0043167//GO:0015405//GO:0043168//GO:0043492//GO:0030554//GO:0016887//GO:0000166//GO:0016462//GO:0032559//GO:0001883//GO:0017076//GO:0035639//GO:0005524//GO:0017111//GO:0016820//GO:0042626//GO:0001882//GO:1901265//GO:0003674//GO:0032549//GO:0022857//GO:0015399//GO:0022804//GO:0032550//GO:0097159//GO:0032555//GO:0003824//GO:0097367//GO:1901363//GO:0016817//GO:0016818//GO:0016787//GO:…	binding//ion binding//P-P-bond-hydrolysis-driven transmembrane transporter activity//anion binding//ATPase activity, coupled to movement of substances//adenyl nucleotide binding//ATPase activity//nucleotide binding//pyrophosphatase activity//adenyl ribonucleotide binding//purine nucleoside binding//purine nucleotide binding//purine ribonucleoside triphosphate binding//ATP binding//nucleoside-trip…	K05666 ATP-binding cassette, subfamily C (CFTR/MRP), member 2 | (RefSeq) POPTRDRAFT_180099; hypothetical protein	http://www.genome.jp/dbget-bin/www_bget?pop:POPTR_0001s10240g	ABC transporter, transmembrane domain, type 1||ABC transporter, conserved site||P-loop containing nucleoside triphosphate hydrolase||ABC transporter-like||ATPase, AAA+ type, core
Potri.001G095800	17.2434	19.3925	17.879	27.2621	29.1324	29.8713	43.2678	46.6063	44.1589	64.4399	64.2969	64.9282	18.1716	28.7553	44.6777	64.555	2182.02	1367.55	0.67408	4.6919e-26	4.6135e-25	UP	3736.45	1473.89	1.342	2.4237e-122	5.1374e-121	UP	4926.72	1386.04	1.8297	0	0	UP	GO:0044699//GO:0008150//GO:0006739//GO:0006753//GO:0019752//GO:0009987//GO:0019637//GO:0043436//GO:0044723//GO:0051186//GO:0046483//GO:0006733//GO:0071704//GO:0006725//GO:0044710//GO:0019520//GO:0006139//GO:0019362//GO:0009117//GO:0006081//GO:0019521//GO:0046496//GO:1901360//GO:0006807//GO:0044238//GO:0051156//GO:0006098//GO:0006082//GO:0005975//GO:0006796//GO:0006793//GO:0034641//GO:0055114//GO:…	single-organism process//biological_process//NADP metabolic process//nucleoside phosphate metabolic process//carboxylic acid metabolic process//cellular process//organophosphate metabolic process//oxoacid metabolic process//single-organism carbohydrate metabolic process//cofactor metabolic process//heterocycle metabolic process//oxidoreduction coenzyme metabolic process//organic substance metabol…	--	--	GO:0016616//GO:0003674//GO:0003824//GO:0004616//GO:0016491//GO:0016614	oxidoreductase activity, acting on the CH-OH group of donors, NAD or NADP as acceptor//molecular_function//catalytic activity//phosphogluconate dehydrogenase (decarboxylating) activity//oxidoreductase activity//oxidoreductase activity, acting on CH-OH group of donors	K00033 6-phosphogluconate dehydrogenase [EC:1.1.1.44 1.1.1.343] | (RefSeq) POPTRDRAFT_640402; 6-phosphogluconate dehydrogenase family protein	http://www.genome.jp/dbget-bin/www_bget?pop:POPTR_0001s10220g	6-phosphogluconate dehydrogenase, NAD-binding||6-phosphogluconate dehydrogenase||Dehydrogenase, multihelical||6-phosphogluconate dehydrogenase, decarboxylating||Fibritin/6-phosphogluconate dehydrogenase, C-terminal extension||6-phosphogluconate dehydrogenase, C-terminal-like||NAD(P)-binding domain||6-phosphogluconate dehydrogenase, C-terminal
Potri.001G096200	0.790798	1.19254	0.76998	0.606337	0.715506	0.762275	1.56535	1.48049	1.28994	2.05099	1.74188	2.11633	0.917772	0.694706	1.44526	1.96973	50.5651	66.2519	-0.38982	0.18682	0.31072	FALSE	115.942	71.4094	0.69921	0.0014894	0.0033845	UP	144.154	67.1657	1.1018	1.7587e-07	4.8797e-07	UP	--	--	--	--	--	--	no KO assigned | (RefSeq) POPTRDRAFT_847239; hypothetical protein	http://www.genome.jp/dbget-bin/www_bget?pop:POPTR_0001s10180g	-
Potri.001G096400	0.887437	0.984348	0.77032	1.84668	1.61448	1.62516	2.38411	2.67259	2.40925	3.50775	3.39536	3.86679	0.880702	1.69544	2.48865	3.58997	151.171	77.8892	0.95669	2.2823e-06	9.0285e-06	UP	244.597	83.9476	1.5428	6.3417e-19	3.5657e-18	UP	321.924	78.9502	2.0277	1.788e-35	1.2139e-34	UP	GO:0098655//GO:0051179//GO:0006810//GO:0006812//GO:0065008//GO:0051234//GO:0044763//GO:0006811//GO:0098771//GO:0015992//GO:0055085//GO:0006818//GO:1902578//GO:0015672//GO:0048878//GO:0098660//GO:0055080//GO:0050801//GO:0006885//GO:0065007//GO:0034220//GO:0008150//GO:1902600//GO:0044699//GO:0044765//GO:0042592//GO:0055067//GO:0009987//GO:0098662	cation transmembrane transport//localization//transport//cation transport//regulation of biological quality//establishment of localization//single-organism cellular process//ion transport//inorganic ion homeostasis//proton transport//transmembrane transport//hydrogen transport//single-organism localization//monovalent inorganic cation transport//chemical homeostasis//inorganic ion transmembrane t…	GO:0044444//GO:0043231//GO:0044424//GO:0043226//GO:0012505//GO:0005737//GO:0005622//GO:0005770//GO:0005623//GO:0016020//GO:0044425//GO:0031224//GO:0043229//GO:0043227//GO:0016021//GO:0005575//GO:0044464//GO:0005768	cytoplasmic part//intracellular membrane-bounded organelle//intracellular part//organelle//endomembrane system//cytoplasm//intracellular//late endosome//cell//membrane//membrane part//intrinsic component of membrane//intracellular organelle//membrane-bounded organelle//integral component of membrane//cellular_component//cell part//endosome	GO:0022890//GO:0008324//GO:0015078//GO:0015077//GO:0022892//GO:0022891//GO:0015299//GO:0015298//GO:0015291//GO:0005215//GO:0015297//GO:0015075//GO:0022857//GO:0003674//GO:0022804	inorganic cation transmembrane transporter activity//cation transmembrane transporter activity//hydrogen ion transmembrane transporter activity//monovalent inorganic cation transmembrane transporter activity//substrate-specific transporter activity//substrate-specific transmembrane transporter activity//solute:proton antiporter activity//solute:cation antiporter activity//secondary active transme…	no KO assigned | (RefSeq) POPTRDRAFT_815054; cation/hydrogen exchanger family protein	http://www.genome.jp/dbget-bin/www_bget?pop:POPTR_0001s10170g	Cation/H+ exchanger
Potri.001G096500	1.313	0.557428	0.893977	3.7006	2.11599	3.73278	0.549251	0.387065	1.10542	1.52251	1.97097	2.80816	0.92147	3.18313	0.680579	2.10055	67.574	19.3977	1.8006	3.7431e-05	0.00013037	UP	15.9122	20.903	-0.39357	0.49466	0.62792	FALSE	44.8256	19.6526	1.1896	0.006236	0.011641	UP	--	--	GO:0005576//GO:0048046//GO:0005575	extracellular region//apoplast//cellular_component	--	--	no KO assigned | (RefSeq) hypothetical protein	http://www.genome.jp/dbget-bin/www_bget?pop:POPTR_0001s10160g	Plant disease resistance response protein
Potri.001G098300	4.71885	4.48203	4.8006	48.8281	48.7285	47.6975	22.109	23.6593	24.043	10.3561	10.4437	9.75843	4.66716	48.418	23.2704	10.1861	6818.54	651.849	3.3869	0	0	UP	3611.74	702.511	2.3621	1.8319e-286	8.1897e-285	UP	1442.95	660.588	1.1272	4.3547e-59	4.1503e-58	UP	GO:0044699//GO:0008150//GO:0044710//GO:0055114//GO:0008152	single-organism process//biological_process//single-organism metabolic process//oxidation-reduction process//metabolic process	GO:0016021//GO:0005575//GO:0031224//GO:0044425//GO:0016020	integral component of membrane//cellular_component//intrinsic component of membrane//membrane part//membrane	GO:0004601//GO:0003674//GO:0005509//GO:0043169//GO:0003824//GO:0050664//GO:0046872//GO:0016651//GO:0005488//GO:0016491//GO:0043167//GO:0016209//GO:0016684	peroxidase activity//molecular_function//calcium ion binding//cation binding//catalytic activity//oxidoreductase activity, acting on NAD(P)H, oxygen as acceptor//metal ion binding//oxidoreductase activity, acting on NAD(P)H//binding//oxidoreductase activity//ion binding//antioxidant activity//oxidoreductase activity, acting on peroxide as acceptor	K13447 respiratory burst oxidase [EC:1.6.3.- 1.11.1.-] | (RefSeq) hypothetical protein	http://www.genome.jp/dbget-bin/www_bget?pop:POPTR_0001s09970g	NADPH oxidase Respiratory burst||Flavoprotein transmembrane component||Cytochrome b245, heavy chain||Calcium-binding EF-hand||Ferric reductase, NAD binding||FAD-binding 8||Ferredoxin reductase-type FAD-binding domain||EF-Hand 1, calcium-binding site||EF-hand-like domain||Riboflavin synthase-like beta-barrel
Potri.001G099400	7.83856	7.83789	7.20962	17.521	16.5309	16.6212	19.1961	18.8779	20.9468	12.0863	12.8048	12.8381	7.62869	16.891	19.6736	12.5764	1141.3	511.233	1.1586	7.2412e-52	1.1879e-50	UP	1465.02	550.98	1.4109	2.3602e-86	3.7932e-85	UP	854.704	518.139	0.72208	1.2645e-17	5.529e-17	UP	GO:0008152//GO:0009058//GO:0008150	metabolic process//biosynthetic process//biological_process	--	--	GO:0005488//GO:0043167//GO:0043168//GO:0003674//GO:0030170//GO:0097159//GO:0048037//GO:0003824//GO:1901363	binding//ion binding//anion binding//molecular_function//pyridoxal phosphate binding//organic cyclic compound binding//cofactor binding//catalytic activity//heterocyclic compound binding	K20772 1-aminocyclopropane-1-carboxylate synthase 1/2/6 [EC:4.4.1.14] | (RefSeq) POPTRDRAFT_815069; 1-aminocyclopropane-1-carboxylate synthase family protein	http://www.genome.jp/dbget-bin/www_bget?pop:POPTR_0001s09850g	Aminotransferase, class I/classII||Aminotransferases, class-I, pyridoxal-phosphate-binding site||Pyridoxal phosphate-dependent transferase, major region, subdomain 1||Pyridoxal phosphate-dependent transferase, major domain||Pyridoxal phosphate-dependent transferase, major region, subdomain 2
Potri.001G100200	0.945251	1.0062	0.670628	10.8808	9.53307	9.87068	4.57589	4.31913	4.21401	34.8897	33.8272	35.0833	0.874027	10.0948	4.36967	34.6001	326.498	28.0383	3.5416	2.1556e-74	4.5903e-73	UP	155.783	30.2196	2.366	2.714e-22	1.6978e-21	UP	1125.6	28.4226	5.3075	0	0	UP	GO:0044238//GO:0009058//GO:0055114//GO:0008152//GO:0008610//GO:0008150//GO:0044699//GO:0006629//GO:0044711//GO:0071704//GO:0044710//GO:1901576	primary metabolic process//biosynthetic process//oxidation-reduction process//metabolic process//lipid biosynthetic process//biological_process//single-organism process//lipid metabolic process//single-organism biosynthetic process//organic substance metabolic process//single-organism metabolic process//organic substance biosynthetic process	GO:0016020//GO:0044425//GO:0005575//GO:0016021//GO:0031224	membrane//membrane part//cellular_component//integral component of membrane//intrinsic component of membrane	GO:0043167//GO:0016491//GO:0005488//GO:0046914//GO:0003674//GO:0003824//GO:0043169//GO:0046872//GO:0005506	ion binding//oxidoreductase activity//binding//transition metal ion binding//molecular_function//catalytic activity//cation binding//metal ion binding//iron ion binding	K15746 beta-carotene 3-hydroxylase [EC:1.14.13.129] | (RefSeq) POPTRDRAFT_180252; hypothetical protein	http://www.genome.jp/dbget-bin/www_bget?pop:POPTR_0001s09770g	Fatty acid hydroxylase
Potri.001G100900	0.853228	1.02731	0.922816	0.921299	0.758172	0.665553	2.51634	2.39193	2.55081	2.82389	3.16062	3.19741	0.934452	0.781674	2.48636	3.06064	75.779	89.8665	-0.24599	0.32254	0.47913	FALSE	265.699	96.8555	1.4559	8.5534e-19	4.7868e-18	UP	298.469	91.0838	1.7123	1.0482e-25	5.7403e-25	UP	--	--	--	--	--	--	no KO assigned | (RefSeq) POPTRDRAFT_1066853; hypothetical protein	http://www.genome.jp/dbget-bin/www_bget?pop:POPTR_0001s09710g	BTB/POZ domain
Potri.001G101700	10.7579	12.9131	12.2448	17.8526	21.8698	18.7208	23.0005	20.9693	22.9226	35.245	37.4092	35.6368	11.9719	19.4811	22.2975	36.097	1499.88	914.148	0.71434	2.1155e-08	9.8544e-08	UP	1891.87	985.233	0.94127	6.4644e-34	5.331e-33	UP	2795.23	926.497	1.5931	7.0036e-154	1.4183e-152	UP	--	--	--	--	GO:0005488//GO:0043167//GO:0046914//GO:0003674//GO:0043169//GO:0008270//GO:0046872	binding//ion binding//transition metal ion binding//molecular_function//cation binding//zinc ion binding//metal ion binding	no KO assigned | (RefSeq) POPTRDRAFT_829469; zinc finger family protein	http://www.genome.jp/dbget-bin/www_bget?pop:POPTR_0001s09630g	Zinc finger, RING/FYVE/PHD-type||Zinc finger, RING-type
Potri.001G102200	7.55319	7.85168	7.72362	15.0145	14.8552	15.1326	11.5966	10.2171	10.7598	17.7628	19.3091	18.4491	7.7095	15.0008	10.8578	18.507	1026.91	523.433	0.97223	2.7787e-35	3.4368e-34	UP	819.221	564.125	0.53824	5.2152e-11	2.1191e-10	UP	1274.32	530.484	1.2644	2.9187e-63	2.9299e-62	UP	--	--	--	--	--	--	no KO assigned | (RefSeq) POPTRDRAFT_548444; hypothetical protein	http://www.genome.jp/dbget-bin/www_bget?pop:POPTR_0001s09590g	-
Potri.001G102400	8.21326	8.30285	7.96789	77.1027	74.1447	74.0627	13.8211	13.1502	13.7887	14.548	14.9231	16.9151	8.16133	75.1033	13.5867	15.462	2836.82	305.744	3.2139	0	0	UP	565.622	329.513	0.7795	2.5983e-14	1.231e-13	UP	587.324	309.866	0.92251	7.4328e-19	3.382e-18	UP	--	--	--	--	--	--	no KO assigned | (RefSeq) POPTRDRAFT_180318; hypothetical protein	http://www.genome.jp/dbget-bin/www_bget?pop:POPTR_0001s09570g	Thaumatin, pathogenesis-related||Thaumatin, conserved site
Potri.001G103400	5.70004	5.76884	5.38349	16.6481	17.8545	16.517	24.1223	24.6663	24.1845	54.7899	56.6521	57.6828	5.61746	17.0065	24.3244	56.3749	2224.22	728.633	1.61	2.0103e-161	8.647e-160	UP	3506.24	785.281	2.1586	0	0	UP	7415.45	738.47	3.3279	0	0	UP	--	--	--	--	--	--	no KO assigned | (RefSeq) POPTRDRAFT_640485; hypothetical protein	http://www.genome.jp/dbget-bin/www_bget?pop:POPTR_0001s09470g	Domain of unknown function DUF4378||Protein of unknown function DUF3741
Potri.001G103600	4.27046	4.43512	3.64323	8.58188	7.72976	8.78505	17.6949	17.2759	16.6807	12.3832	12.9919	13.4558	4.11627	8.36556	17.2172	12.9436	664.103	324.089	1.035	5.8921e-26	5.7723e-25	UP	1506.49	349.293	2.1087	2.6704e-168	7.3867e-167	UP	1033.44	328.491	1.6535	1.3592e-79	1.6157e-78	UP	--	--	--	--	GO:0005488//GO:0005515//GO:0003674//GO:0046983	binding//protein binding//molecular_function//protein dimerization activity	no KO assigned | (RefSeq) POPTRDRAFT_1066896; regulator of anthocyanin biosynthesis pathway family protein	http://www.genome.jp/dbget-bin/www_bget?pop:POPTR_0001s09450g	Transcription factor MYC/MYB N-terminal||Helix-loop-helix DNA-binding
Potri.001G103700	1.84932	1.59137	1.48698	3.50736	3.94109	3.68948	6.41402	6.44228	6.59721	3.85023	5.10112	4.62149	1.64256	3.71264	6.4845	4.52428	117.351	51.4859	1.1886	6.4212e-07	2.6661e-06	UP	225.886	55.4879	2.0253	1.3777e-25	9.4173e-25	UP	143.832	52.18	1.4628	2.1655e-10	7.0773e-10	UP	--	--	--	--	--	--	no KO assigned | (RefSeq) hypothetical protein	http://www.genome.jp/dbget-bin/www_bget?pop:POPTR_0001s09440g	--
Potri.001G104400	27.6392	28.6398	29.3914	78.9957	80.4405	86.0418	62.4619	59.9175	59.5912	87.0524	86.7225	84.4016	28.5568	81.826	60.6569	86.0588	6607.92	2287.1	1.5307	2.3855e-137	8.8706e-136	UP	5398.65	2464.88	1.1311	2.4142e-211	8.2428e-210	UP	6990.1	2317.84	1.5925	0	0	UP	GO:0009987//GO:0008150//GO:0006796//GO:0006793//GO:0016311//GO:0008152//GO:0044237	cellular process//biological_process//phosphate-containing compound metabolic process//phosphorus metabolic process//dephosphorylation//metabolic process//cellular metabolic process	GO:0005575//GO:0044464//GO:0005623//GO:0005622//GO:0005737//GO:0044424	cellular_component//cell part//cell//intracellular//cytoplasm//intracellular part	GO:0003824//GO:0003674//GO:0042578//GO:0016787//GO:0016788//GO:0016791	catalytic activity//molecular_function//phosphoric ester hydrolase activity//hydrolase activity//hydrolase activity, acting on ester bonds//phosphatase activity	no KO assigned | (RefSeq) POPTRDRAFT_548466; hypothetical protein	http://www.genome.jp/dbget-bin/www_bget?pop:POPTR_0001s09350g	HAD-superfamily hydrolase, subfamily IA, variant 1||HAD-like domain
Potri.001G104500	12.4827	11.2925	12.3335	27.4323	26.371	26.2966	20.4715	20.0864	19.0902	21.7221	21.8141	24.6126	12.0362	26.7	19.8827	22.7163	2042.66	913.243	1.1614	6.6685e-90	1.6735e-88	UP	1676.62	984.213	0.76852	2.747e-37	2.4176e-36	UP	1747.71	925.471	0.91721	1.7094e-29	1.021e-28	UP	GO:0071704//GO:0043043//GO:0009987//GO:0043603//GO:0008150//GO:0043604//GO:0006750//GO:0006575//GO:0006807//GO:1901576//GO:0006518//GO:0044249//GO:1901566//GO:0044271//GO:0042398//GO:0034641//GO:0044272//GO:0009058//GO:0019184//GO:0006790//GO:0006749//GO:1901564//GO:0044237//GO:0008152	organic substance metabolic process//peptide biosynthetic process//cellular process//cellular amide metabolic process//biological_process//amide biosynthetic process//glutathione biosynthetic process//cellular modified amino acid metabolic process//nitrogen compound metabolic process//organic substance biosynthetic process//peptide metabolic process//cellular biosynthetic process//organonitrogen …	--	--	GO:0003824//GO:0003674//GO:0016879//GO:0016881//GO:0004357//GO:0016874	catalytic activity//molecular_function//ligase activity, forming carbon-nitrogen bonds//acid-amino acid ligase activity//glutamate-cysteine ligase activity//ligase activity	K01919 glutamate--cysteine ligase [EC:6.3.2.2] | (RefSeq) POPTRDRAFT_709341; hypothetical protein	http://www.genome.jp/dbget-bin/www_bget?pop:POPTR_0001s09340g	Glutamate--cysteine ligase, plant||Glutamate--cysteine ligase, GCS2
Potri.001G104900	5.08107	4.9612	5.92337	8.52152	9.71173	9.68594	16.5083	15.7205	16.9641	17.0926	15.936	16.2983	5.32188	9.3064	16.3977	16.4423	525.451	297.984	0.81832	2.1737e-14	1.4175e-13	UP	1020.27	321.139	1.6677	1.5498e-81	2.3777e-80	UP	933.667	301.958	1.6286	1.2488e-70	1.3536e-69	UP	--	--	--	--	GO:0005488//GO:1901363//GO:0097159//GO:0003676//GO:0003674//GO:0003677	binding//heterocyclic compound binding//organic cyclic compound binding//nucleic acid binding//molecular_function//DNA binding	no KO assigned | (RefSeq) POPTRDRAFT_846545; DNA-binding family protein	http://www.genome.jp/dbget-bin/www_bget?pop:POPTR_0001s09300g	Domain of unknown function DUF296
Potri.001G105200	59.3968	57.5558	56.8777	89.1763	88.4935	84.5618	217.089	219.021	215.468	307.902	308.879	313.822	57.9434	87.4105	217.193	310.201	2772.39	1822.69	0.60506	1.1594e-39	1.5583e-38	UP	7592.6	1964.37	1.9505	0	0	UP	9895.71	1847.22	2.4214	0	0	UP	GO:0008152//GO:0055114//GO:0006979//GO:0044710//GO:0050896//GO:0008150//GO:0006950//GO:0044699	metabolic process//oxidation-reduction process//response to oxidative stress//single-organism metabolic process//response to stimulus//biological_process//response to stress//single-organism process	--	--	GO:0016684//GO:0016491//GO:0004602//GO:0016209//GO:0004601//GO:0003674//GO:0003824	oxidoreductase activity, acting on peroxide as acceptor//oxidoreductase activity//glutathione peroxidase activity//antioxidant activity//peroxidase activity//molecular_function//catalytic activity	K00432 glutathione peroxidase [EC:1.11.1.9] | (RefSeq) POPTRDRAFT_749200; glutathione peroxidase family protein	http://www.genome.jp/dbget-bin/www_bget?pop:POPTR_0003s12620g	Glutathione peroxidase conserved site||Glutathione peroxidase||Glutathione peroxidase active site||Thioredoxin-like fold
Potri.001G105900	55.584	56.1494	56.803	137.33	129.905	134.275	129.798	133.705	128.805	133.331	128.859	128.98	56.1788	133.837	130.769	130.39	10204.5	4248.29	1.2643	0	0	UP	10989.6	4578.53	1.2632	0	0	UP	9999.81	4305.43	1.2157	0	0	UP	GO:0009056//GO:0032502//GO:0061458//GO:0009791//GO:0048580//GO:0044710//GO:0006725//GO:0048608//GO:0048856//GO:0033611//GO:1901360//GO:0006807//GO:0010029//GO:0044699//GO:0042537//GO:0008150//GO:0043649//GO:0009845//GO:0010214//GO:0019752//GO:0032501//GO:0065007//GO:0044767//GO:0009987//GO:0043436//GO:0009072//GO:0048582//GO:0048731//GO:0071704//GO:0090351//GO:0022414//GO:0044237//GO:0044281//GO:…	catabolic process//developmental process//reproductive system development//post-embryonic development//regulation of post-embryonic development//single-organism metabolic process//cellular aromatic compound metabolic process//reproductive structure development//anatomical structure development//oxalate catabolic process//organic cyclic compound metabolic process//nitrogen compound metabolic proce…	GO:0009536//GO:0044435//GO:0055044//GO:0009507//GO:0044446//GO:0005911//GO:0043227//GO:0009532//GO:0043229//GO:0005575//GO:0044464//GO:0030054//GO:0044424//GO:0043231//GO:0044444//GO:0009570//GO:0005737//GO:0043226//GO:0005622//GO:0044434//GO:0044422//GO:0009506//GO:0005623	plastid//plastid part//symplast//chloroplast//intracellular organelle part//cell-cell junction//membrane-bounded organelle//plastid stroma//intracellular organelle//cellular_component//cell part//cell junction//intracellular part//intracellular membrane-bounded organelle//cytoplasmic part//chloroplast stroma//cytoplasm//organelle//intracellular//chloroplast part//organelle part//plasmodesma//cell	GO:0016877//GO:0003674//GO:0050203//GO:0003824//GO:0016878//GO:0016874	ligase activity, forming carbon-sulfur bonds//molecular_function//oxalate-CoA ligase activity//catalytic activity//acid-thiol ligase activity//ligase activity	no KO assigned | (RefSeq) POPTRDRAFT_709378; hypothetical protein	http://www.genome.jp/dbget-bin/www_bget?pop:POPTR_0001s09200g	AMP-binding, conserved site||AMP-dependent synthetase/ligase||Domain of unknown function DUF4009
Potri.001G106800	0.512228	0.178748	0.421226	7.69121	7.29638	6.68352	2.5548	2.12774	2.00997	8.96025	9.082	7.82133	0.370734	7.2237	2.23084	8.62119	278.977	14.1968	4.2965	4.487e-77	9.8834e-76	UP	94.9725	15.2977	2.6342	7.4312e-16	3.7523e-15	UP	334.973	14.3806	4.5418	7.0736e-94	9.4641e-93	UP	--	--	GO:0031224//GO:0005575//GO:0016021//GO:0044425//GO:0016020	intrinsic component of membrane//cellular_component//integral component of membrane//membrane part//membrane	GO:0008374//GO:0016746//GO:0016747//GO:0003824//GO:0003674//GO:0047196//GO:0016740	O-acyltransferase activity//transferase activity, transferring acyl groups//transferase activity, transferring acyl groups other than amino-acyl groups//catalytic activity//molecular_function//long-chain-alcohol O-fatty-acyltransferase activity//transferase activity	no KO assigned | (RefSeq) POPTRDRAFT_548487; hypothetical protein	http://www.genome.jp/dbget-bin/www_bget?pop:POPTR_0001s09110g	Long-chain-alcohol O-fatty-acyltransferase||Wax synthase domain
Potri.001G107000	0.931578	0.467062	0.668796	1.11497	0.634641	0.268084	1.03547	1.18916	1.09543	1.604	2.14931	1.94116	0.689145	0.672566	1.10669	1.89816	22.7074	23.0863	-0.023874	0.99766	1	FALSE	41.2101	24.8784	0.72811	0.062516	0.10738	FALSE	64.5038	23.3911	1.4634	2.7189e-05	6.4695e-05	UP	--	--	--	--	--	--	no KO assigned | (RefSeq) POPTRDRAFT_815097; hypothetical protein	http://www.genome.jp/dbget-bin/www_bget?pop:POPTR_0001s09090g	Remorin, C-terminal||Remorin, N-terminal
Potri.001G107400	1.11973	1.12571	2.25084	2.56865	2.11894	3.4069	1.95467	3.12667	3.93397	4.83399	4.21446	4.94925	1.49876	2.69816	3.0051	4.6659	26.0048	14.3256	0.86019	0.091636	0.17034	FALSE	31.9068	15.4375	1.0474	0.023788	0.044791	UP	45.2194	14.5114	1.6398	8.9493e-05	0.00020326	UP	--	--	--	--	--	--	no KO assigned | (RefSeq) POPTRDRAFT_548494; hypothetical protein	http://www.genome.jp/dbget-bin/www_bget?pop:POPTR_0001s09050g	-
Potri.001G107600	52.6763	54.0458	53.1685	311.373	298.43	306.996	385.163	382.974	388.361	504.218	503.247	490.629	53.2969	305.6	385.499	499.364	11080.6	1916.62	2.5314	0	0	UP	15405.6	2065.62	2.8988	0	0	UP	18212.4	1942.44	3.229	0	0	UP	--	--	--	--	--	--	no KO assigned | (RefSeq) POPTRDRAFT_180473; P21 family protein	http://www.genome.jp/dbget-bin/www_bget?pop:POPTR_0001s09030g	Thaumatin, conserved site||Thaumatin, pathogenesis-related
Potri.001G107800	27.7921	24.5216	26.5319	67.0446	65.2133	67.1056	35.3735	33.9568	36.4651	88.2766	85.5524	84.9321	26.2818	66.4545	35.2651	86.2537	2485.64	974.917	1.3503	4.2979e-138	1.6051e-136	UP	1453.72	1050.68	0.46843	3.3503e-14	1.5812e-13	UP	3245.04	987.975	1.7157	2.3614e-247	7.3318e-246	UP	--	--	--	--	--	--	no KO assigned | (RefSeq) P21 family protein	http://www.genome.jp/dbget-bin/www_bget?pop:POPTR_0001s09000g	Thaumatin, conserved site||Thaumatin, pathogenesis-related
Potri.001G109800	2.84521	3.81906	4.41755	6.35322	5.8101	6.28213	27.0684	26.5617	24.5534	38.8583	41.1208	40.731	3.69394	6.14848	26.0612	40.2367	260.392	155.173	0.7468	6.4164e-07	2.6644e-06	UP	1216.57	167.236	2.8629	6.6087e-176	1.885e-174	UP	1713.96	157.249	3.4462	0	0	UP	--	--	--	--	--	--	no KO assigned | (RefSeq) POPTRDRAFT_1067015; hypothetical protein	http://www.genome.jp/dbget-bin/www_bget?pop:POPTR_0001s08810g	F-box domain, cyclin-like||Phloem protein 2-like
Potri.001G111400	30.8187	28.1843	28.2091	27.3866	32.7757	32.435	36.5524	37.3374	35.8189	61.8503	63.2486	64.7504	29.0707	30.8658	36.5696	63.2831	867.393	810.114	0.098562	0.309	0.46344	FALSE	1132.57	873.08	0.37541	4.5172e-08	1.5524e-07	UP	1788.44	821.006	1.1232	4.6195e-72	5.073e-71	UP	--	--	--	--	--	--	no KO assigned | (RefSeq) POPTRDRAFT_640556; hypothetical protein	http://www.genome.jp/dbget-bin/www_bget?pop:POPTR_0001s08640g	--
Potri.001G111700	15.1185	16.1232	13.4025	33.9486	36.1131	36.3486	19.7506	18.8455	20.5226	27.0994	28.969	26.8416	14.8814	35.4701	19.7062	27.6367	2521.27	1049.06	1.2651	5.4945e-82	1.2693e-80	UP	1543.68	1130.65	0.44923	3.5191e-09	1.2875e-08	UP	1975.94	1063.31	0.89398	7.4318e-33	4.7924e-32	UP	GO:0044710//GO:1901576//GO:0008299//GO:0044255//GO:0008150//GO:0044699//GO:0006629//GO:0044711//GO:0006720//GO:0009987//GO:0071704//GO:0008152//GO:0044237//GO:0044763//GO:0008610//GO:0044238//GO:0009058//GO:0044249	single-organism metabolic process//organic substance biosynthetic process//isoprenoid biosynthetic process//cellular lipid metabolic process//biological_process//single-organism process//lipid metabolic process//single-organism biosynthetic process//isoprenoid metabolic process//cellular process//organic substance metabolic process//metabolic process//cellular metabolic process//single-organism c…	--	--	GO:0016746//GO:0004421//GO:0003674//GO:0003824//GO:0046912//GO:0016740	transferase activity, transferring acyl groups//hydroxymethylglutaryl-CoA synthase activity//molecular_function//catalytic activity//transferase activity, transferring acyl groups, acyl groups converted into alkyl on transfer//transferase activity	K01641 hydroxymethylglutaryl-CoA synthase [EC:2.3.3.10] | (RefSeq) POPTRDRAFT_548531; hypothetical protein	http://www.genome.jp/dbget-bin/www_bget?pop:POPTR_0001s08600g	Hydroxymethylglutaryl-coenzyme A synthase C-terminal||Hydroxymethylglutaryl-coenzyme A synthase, N-terminal||Hydroxymethylglutaryl-coenzyme A synthase, active site||Hydroxymethylglutaryl-CoA synthase, eukaryotic||Thiolase-like
Potri.001G112600	3.66131	4.13537	4.94319	48.6173	45.0667	44.6974	46.0074	48.6259	47.6503	141.164	138.167	147.118	4.24662	46.1271	47.4279	142.149	2277.05	207.93	3.453	0	0	UP	2580.55	224.089	3.5255	0	0	UP	7057.69	210.704	5.0659	0	0	UP	--	--	--	--	--	--	no KO assigned | (RefSeq) POPTRDRAFT_548540; hypothetical protein	http://www.genome.jp/dbget-bin/www_bget?pop:POPTR_0001s08470g	Staygreen protein
Potri.001G113100	1.15893	1.21657	0.948499	1.26819	1.46626	1.1256	7.96031	8.17019	8.25973	7.8768	8.52008	7.39107	1.108	1.28668	8.13008	7.92932	69.8857	59.6864	0.2276	0.38439	0.54786	FALSE	486.684	64.3286	2.9195	2.3483e-86	3.7756e-85	UP	433.255	60.4991	2.8402	5.7516e-73	6.3501e-72	UP	GO:0008152//GO:0055114//GO:0044710//GO:0044699//GO:0008150	metabolic process//oxidation-reduction process//single-organism metabolic process//single-organism process//biological_process	--	--	GO:0043167//GO:0005488//GO:0016491//GO:0051213//GO:0046872//GO:0003674//GO:0003824//GO:0043169	ion binding//binding//oxidoreductase activity//dioxygenase activity//metal ion binding//molecular_function//catalytic activity//cation binding	K05277 leucoanthocyanidin dioxygenase [EC:1.14.11.19] | (RefSeq) POPTRDRAFT_548547; Leucoanthocyanidin dioxygenase family protein	http://www.genome.jp/dbget-bin/www_bget?pop:POPTR_0001s08410g	Non-haem dioxygenase N-terminal domain||Isopenicillin N synthase-like||Oxoglutarate/iron-dependent oxygenase
Potri.001G113200	16.0949	14.9643	15.2645	31.6108	31.9804	31.7667	35.9126	33.7913	33.9522	43.8203	39.2123	40.9189	15.4412	31.786	34.5521	41.3172	944.803	455.184	1.0536	4.264e-37	5.4695e-36	UP	1131.95	490.563	1.2063	1.77e-54	2.0351e-53	UP	1235.22	461.3	1.421	4.4581e-75	5.0541e-74	UP	GO:0055114//GO:0008152//GO:0008150//GO:0044699//GO:0044710	oxidation-reduction process//metabolic process//biological_process//single-organism process//single-organism metabolic process	--	--	GO:0005488//GO:0050662//GO:0000166//GO:0051287//GO:0003674//GO:1901265//GO:0048037//GO:0097159//GO:1901363//GO:0036094	binding//coenzyme binding//nucleotide binding//NAD binding//molecular_function//nucleoside phosphate binding//cofactor binding//organic cyclic compound binding//heterocyclic compound binding//small molecule binding	K15919 hydroxypyruvate reductase 2 | (RefSeq) POPTRDRAFT_1067100; hypothetical protein	http://www.genome.jp/dbget-bin/www_bget?pop:POPTR_0001s08400g	D-isomer specific 2-hydroxyacid dehydrogenase, NAD-binding||NAD(P)-binding domain
Potri.001G113300	13.3252	12.7698	13.1004	23.5743	26.881	24.3913	28.9074	28.67	30.4855	33.7157	30.6766	33.9879	13.0651	24.9489	29.3543	32.7934	693.702	360.266	0.94526	1.719e-23	1.5772e-22	UP	899.481	388.268	1.212	3.5757e-44	3.564e-43	UP	916.976	365.106	1.3286	4.7196e-51	4.0669e-50	UP	GO:0008150//GO:0044699//GO:0044710//GO:0055114//GO:0008152	biological_process//single-organism process//single-organism metabolic process//oxidation-reduction process//metabolic process	--	--	GO:0097159//GO:0048037//GO:0003824//GO:1901363//GO:0051287//GO:0016616//GO:1901265//GO:0003674//GO:0036094//GO:0050662//GO:0016491//GO:0005488//GO:0016614//GO:0000166	organic cyclic compound binding//cofactor binding//catalytic activity//heterocyclic compound binding//NAD binding//oxidoreductase activity, acting on the CH-OH group of donors, NAD or NADP as acceptor//nucleoside phosphate binding//molecular_function//small molecule binding//coenzyme binding//oxidoreductase activity//binding//oxidoreductase activity, acting on CH-OH group of donors//nucleotide bi…	K15919 hydroxypyruvate reductase 2 | (RefSeq) hypothetical protein	http://www.genome.jp/dbget-bin/www_bget?pop:POPTR_0001s08390g	D-isomer specific 2-hydroxyacid dehydrogenase, catalytic domain||NAD(P)-binding domain
Potri.001G113600	1.93206	3.17845	2.60621	2.86009	2.54008	3.45669	2.33302	4.18175	3.16431	5.37545	5.28867	5.50591	2.57224	2.95229	3.22636	5.39001	52.2187	45.127	0.21058	0.50897	0.67676	FALSE	62.8961	48.6386	0.37087	0.2545	0.36557	FALSE	95.8792	45.7428	1.0677	4.3203e-05	0.00010095	UP	--	--	--	--	--	--	no KO assigned | (RefSeq) hypothetical protein	http://www.genome.jp/dbget-bin/www_bget?pop:POPTR_0001s08360g	--
Potri.001G113900	14.2788	13.1352	14.1564	17.8173	18.2977	18.4982	39.1823	39.6349	39.3252	71.4474	70.8958	71.9737	13.8568	18.2044	39.3808	71.439	1265.74	955.48	0.40568	5.6608e-10	2.9288e-09	UP	3017.75	1029.74	1.5512	1.5967e-205	5.2908e-204	UP	4995.73	968.283	2.3672	0	0	UP	GO:0044710//GO:0044699//GO:0008150//GO:0044711//GO:0044550//GO:0008152//GO:0009058//GO:0019748//GO:0055114	single-organism metabolic process//single-organism process//biological_process//single-organism biosynthetic process//secondary metabolite biosynthetic process//metabolic process//biosynthetic process//secondary metabolic process//oxidation-reduction process	GO:0005575//GO:0016020	cellular_component//membrane	GO:0046872//GO:0005506//GO:0046906//GO:0004497//GO:0097159//GO:1901363//GO:0043169//GO:0003824//GO:0016709//GO:0003674//GO:0020037//GO:0046914//GO:0043167//GO:0005488//GO:0016491//GO:0016705	metal ion binding//iron ion binding//tetrapyrrole binding//monooxygenase activity//organic cyclic compound binding//heterocyclic compound binding//cation binding//catalytic activity//oxidoreductase activity, acting on paired donors, with incorporation or reduction of molecular oxygen, NAD(P)H as one donor, and incorporation of one atom of oxygen//molecular_function//heme binding//transition metal…	no KO assigned | (RefSeq) POPTRDRAFT_48778; hypothetical protein	http://www.genome.jp/dbget-bin/www_bget?pop:POPTR_0001s08320g	Cytochrome P450, E-class, group I||Cytochrome P450, conserved site||Cytochrome P450
Potri.001G114100	0.74339	0.673513	1.08827	0.754342	0.862411	0.467969	2.24077	1.723	2.09266	2.66539	2.65422	2.35722	0.835057	0.694907	2.01881	2.55894	38.6626	46.0838	-0.25332	0.47799	0.64651	FALSE	123.802	49.6622	1.3178	3.2402e-08	1.1229e-07	UP	143.242	46.6888	1.6173	5.0214e-12	1.776e-11	UP	--	--	GO:0031224//GO:0005575//GO:0016021//GO:0044425//GO:0016020	intrinsic component of membrane//cellular_component//integral component of membrane//membrane part//membrane	--	--	no KO assigned | (RefSeq) POPTRDRAFT_548555; phosphate translocator-related family protein	http://www.genome.jp/dbget-bin/www_bget?pop:POPTR_0001s08300g	Domain of unknown function DUF250
Potri.001G115000	16.8562	13.7818	17.1326	29.9437	26.2944	29.0848	33.3637	35.3686	32.5259	63.5582	65.7817	61.2484	15.9235	28.441	33.7528	63.5295	1347.29	748.103	0.84875	4.8988e-17	3.5658e-16	UP	1762.41	806.219	1.1283	1.0988e-43	1.0828e-42	UP	3027.34	758.054	1.9977	9.4857e-185	2.2406e-183	UP	--	--	--	--	GO:0043167//GO:0005488//GO:0046914//GO:0003677//GO:0046872//GO:0008270//GO:0003674//GO:0003676//GO:1901363//GO:0043169//GO:0097159	ion binding//binding//transition metal ion binding//DNA binding//metal ion binding//zinc ion binding//molecular_function//nucleic acid binding//heterocyclic compound binding//cation binding//organic cyclic compound binding	no KO assigned | (RefSeq) POPTRDRAFT_548563; zinc finger family protein	http://www.genome.jp/dbget-bin/www_bget?pop:POPTR_0001s08210g	Zinc finger, AN1-type||Zinc finger, A20-type
Potri.001G115200	1.52716	1.32228	1.05021	1.924	2.5249	1.2818	1.657	2.09477	1.64055	3.11587	3.44693	3.25662	1.29988	1.91023	1.79744	3.27314	64.1108	43.2672	0.56729	0.099625	0.18296	FALSE	66.5001	46.6313	0.51206	0.078013	0.13115	FALSE	110.501	43.8545	1.3333	1.9854e-07	5.4922e-07	UP	GO:0044237//GO:0050794//GO:0034654//GO:0008152//GO:0010467//GO:0060255//GO:2000112//GO:0009059//GO:0019219//GO:0031326//GO:0006351//GO:0010556//GO:0044238//GO:1903506//GO:0018130//GO:0034641//GO:0090304//GO:0051252//GO:0009058//GO:0050789//GO:0009889//GO:0044249//GO:0044271//GO:2001141//GO:0019222//GO:0051171//GO:0044260//GO:0016070//GO:0006725//GO:0006139//GO:1901576//GO:1901362//GO:0006355//GO:…	cellular metabolic process//regulation of cellular process//nucleobase-containing compound biosynthetic process//metabolic process//gene expression//regulation of macromolecule metabolic process//regulation of cellular macromolecule biosynthetic process//macromolecule biosynthetic process//regulation of nucleobase-containing compound metabolic process//regulation of cellular biosynthetic process/…	GO:0043231//GO:0044424//GO:0043226//GO:0005622//GO:0005634//GO:0005623//GO:0043227//GO:0043229//GO:0005575//GO:0044464	intracellular membrane-bounded organelle//intracellular part//organelle//intracellular//nucleus//cell//membrane-bounded organelle//intracellular organelle//cellular_component//cell part	GO:0003700//GO:0003680//GO:0043565//GO:0005488//GO:0003677//GO:0003674//GO:0003676//GO:0097159//GO:1901363//GO:0001071	transcription factor activity, sequence-specific DNA binding//AT DNA binding//sequence-specific DNA binding//binding//DNA binding//molecular_function//nucleic acid binding//organic cyclic compound binding//heterocyclic compound binding//nucleic acid binding transcription factor activity	no KO assigned | (RefSeq) POPTRDRAFT_548565; DNA-binding family protein	http://www.genome.jp/dbget-bin/www_bget?pop:POPTR_0001s08190g	Domain of unknown function DUF296||Predicted AT-hook DNA-binding
Potri.001G115600	1.64327	1.6482	2.15982	2.74003	2.79074	2.81158	3.15231	3.22306	2.22756	7.00879	6.24745	6.65805	1.8171	2.78078	2.86764	6.6381	178.045	115.386	0.62577	0.00048317	0.001456	UP	202.419	124.351	0.70292	0.0023722	0.005248	UP	427.463	116.918	1.8703	3.0754e-41	2.2874e-40	UP	GO:0008150//GO:0008152	biological_process//metabolic process	--	--	GO:0036094//GO:0043177//GO:0031406//GO:0003674//GO:0016597//GO:0043167//GO:0005488//GO:0043168	small molecule binding//organic acid binding//carboxylic acid binding//molecular_function//amino acid binding//ion binding//binding//anion binding	no KO assigned | (RefSeq) ACT domain-containing family protein	http://www.genome.jp/dbget-bin/www_bget?pop:POPTR_0001s08130g	Amino acid-binding ACT
Potri.001G115700	5.10192	5.16656	5.34226	11.702	10.6572	10.8772	4.11399	3.05053	3.06923	2.27413	3.33325	3.65368	5.20358	11.0788	3.41125	3.08702	560.4	261.063	1.1021	1.7226e-24	1.6321e-23	UP	190.208	281.356	-0.56481	5.9042e-05	0.00015777	DOWN	157.017	264.57	-0.75273	4.5401e-07	1.2281e-06	DOWN	--	--	--	--	--	--	--	--	--
Potri.001G115800	5.93819	5.63331	7.22754	20.452	18.7762	22.208	9.99745	10.3547	9.45679	8.21194	8.29884	9.05358	6.26635	20.4787	9.93631	8.52145	734.993	223.048	1.7204	1.2907e-42	1.8233e-41	UP	393.068	240.377	0.70948	6.4031e-09	2.3065e-08	UP	307.57	226.012	0.44451	0.00095634	0.0019672	UP	--	--	--	--	--	--	no KO assigned | (RefSeq) DNA-binding family protein	http://www.genome.jp/dbget-bin/www_bget?pop:POPTR_0001s08110g	Domain of unknown function DUF296
Potri.001G116500	0.863482	1.09768	1.12429	1.59718	1.93855	1.23538	2.15336	1.85319	2.42301	3.8799	4.21693	4.4455	1.02848	1.59037	2.14319	4.18077	72.8718	46.7438	0.64059	0.019776	0.04439	UP	108.218	50.3783	1.1031	6.9351e-06	2.0169e-05	UP	192.663	47.373	2.0239	1.2043e-21	5.9283e-21	UP	GO:0071704//GO:0006629//GO:0044711//GO:0008150//GO:0044699//GO:1901360//GO:1901362//GO:1901576//GO:1901617//GO:0044283//GO:0044710//GO:1901615//GO:0055114//GO:0016126//GO:0009058//GO:0006066//GO:0044238//GO:0006694//GO:0008610//GO:0016125//GO:0008202//GO:0046165//GO:0044281//GO:0008152	organic substance metabolic process//lipid metabolic process//single-organism biosynthetic process//biological_process//single-organism process//organic cyclic compound metabolic process//organic cyclic compound biosynthetic process//organic substance biosynthetic process//organic hydroxy compound biosynthetic process//small molecule biosynthetic process//single-organism metabolic process//organi…	GO:0016021//GO:0044464//GO:0005575//GO:0043229//GO:0043227//GO:0044446//GO:0042175//GO:0031224//GO:0005623//GO:0016020//GO:0044425//GO:0098588//GO:0044422//GO:0005622//GO:0005789//GO:0005737//GO:0012505//GO:0031090//GO:0044432//GO:0043226//GO:0044444//GO:0043231//GO:0044424//GO:0005783	integral component of membrane//cell part//cellular_component//intracellular organelle//membrane-bounded organelle//intracellular organelle part//nuclear outer membrane-endoplasmic reticulum membrane network//intrinsic component of membrane//cell//membrane//membrane part//bounding membrane of organelle//organelle part//intracellular//endoplasmic reticulum membrane//cytoplasm//endomembrane system/…	GO:0043169//GO:0003824//GO:0004497//GO:0003674//GO:0016709//GO:0005506//GO:0046872//GO:0000254//GO:0046914//GO:0016705//GO:0043167//GO:0016491//GO:0005488	cation binding//catalytic activity//monooxygenase activity//molecular_function//oxidoreductase activity, acting on paired donors, with incorporation or reduction of molecular oxygen, NAD(P)H as one donor, and incorporation of one atom of oxygen//iron ion binding//metal ion binding//C-4 methylsterol oxidase activity//transition metal ion binding//oxidoreductase activity, acting on paired donors, w…	K14423 4,4-dimethyl-9beta,19-cyclopropylsterol-4alpha-methyl oxidase [EC:1.14.13.72] | (RefSeq) STEROL-4ALPHA-METHYL OXIDASE 1-1 family protein	http://www.genome.jp/dbget-bin/www_bget?pop:POPTR_0001s08050g	Fatty acid hydroxylase
Potri.001G117400	33.988	32.4759	33.3153	33.5059	34.2183	36.222	64.0843	62.2165	65.0552	71.3118	76.7206	72.5581	33.2597	34.6487	63.7853	73.5302	2370.75	2256.88	0.071018	0.13411	0.23556	FALSE	4809.85	2432.3	0.98367	3.6686e-150	9.2314e-149	UP	5060.38	2287.2	1.1457	1.2401e-120	2.0352e-119	UP	--	--	--	--	--	--	no KO assigned | (RefSeq) glycine-rich family protein	http://www.genome.jp/dbget-bin/www_bget?pop:POPTR_0001s07980g	Myeloid leukemia factor
Potri.001G117600	0.411387	0.5715	0.441044	1.5756	1.30787	1.27759	0.848095	0.946836	1.15627	1.76875	2.02698	2.51538	0.474644	1.38702	0.983733	2.1037	45.4722	15.4364	1.5586	0.00012056	0.00039566	UP	35.5419	16.6375	1.0951	0.011267	0.022506	UP	69.3501	15.6473	2.148	2.2247e-09	6.8979e-09	UP	--	--	--	--	--	--	no KO assigned | (RefSeq) hypothetical protein	http://www.genome.jp/dbget-bin/www_bget?pop:POPTR_0001s07950g	Protein of unknown function DUF1442||S-adenosyl-L-methionine-dependent methyltransferase-like
Potri.001G118400	82.2499	82.4402	82.1424	113.177	110.24	112.861	411.796	411.97	411.552	483.406	484.473	492.842	82.2775	112.092	411.773	486.907	7131.26	5191.42	0.45803	4.4942e-55	7.6825e-54	UP	28872.9	5594.98	2.3675	0	0	UP	31156	5261.29	2.566	0	0	UP	GO:0055114//GO:0019748//GO:0009058//GO:0008152//GO:0044550//GO:0044711//GO:0044699//GO:0008150//GO:0044710	oxidation-reduction process//secondary metabolic process//biosynthetic process//metabolic process//secondary metabolite biosynthetic process//single-organism biosynthetic process//single-organism process//biological_process//single-organism metabolic process	GO:0044425//GO:0016020//GO:0016021//GO:0005575//GO:0031224	membrane part//membrane//integral component of membrane//cellular_component//intrinsic component of membrane	GO:0046914//GO:0016705//GO:0005488//GO:0016491//GO:0043167//GO:0020037//GO:0043169//GO:0003824//GO:1901363//GO:0097159//GO:0004497//GO:0003674//GO:0016709//GO:0005506//GO:0046872//GO:0046906	transition metal ion binding//oxidoreductase activity, acting on paired donors, with incorporation or reduction of molecular oxygen//binding//oxidoreductase activity//ion binding//heme binding//cation binding//catalytic activity//heterocyclic compound binding//organic cyclic compound binding//monooxygenase activity//molecular_function//oxidoreductase activity, acting on paired donors, with incorp…	no KO assigned | (RefSeq) hypothetical protein	http://www.genome.jp/dbget-bin/www_bget?pop:POPTR_0001s07860g	Cytochrome P450, E-class, group I||Cytochrome P450, conserved site||Cytochrome P450
Potri.001G118500	42.0338	42.3981	40.6856	46.406	47.7116	49.1203	75.8673	75.9722	74.3122	89.8231	91.6122	86.7025	41.7058	47.746	75.3839	89.3793	3370.9	2920.15	0.20709	1.6498e-07	7.1685e-07	UP	5865.73	3147.17	0.89826	7.61e-154	1.9603e-152	UP	6347.12	2959.52	1.1007	9.2662e-177	2.1174e-175	UP	GO:0044710//GO:0044711//GO:0044550//GO:0008150//GO:0044699//GO:0008152//GO:0055114//GO:0019748//GO:0009058	single-organism metabolic process//single-organism biosynthetic process//secondary metabolite biosynthetic process//biological_process//single-organism process//metabolic process//oxidation-reduction process//secondary metabolic process//biosynthetic process	GO:0005575//GO:0016020	cellular_component//membrane	GO:0046906//GO:0005506//GO:0046872//GO:0003674//GO:0016709//GO:1901363//GO:0043169//GO:0003824//GO:0004497//GO:0097159//GO:0020037//GO:0016705//GO:0043167//GO:0016491//GO:0005488//GO:0046914	tetrapyrrole binding//iron ion binding//metal ion binding//molecular_function//oxidoreductase activity, acting on paired donors, with incorporation or reduction of molecular oxygen, NAD(P)H as one donor, and incorporation of one atom of oxygen//heterocyclic compound binding//cation binding//catalytic activity//monooxygenase activity//organic cyclic compound binding//heme binding//oxidoreductase a…	no KO assigned | (RefSeq) cytochrome P450 family protein	http://www.genome.jp/dbget-bin/www_bget?pop:POPTR_0001s07850g	Cytochrome P450, conserved site||Cytochrome P450||Cytochrome P450, E-class, group I
Potri.001G119000	5.75165	6.8127	4.82291	29.3059	30.9735	31.6138	34.7851	32.4716	36.2908	79.4343	86.0978	83.858	5.79575	30.6311	34.5158	83.13	838.122	157.278	2.4138	1.671e-116	5.2297e-115	UP	1040.76	169.515	2.6182	2.5748e-158	6.7777e-157	UP	2287.7	159.432	3.8429	0	0	UP	--	--	--	--	--	--	no KO assigned | (RefSeq) hypothetical protein	http://www.genome.jp/dbget-bin/www_bget?pop:POPTR_0001s07810g	Bifunctional inhibitor/plant lipid transfer protein/seed storage
Potri.001G119900	4.63888	6.30655	4.37106	6.59313	7.68117	8.39558	4.04897	3.09114	3.34689	10.2176	11.9045	12.1743	5.1055	7.55663	3.49566	11.4321	140.645	94.2389	0.57766	0.0033881	0.0089208	UP	71.7008	101.573	-0.50246	0.035037	0.063788	FALSE	213.961	95.5329	1.1633	6.7277e-11	2.2585e-10	UP	GO:0009719//GO:0010033//GO:0009725//GO:0050896//GO:0008150//GO:0042221//GO:0009733	response to endogenous stimulus//response to organic substance//response to hormone//response to stimulus//biological_process//response to chemical//response to auxin	--	--	--	--	K14488 SAUR family protein | (RefSeq) hypothetical protein	http://www.genome.jp/dbget-bin/www_bget?pop:POPTR_0001s07700g	Auxin responsive SAUR protein
Potri.001G123000	3.13201	6.10009	3.41931	4.33027	5.57949	5.91487	6.51785	6.36048	7.04675	10.6191	10.5689	11.2181	4.21714	5.27488	6.6417	10.802	87.8565	69.664	0.33474	0.2886	0.43909	FALSE	121.89	75.0908	0.69887	0.0052819	0.011146	UP	180.911	70.6346	1.3568	5.4155e-12	1.9117e-11	UP	--	--	--	--	--	--	no KO assigned | (RefSeq) hypothetical protein	http://www.genome.jp/dbget-bin/www_bget?pop:POPTR_0001s00500g	Protein of unknown function DUF4535
Potri.001G125100	0.136629	0.187308	0.137324	0.408816	0.698092	0.258026	1.1244	1.28328	1.44006	1.58896	1.02849	1.69848	0.153753	0.454978	1.28258	1.43865	11.9783	4.01493	1.577	0.052004	0.10462	FALSE	37.2096	4.32736	3.1041	2.4089e-08	8.4104e-08	UP	38.0759	4.06992	3.2258	6.2998e-09	1.9044e-08	UP	--	--	--	--	--	--	--	--	--
Potri.001G126700	2.62834	3.3426	3.10541	7.79749	7.17497	6.56543	4.6161	4.96854	5.73981	3.47352	3.65472	3.72312	3.02545	7.1793	5.10815	3.61712	461.741	193.016	1.2584	2.0132e-25	1.9415e-24	UP	362.069	208.027	0.7995	9.2942e-09	3.3215e-08	UP	233.997	195.627	0.25839	0.080952	0.12523	FALSE	GO:0008152//GO:0008150//GO:0009058	metabolic process//biological_process//biosynthetic process	--	--	GO:0016747//GO:0016746//GO:0005488//GO:0043167//GO:0030170//GO:0003674//GO:0043168//GO:0097159//GO:0048037//GO:0008710//GO:0003824//GO:1901363//GO:0016740	transferase activity, transferring acyl groups other than amino-acyl groups//transferase activity, transferring acyl groups//binding//ion binding//pyridoxal phosphate binding//molecular_function//anion binding//organic cyclic compound binding//cofactor binding//8-amino-7-oxononanoate synthase activity//catalytic activity//heterocyclic compound binding//transferase activity	K00652 8-amino-7-oxononanoate synthase [EC:2.3.1.47] | (RefSeq) hypothetical protein	http://www.genome.jp/dbget-bin/www_bget?pop:POPTR_0001s00880g	Aminotransferase, class I/classII||Pyridoxal phosphate-dependent transferase, major region, subdomain 1||Pyridoxal phosphate-dependent transferase, major domain||Pyridoxal phosphate-dependent transferase, major region, subdomain 2
Potri.001G127700	2.28082	2.14014	2.26695	5.91464	6.53179	5.39219	15.9009	16.0057	14.0423	13.745	13.77	15.178	2.2293	5.94621	15.3163	14.231	210.992	78.4521	1.4273	6.9714e-15	4.647e-14	UP	599.064	84.5493	2.8248	3.1191e-101	5.7625e-100	UP	507.829	79.5043	2.6752	2.831e-79	3.3561e-78	UP	--	--	--	--	GO:0003824//GO:0003674//GO:0016787	catalytic activity//molecular_function//hydrolase activity	no KO assigned | (RefSeq) hypothetical protein	http://www.genome.jp/dbget-bin/www_bget?pop:POPTR_0001s00990g	NUDIX hydrolase, conserved site||NUDIX hydrolase domain-like||NUDIX hydrolase domain||Nudix hydrolase 6-like
Potri.001G128300	0	0.0182073	0	0	0.037699	0	0.529926	0.0842847	0.349954	2.70297	2.09038	2.20135	0.0060691	0.0125663	0.321388	2.33157	0.681168	0.326338	1.0616	0.94938	1	FALSE	19.183	0.351951	5.7683	0.0008228	0.0019305	UP	127.035	0.331453	8.5822	4.6226e-51	3.9843e-50	UP	--	--	GO:0044425//GO:0005575//GO:0016020//GO:0016021//GO:0031224	membrane part//cellular_component//membrane//integral component of membrane//intrinsic component of membrane	GO:0016757//GO:0016740//GO:0003824//GO:0003674	transferase activity, transferring glycosyl groups//transferase activity//catalytic activity//molecular_function	no KO assigned | (RefSeq) glycosyl transferase family 1 family protein	http://www.genome.jp/dbget-bin/www_bget?pop:POPTR_0001s01050g	Glycosyl transferase, group 1||Glycosyltransferase subfamily 4, N-terminal domain
Potri.001G129900	3.59205	3.20416	2.84011	6.56344	7.99385	6.36156	6.06748	6.34641	5.84127	12.4058	12.5857	12.2518	3.21211	6.97295	6.08506	12.4144	261.855	119.622	1.1303	2.7878e-12	1.6374e-11	UP	251.859	128.921	0.96613	9.3819e-10	3.5545e-09	UP	468.904	121.239	1.9514	1.4807e-47	1.2144e-46	UP	--	--	--	--	--	--	no KO assigned | (RefSeq) hypothetical protein	http://www.genome.jp/dbget-bin/www_bget?pop:POPTR_0001s01210g	Trihelix transcription factor GT3||C2H2- zinc finger protein family
Potri.001G130800	3.97618	4.37901	4.07965	6.10732	5.83142	6.09071	7.48646	6.76266	7.93274	17.7436	18.8884	16.5497	4.14495	6.00981	7.39395	17.7272	326.198	223.136	0.54782	2.4241e-05	8.6247e-05	UP	442.28	240.486	0.87901	6.1907e-14	2.8869e-13	UP	967.944	226.151	2.0976	6.5452e-93	8.6644e-92	UP	--	--	--	--	--	--	no KO assigned | (RefSeq) hypothetical protein	http://www.genome.jp/dbget-bin/www_bget?pop:POPTR_0001s01310g	-
Potri.001G131400	10.13	10.5015	10.5949	14.4827	15.0534	14.6928	20.582	20.0863	21.0957	24.5348	24.2073	25.6431	10.4088	14.743	20.588	24.7951	1385.98	970.477	0.51414	3.8939e-16	2.7297e-15	UP	2133.07	1045.92	1.0282	1.3418e-76	1.9734e-75	UP	2344.29	983.533	1.2531	1.0773e-111	1.6643e-110	UP	GO:0032259//GO:0008152//GO:0008150	methylation//metabolic process//biological_process	GO:0005737//GO:0044424//GO:0031224//GO:0005623//GO:0016021//GO:0044425//GO:0044464//GO:0005575//GO:0016020//GO:0005622	cytoplasm//intracellular part//intrinsic component of membrane//cell//integral component of membrane//membrane part//cell part//cellular_component//membrane//intracellular	GO:0016741//GO:0008757//GO:0016740//GO:0008168//GO:0003824//GO:0003674	transferase activity, transferring one-carbon groups//S-adenosylmethionine-dependent methyltransferase activity//transferase activity//methyltransferase activity//catalytic activity//molecular_function	no KO assigned | (RefSeq) dehydration-responsive family protein	http://www.genome.jp/dbget-bin/www_bget?pop:POPTR_0001s01380g	Protein of unknown function DUF248, methyltransferase putative||S-adenosyl-L-methionine-dependent methyltransferase-like
Potri.001G131500	15.2614	14.1458	15.661	23.1079	24.8779	24.8121	73.8404	72.113	77.3211	153.008	164.086	153.148	15.0227	24.266	74.4248	156.747	544.79	334.475	0.7038	1.018e-11	5.8006e-11	UP	1841.39	360.468	2.3529	2.8735e-237	1.0795e-235	UP	3539.61	338.951	3.3844	0	0	UP	--	--	--	--	--	--	no KO assigned | (RefSeq) hypothetical protein	http://www.genome.jp/dbget-bin/www_bget?pop:POPTR_0001s01390g	--
Potri.001G132800	13.8052	13.3634	14.1674	15.8094	14.2167	14.1473	17.2176	19.1717	18.2162	28.8841	29.9846	29.9524	13.7787	14.7245	18.2018	29.607	866.028	803.786	0.1076	0.15508	0.26624	FALSE	1180	866.258	0.44592	5.4794e-11	2.2233e-10	UP	1751.56	814.568	1.1045	1.3902e-68	1.4758e-67	UP	--	--	GO:0016021//GO:0044425//GO:0005575//GO:0016020//GO:0031224	integral component of membrane//membrane part//cellular_component//membrane//intrinsic component of membrane	--	--	no KO assigned | (RefSeq) hypothetical protein	http://www.genome.jp/dbget-bin/www_bget?pop:POPTR_0001s01500g	Protein of unknown function DUF716, TMEM45
Potri.001G133200	48.8608	48.2552	49.0216	172.595	166.903	172.636	173.689	175.473	174.629	137.409	132.345	137.304	48.7125	170.711	174.597	135.686	7040.77	1992.56	1.8211	0	0	UP	7936.66	2147.45	1.8859	0	0	UP	5628.53	2019.35	1.4789	0	0	UP	--	--	--	--	--	--	K21568 pinoresinol/lariciresinol reductase [EC:1.23.1.1 1.23.1.2 1.23.1.3 1.23.1.4] | (RefSeq) hypothetical protein	http://www.genome.jp/dbget-bin/www_bget?pop:POPTR_0001s01540g	NmrA-like||NAD(P)-binding domain
Potri.001G133800	0.182696	0.0958289	0.199592	1.12183	1.13639	1.4401	0.45957	0.887216	0.558146	0.764222	1.05455	0.693416	0.159372	1.23277	0.634977	0.837396	139.576	17.891	2.9637	1.9771e-26	1.9709e-25	UP	79.2441	19.2791	2.0393	0.00010504	0.00027338	UP	95.3951	18.1233	2.3961	2.0265e-10	6.6353e-10	UP	--	--	GO:0031224//GO:0016021//GO:0005575//GO:0044425//GO:0016020	intrinsic component of membrane//integral component of membrane//cellular_component//membrane part//membrane	--	--	no KO assigned | (RefSeq) early-responsive to dehydration family protein	http://www.genome.jp/dbget-bin/www_bget?pop:POPTR_0001s01610g	Domain of unknown function DUF4463||Domain of unknown function DUF221||Calcium permeable stress-gated cation channel 1, N-terminal transmembrane domain
Potri.001G134400	0.138572	0.202637	0.255341	1.36828	1.58649	1.67195	0.345573	0.351766	0.312975	1.99004	2.16527	1.6078	0.19885	1.54224	0.336771	1.92104	120.112	15.3596	2.9672	3.0369e-23	2.7637e-22	UP	28.9068	16.5534	0.80428	0.084209	0.14044	FALSE	150.521	15.5641	3.2737	4.1764e-31	2.5957e-30	UP	--	--	--	--	--	--	K13457 disease resistance protein RPM1 | (RefSeq) hypothetical protein	http://www.genome.jp/dbget-bin/www_bget?pop:POPTR_0137s002101	Leucine-rich repeat domain, L domain-like||NB-ARC||P-loop containing nucleoside triphosphate hydrolase
Potri.001G134500	14.6569	15.3144	15.1424	33.2655	34.1616	34.4333	12.7675	11.3537	11.1527	17.1123	15.4376	16.9916	15.0379	33.9535	11.758	16.5138	3435.19	1508.91	1.1869	1.7291e-152	7.0762e-151	UP	1311.17	1626.22	-0.31067	3.8409e-07	1.2403e-06	DOWN	1680.28	1529.23	0.13589	0.0095508	0.017348	UP	GO:0044763//GO:0044700//GO:0007165//GO:0006952//GO:0007154//GO:0050794//GO:0023052//GO:0050789//GO:0051716//GO:0009987//GO:0065007//GO:0006950//GO:0008150//GO:0044699//GO:0050896	single-organism cellular process//single organism signaling//signal transduction//defense response//cell communication//regulation of cellular process//signaling//regulation of biological process//cellular response to stimulus//cellular process//biological regulation//response to stress//biological_process//single-organism process//response to stimulus	GO:0071944//GO:0005623//GO:0016020//GO:0005575//GO:0044464//GO:0005886	cell periphery//cell//membrane//cellular_component//cell part//plasma membrane	GO:0032553//GO:0001883//GO:0032559//GO:0017076//GO:0036094//GO:0000166//GO:0043531//GO:1901363//GO:0032555//GO:0097367//GO:0030554//GO:0097159//GO:0032550//GO:0043168//GO:0032549//GO:0003674//GO:1901265//GO:0001882//GO:0043167//GO:0005488	ribonucleotide binding//purine nucleoside binding//adenyl ribonucleotide binding//purine nucleotide binding//small molecule binding//nucleotide binding//ADP binding//heterocyclic compound binding//purine ribonucleotide binding//carbohydrate derivative binding//adenyl nucleotide binding//organic cyclic compound binding//purine ribonucleoside binding//anion binding//ribonucleoside binding//molecula…	K13457 disease resistance protein RPM1 | (RefSeq) hypothetical protein	http://www.genome.jp/dbget-bin/www_bget?pop:POPTR_0001s03710g	NB-ARC||P-loop containing nucleoside triphosphate hydrolase||Leucine-rich repeat domain, L domain-like
Potri.001G134700	1.84217	1.49531	2.10259	4.45948	4.15965	4.5207	0.643682	1.04623	0.679078	1.74957	2.17943	1.90911	1.81336	4.37994	0.789664	1.94604	378.432	155.381	1.2842	2.5306e-21	2.1529e-20	UP	75.2144	167.448	-1.1546	2.6299e-06	7.9201e-06	DOWN	169.134	157.435	0.10341	0.64515	0.75313	FALSE	--	--	--	--	--	--	K13457 disease resistance protein RPM1 | (RefSeq) NBS-LRR resistance gene-like protein ARGH35	http://www.genome.jp/dbget-bin/www_bget?pop:POPTR_0001s01660g	NB-ARC||P-loop containing nucleoside triphosphate hydrolase||Leucine-rich repeat domain, L domain-like
Potri.001G134900	0.900249	0.862622	0.676238	6.04521	6.01462	5.76257	5.68116	6.19671	6.05939	4.49846	4.22817	5.15194	0.813037	5.9408	5.97909	4.62619	563.737	76.5157	2.8812	1.5781e-99	4.3312e-98	UP	625.332	82.466	2.9228	2.5796e-110	5.0642e-109	UP	441.432	77.5562	2.5089	3.6361e-56	3.3427e-55	UP	GO:0032501//GO:0006793//GO:0006796//GO:0043412//GO:0044703//GO:0008037//GO:0044238//GO:0044699//GO:0051704//GO:0008150//GO:0006468//GO:0071704//GO:0009856//GO:0006464//GO:0009875//GO:0044267//GO:0048544//GO:0009987//GO:0007154//GO:0044260//GO:0008152//GO:0036211//GO:0044237//GO:0022414//GO:0019538//GO:0043170//GO:0044706//GO:0044763//GO:0016310	multicellular organismal process//phosphorus metabolic process//phosphate-containing compound metabolic process//macromolecule modification//multi-organism reproductive process//cell recognition//primary metabolic process//single-organism process//multi-organism process//biological_process//protein phosphorylation//organic substance metabolic process//pollination//cellular protein modification pr…	GO:0005886//GO:0005623//GO:0016021//GO:0044425//GO:0044464//GO:0005575//GO:0016020//GO:0071944//GO:0031224	plasma membrane//cell//integral component of membrane//membrane part//cell part//cellular_component//membrane//cell periphery//intrinsic component of membrane	GO:0016773//GO:1901265//GO:0003674//GO:0032549//GO:0005488//GO:0043167//GO:0001882//GO:0004674//GO:0003824//GO:0097367//GO:0004672//GO:0032555//GO:1901363//GO:0016740//GO:0043168//GO:0032550//GO:0097159//GO:0016772//GO:0030554//GO:0036094//GO:0000166//GO:0005524//GO:0017076//GO:0032559//GO:0032553//GO:0001883//GO:0016301//GO:0035639	phosphotransferase activity, alcohol group as acceptor//nucleoside phosphate binding//molecular_function//ribonucleoside binding//binding//ion binding//nucleoside binding//protein serine/threonine kinase activity//catalytic activity//carbohydrate derivative binding//protein kinase activity//purine ribonucleotide binding//heterocyclic compound binding//transferase activity//anion binding//purine r…	no KO assigned | (RefSeq) hypothetical protein	http://www.genome.jp/dbget-bin/www_bget?pop:POPTR_0001s01730g	S-locus glycoprotein||Concanavalin A-like lectin/glucanase, subgroup||Protein kinase, catalytic domain||Apple-like||Serine-threonine/tyrosine-protein kinase||S-locus receptor kinase, C-terminal||Protein kinase-like domain||Bulb-type lectin domain||Serine/threonine-protein kinase, active site||S-receptor-like serine/threonine-protein kinase
Potri.001G136100	1.44965	0.874438	0.72851	8.15466	6.52899	6.9659	6.31446	7.67878	6.08745	13.4617	11.0778	12.2277	1.01753	7.21652	6.69357	12.2557	268.561	37.5524	2.8383	8.6351e-42	1.2046e-40	UP	274.615	40.4703	2.7625	4.9055e-33	3.973e-32	UP	458.777	38.0591	3.5915	5.2627e-82	6.3679e-81	UP	--	--	--	--	--	--	K08235 xyloglucan:xyloglucosyl transferase [EC:2.4.1.207] | (RefSeq) xyloglucan endotransglycosylase 2 family protein	http://www.genome.jp/dbget-bin/www_bget?pop:POPTR_0001s01870g	Xyloglucan endotransglucosylase/hydrolase||Glycoside hydrolase, family 16||Concanavalin A-like lectin/glucanase, subgroup||Xyloglucan endo-transglycosylase, C-terminal
Potri.001G137700	0.539137	0.509735	0.663333	0.94566	1.43538	1.1469	0.788158	0.698456	0.727806	1.47414	1.43762	1.57155	0.570735	1.17598	0.73814	1.49444	113.784	54.7588	1.0551	3.4623e-05	0.00012114	UP	78.7031	59.013	0.41539	0.11656	0.18712	FALSE	145.395	55.4859	1.3898	5.3749e-10	1.7221e-09	UP	--	--	GO:0005623//GO:0044464//GO:0005575//GO:0043229//GO:0005622//GO:0043227//GO:0005634//GO:0043226//GO:0043231//GO:0044424	cell//cell part//cellular_component//intracellular organelle//intracellular//membrane-bounded organelle//nucleus//organelle//intracellular membrane-bounded organelle//intracellular part	--	--	no KO assigned | (RefSeq) hypothetical protein	http://www.genome.jp/dbget-bin/www_bget?pop:POPTR_0001s02020g	Transcription factor jumonji, JmjN||Zinc finger, C5HC2-type||Transcription factor jumonji/aspartyl beta-hydroxylase
Potri.001G138000	0.261872	0.902646	0.639209	3.0447	3.10078	1.9311	1.94052	1.70939	1.50211	2.92685	2.20169	2.48033	0.601242	2.6922	1.71734	2.53629	64.703	14.3385	2.1739	4.4331e-08	2.0182e-07	UP	45.5043	15.4556	1.5579	0.00011312	0.00029328	UP	61.3183	14.537	2.0766	2.7134e-08	7.9176e-08	UP	--	--	--	--	GO:0046872//GO:0003674//GO:0005509//GO:0043167//GO:0005488//GO:0043169	metal ion binding//molecular_function//calcium ion binding//ion binding//binding//cation binding	K13448 calcium-binding protein CML | (RefSeq) calmodulin family protein	http://www.genome.jp/dbget-bin/www_bget?pop:POPTR_0001s02050g	Calcium-binding EF-hand||EF-hand-like domain||EF-Hand 1, calcium-binding site
Potri.001G141400	2.11337	2.29023	2.27584	1.05393	1.05695	0.411785	1.58111	1.83936	1.99514	6.2509	6.78358	5.67144	2.22648	0.840888	1.8052	6.23531	30.046	78.9271	-1.3933	5.8796e-06	2.2373e-05	DOWN	71.1038	85.0632	-0.25861	0.29843	0.41833	FALSE	224.207	79.99	1.4869	5.6575e-16	2.3365e-15	UP	--	--	GO:0031224//GO:0016021//GO:0016020//GO:0005575//GO:0044425	intrinsic component of membrane//integral component of membrane//membrane//cellular_component//membrane part	--	--	no KO assigned | (RefSeq) senescence-associated family protein	http://www.genome.jp/dbget-bin/www_bget?pop:POPTR_0001s02380g	Tetraspanin, subgroup||Tetraspanin/Peripherin
Potri.001G143700	0.520125	0.335554	0.676526	0.476044	0.798996	0.539284	0.488318	0.372801	0.522105	1.42328	1.71688	1.48757	0.510735	0.604775	0.461075	1.54258	17.7782	14.8864	0.25612	0.67166	0.82404	FALSE	14.9331	16.0415	-0.1033	0.87518	0.95663	FALSE	45.6075	15.0797	1.5967	0.00015661	0.00034842	UP	GO:0044767//GO:0032501//GO:0044699//GO:0008150//GO:0048731//GO:0044707//GO:0048316//GO:0007275//GO:0044702//GO:0009793//GO:0009790//GO:0009791//GO:0061458//GO:0022414//GO:0032502//GO:0010154//GO:0003006//GO:0048856//GO:0048608	single-organism developmental process//multicellular organismal process//single-organism process//biological_process//system development//single-multicellular organism process//seed development//multicellular organismal development//single organism reproductive process//embryo development ending in seed dormancy//embryo development//post-embryonic development//reproductive system development//rep…	--	--	--	--	no KO assigned | (RefSeq) late embryogenesis abundant group 1 domain-containing family protein	http://www.genome.jp/dbget-bin/www_bget?pop:POPTR_0001s02630g	Late embryogenesis abundant protein, group 1
Potri.001G144400	1.9183	0.846125	1.3203	2.77011	2.58056	1.99514	9.92136	10.2685	10.3187	32.1414	34.788	34.5841	1.36158	2.4486	10.1695	33.8378	105.586	58.2225	0.85876	0.0044025	0.011324	UP	483.375	62.7409	2.9457	7.0772e-86	1.1311e-84	UP	1467.76	58.9885	4.637	0	0	UP	GO:0044249//GO:0009889//GO:0046483//GO:0044271//GO:0071704//GO:2001141//GO:0050789//GO:0031323//GO:0019438//GO:0010468//GO:0009058//GO:0090304//GO:0034641//GO:0097659//GO:0009987//GO:0051252//GO:0065007//GO:0080090//GO:0018130//GO:1903506//GO:0034645//GO:0032774//GO:0044238//GO:0008150//GO:1901360//GO:0006807//GO:0043170//GO:0010556//GO:0006355//GO:0006351//GO:0031326//GO:0019219//GO:1901576//GO:…	cellular biosynthetic process//regulation of biosynthetic process//heterocycle metabolic process//cellular nitrogen compound biosynthetic process//organic substance metabolic process//regulation of RNA biosynthetic process//regulation of biological process//regulation of cellular metabolic process//aromatic compound biosynthetic process//regulation of gene expression//biosynthetic process//nuclei…	GO:0005623//GO:0044464//GO:0005575//GO:0043229//GO:0005634//GO:0005622//GO:0043227//GO:0043226//GO:0044424//GO:0043231	cell//cell part//cellular_component//intracellular organelle//nucleus//intracellular//membrane-bounded organelle//organelle//intracellular part//intracellular membrane-bounded organelle	GO:1901363//GO:0097159//GO:0003676//GO:0003674//GO:0005488//GO:0003677	heterocyclic compound binding//organic cyclic compound binding//nucleic acid binding//molecular_function//binding//DNA binding	no KO assigned | (RefSeq) hypothetical protein	http://www.genome.jp/dbget-bin/www_bget?pop:POPTR_0001s02710g	No apical meristem (NAM) protein
Potri.001G145700	7.10656	7.13879	7.11108	21.9414	24.1354	22.2889	8.75142	10.1694	9.80082	11.7522	12.4594	12.5784	7.11881	22.7886	9.57389	12.2633	1303.43	403.812	1.6906	9.7626e-107	2.8064e-105	UP	603.501	435.203	0.47167	6.3202e-07	2.0043e-06	UP	705.444	409.247	0.78556	5.4228e-17	2.3205e-16	UP	GO:1901576//GO:1901362//GO:1901135//GO:0055086//GO:0009117//GO:0044763//GO:1901360//GO:0006807//GO:0009123//GO:0009156//GO:0044237//GO:0044281//GO:0034654//GO:0008152//GO:0009161//GO:0009116//GO:1901293//GO:1901564//GO:0044710//GO:0006725//GO:0006139//GO:0090407//GO:0034641//GO:0009987//GO:0009124//GO:0009058//GO:0019637//GO:0009165//GO:0019438//GO:0044249//GO:0046483//GO:1901657//GO:0044271//GO:…	organic substance biosynthetic process//organic cyclic compound biosynthetic process//carbohydrate derivative metabolic process//nucleobase-containing small molecule metabolic process//nucleotide metabolic process//single-organism cellular process//organic cyclic compound metabolic process//nitrogen compound metabolic process//nucleoside monophosphate metabolic process//ribonucleoside monophospha…	--	--	GO:0000287//GO:0046872//GO:0004749//GO:0016772//GO:0016740//GO:0016778//GO:0003824//GO:0043169//GO:0043167//GO:0005488//GO:0003674	magnesium ion binding//metal ion binding//ribose phosphate diphosphokinase activity//transferase activity, transferring phosphorus-containing groups//transferase activity//diphosphotransferase activity//catalytic activity//cation binding//ion binding//binding//molecular_function	K00948 ribose-phosphate pyrophosphokinase [EC:2.7.6.1] | (RefSeq) hypothetical protein	http://www.genome.jp/dbget-bin/www_bget?pop:POPTR_0001s02860g	Ribose-phosphate pyrophosphokinase, N-terminal domain||Phosphoribosyltransferase-like||Ribose-phosphate diphosphokinase||Phosphoribosyl pyrophosphate synthetase, conserved site
Potri.001G145800	0.420752	0.4886	0.597023	0.148113	0.337222	0.43625	0.444399	0.929855	0.322976	1.22985	1.01624	1.03927	0.502125	0.307195	0.565743	1.09512	11.1672	18.0948	-0.6963	0.2378	0.37702	FALSE	22.669	19.501	0.21717	0.72274	0.83948	FALSE	40.0225	18.3359	1.1261	0.0063516	0.011847	UP	GO:0044763//GO:0006811//GO:0051234//GO:0042743//GO:0072593//GO:0044237//GO:0006812//GO:0009056//GO:0008152//GO:0044712//GO:0006810//GO:0051179//GO:0044710//GO:0009987//GO:0000041//GO:0006979//GO:0042744//GO:0044248//GO:0055114//GO:1902578//GO:0008150//GO:0006950//GO:0030001//GO:0044765//GO:0044699//GO:0050896	single-organism cellular process//ion transport//establishment of localization//hydrogen peroxide metabolic process//reactive oxygen species metabolic process//cellular metabolic process//cation transport//catabolic process//metabolic process//single-organism catabolic process//transport//localization//single-organism metabolic process//cellular process//transition metal ion transport//response t…	GO:0005576//GO:0005575	extracellular region//cellular_component	GO:0046872//GO:0016684//GO:0020037//GO:0046906//GO:0016209//GO:0097159//GO:1901363//GO:0003824//GO:0043169//GO:0043167//GO:0016491//GO:0005488//GO:0003674//GO:0004601	metal ion binding//oxidoreductase activity, acting on peroxide as acceptor//heme binding//tetrapyrrole binding//antioxidant activity//organic cyclic compound binding//heterocyclic compound binding//catalytic activity//cation binding//ion binding//oxidoreductase activity//binding//molecular_function//peroxidase activity	K00430 peroxidase [EC:1.11.1.7] | (RefSeq) Peroxidase 20 precursor family protein	http://www.genome.jp/dbget-bin/www_bget?pop:POPTR_0001s02870g	Haem peroxidase, plant/fungal/bacterial||Plant peroxidase||Peroxidases heam-ligand binding site||Peroxidase, active site||Haem peroxidase
Potri.001G147200	2.16481	1.6061	1.53587	4.61043	5.9642	5.65145	9.74928	9.40676	10.5137	13.0257	10.2394	11.6089	1.76893	5.40869	9.88992	11.6247	152.799	49.5497	1.6247	2.8067e-13	1.7354e-12	UP	307.868	53.4003	2.5274	4.8649e-46	5.0008e-45	UP	330.246	50.2162	2.7173	6.2464e-43	4.7662e-42	UP	--	--	GO:0005575//GO:0005576	cellular_component//extracellular region	--	--	no KO assigned | (RefSeq) hypothetical protein	http://www.genome.jp/dbget-bin/www_bget?pop:POPTR_0001s03010g	Pollen allergen/expansin, C-terminal||Expansin/Lol pI||Expansin/pollen allergen, DPBB domain||Barwin-related endoglucanase
Potri.001G147300	18.6633	18.3213	18.1227	67.0124	66.6525	66.3576	83.8279	74.8087	84.3149	78.1078	71.2434	75.3253	18.3691	66.6741	80.9838	74.8922	2939.46	803.173	1.8718	1.3665e-270	1.0012e-268	UP	3934.81	865.607	2.1845	1.4149e-120	2.9701e-119	UP	3320.83	813.984	2.0285	1.8487e-219	5.139e-218	UP	GO:0008150//GO:0008152	biological_process//metabolic process	--	--	GO:0003824//GO:0003674//GO:0016787	catalytic activity//molecular_function//hydrolase activity	no KO assigned | (RefSeq) haloacid dehalogenase-like hydrolase family protein	http://www.genome.jp/dbget-bin/www_bget?pop:POPTR_0001s03020g	HAD-superfamily hydrolase, subfamily IA, variant 1||HAD-like domain
Potri.001G147400	2.33533	3.26689	1.79633	2.68098	3.46329	5.16036	6.96486	6.84769	6.72168	13.9575	13.1112	12.9028	2.46618	3.76821	6.84474	13.3239	142.243	92.3082	0.62383	0.12053	0.21525	FALSE	284.686	99.4956	1.5167	1.8601e-21	1.1357e-20	UP	505.738	93.589	2.434	2.1115e-70	2.2851e-69	UP	GO:0008152//GO:0008150	metabolic process//biological_process	--	--	GO:0016787//GO:0003674//GO:0003824	hydrolase activity//molecular_function//catalytic activity	no KO assigned | (RefSeq) haloacid dehalogenase-like hydrolase family protein	http://www.genome.jp/dbget-bin/www_bget?pop:POPTR_0001s03030g	HAD-like domain||HAD-superfamily hydrolase, subfamily IA, variant 1
Potri.001G148200	2.64479	1.36975	1.91984	2.37409	3.21149	3.42232	2.23518	1.11896	1.99114	2.95155	4.97726	3.93729	1.97813	3.00263	1.78176	3.95536	73.5214	48.0169	0.61462	0.038416	0.080059	FALSE	48.0646	51.7444	-0.10643	0.77962	0.88076	FALSE	97.4054	48.6514	1.0015	0.0058401	0.01095	UP	--	--	--	--	--	--	no KO assigned | (RefSeq) hypothetical protein	http://www.genome.jp/dbget-bin/www_bget?pop:POPTR_0001s03120g	Nicotinamide N-methyltransferase, putative||S-adenosyl-L-methionine-dependent methyltransferase-like
Potri.001G148700	29.4984	29.9716	27.9134	44.1013	43.642	44.2395	86.9292	82.7948	85.0578	85.5208	81.4016	81.5845	29.1278	43.9943	84.9273	82.8356	2314.82	1520	0.60683	7.8502e-34	9.3677e-33	UP	4925.01	1638.17	1.588	0	0	UP	4383.92	1540.52	1.5088	1.6094e-267	5.3883e-266	UP	--	--	--	--	--	--	no KO assigned | (RefSeq) senescence-associated family protein	http://www.genome.jp/dbget-bin/www_bget?pop:POPTR_0003s03400g	Protein of unknown function DUF581
Potri.001G148800	4.50344	5.65397	4.58589	5.24816	8.14092	3.80479	8.68903	6.67867	8.08946	10.0864	9.97543	11.1313	4.91443	5.73129	7.81905	10.3977	86.978	73.9718	0.23367	0.48539	0.65359	FALSE	130.772	79.7261	0.71393	0.00063579	0.0015132	UP	158.684	74.9791	1.0816	1.0269e-07	2.8908e-07	UP	--	--	--	--	--	--	no KO assigned | (RefSeq) hypothetical protein	http://www.genome.jp/dbget-bin/www_bget?pop:POPTR_0003s03380g	Vacuolar protein sorting-associated protein 13A N-terminal domain||Vacuolar protein sorting-associated protein 13
Potri.001G148900	39.8988	39.1418	38.595	27.2561	23.98	28.2061	78.2994	80.5573	82.4307	152.124	156.629	152.926	39.2119	26.4807	80.4291	153.893	2319.24	3406.04	-0.55444	3.3452e-21	2.834e-20	DOWN	7763.59	3670.8	1.0806	2.4009e-269	1.0062e-267	UP	13557	3451.89	1.9736	0	0	UP	GO:0016052//GO:0008150//GO:0008152//GO:0009057//GO:0005976//GO:0009056//GO:0043170//GO:0071704//GO:0000272//GO:1901575//GO:0005975//GO:0044238	carbohydrate catabolic process//biological_process//metabolic process//macromolecule catabolic process//polysaccharide metabolic process//catabolic process//macromolecule metabolic process//organic substance metabolic process//polysaccharide catabolic process//organic substance catabolic process//carbohydrate metabolic process//primary metabolic process	--	--	GO:0016787//GO:0003674//GO:0003824//GO:0004553//GO:0016160//GO:0016798//GO:0016161	hydrolase activity//molecular_function//catalytic activity//hydrolase activity, hydrolyzing O-glycosyl compounds//amylase activity//hydrolase activity, acting on glycosyl bonds//beta-amylase activity	K01177 beta-amylase [EC:3.2.1.2] | (RefSeq) beta-amylase family protein	http://www.genome.jp/dbget-bin/www_bget?pop:POPTR_0003s03330g	Glycoside hydrolase, family 14||Glycoside hydrolase, family 14B, plant||Glycoside hydrolase, superfamily||Glycoside hydrolase, family 14, conserved site||Glycoside hydrolase, subgroup, catalytic core
Potri.001G150200	7.89718	7.97375	8.90925	12.1952	12.2198	10.9572	16.2911	14.9466	13.8592	23.3818	22.671	23.0529	8.26006	11.7908	15.0323	23.0352	592.066	411.383	0.52528	4.4347e-08	2.0187e-07	UP	832.059	443.355	0.90822	8.9296e-20	5.1649e-19	UP	1163.45	416.888	1.4807	3.836e-75	4.3502e-74	UP	--	--	--	--	GO:0046872//GO:0005509//GO:0043169//GO:0043167//GO:0005488//GO:0003674	metal ion binding//calcium ion binding//cation binding//ion binding//binding//molecular_function	K06268 serine/threonine-protein phosphatase 2B regulatory subunit | (RefSeq) Calcineurin B-like protein 1	http://www.genome.jp/dbget-bin/www_bget?pop:POPTR_0003s03190g	EF-Hand 1, calcium-binding site||Calcium-binding EF-hand||EF-hand-like domain
Potri.001G151700	7.11003	7.21548	6.76626	13.3678	13.4684	13.2121	18.97	18.789	20.8241	28.8504	27.7032	27.7072	7.03059	13.3495	19.5277	28.0869	1333.82	696.691	0.93698	1.6156e-42	2.2795e-41	UP	2150.25	750.856	1.5179	8.3102e-98	1.4941e-96	UP	2822.68	706.095	1.9991	4.8088e-275	1.6559e-273	UP	GO:0010468//GO:0097659//GO:0009987//GO:0048522//GO:0071704//GO:0046483//GO:0019438//GO:0031323//GO:0032774//GO:0008150//GO:0044699//GO:0065007//GO:0044767//GO:0034645//GO:0080090//GO:0045944//GO:0010628//GO:1901362//GO:1901576//GO:0043170//GO:0045893//GO:0006807//GO:0006357//GO:1901360//GO:0006355//GO:0051171//GO:0009891//GO:0031325//GO:1902680//GO:0019222//GO:0032502//GO:0010604//GO:0006139//GO:…	regulation of gene expression//nucleic acid-templated transcription//cellular process//positive regulation of cellular process//organic substance metabolic process//heterocycle metabolic process//aromatic compound biosynthetic process//regulation of cellular metabolic process//RNA biosynthetic process//biological_process//single-organism process//biological regulation//single-organism development…	GO:0044464//GO:0005575//GO:0043234//GO:0043227//GO:0043229//GO:0005667//GO:0032991//GO:0005623//GO:0005634//GO:0005622//GO:0043226//GO:0044424//GO:0043231	cell part//cellular_component//protein complex//membrane-bounded organelle//intracellular organelle//transcription factor complex//macromolecular complex//cell//nucleus//intracellular//organelle//intracellular part//intracellular membrane-bounded organelle	GO:0097159//GO:0001071//GO:0043169//GO:1901363//GO:0044877//GO:0000981//GO:0003682//GO:0003676//GO:0003674//GO:0008270//GO:0046872//GO:0001085//GO:0003677//GO:0001067//GO:0001228//GO:0001012//GO:0046914//GO:0000976//GO:0000977//GO:0005488//GO:0043167//GO:0043565//GO:0000975//GO:0008134//GO:0005515//GO:0044212//GO:0003700	organic cyclic compound binding//nucleic acid binding transcription factor activity//cation binding//heterocyclic compound binding//macromolecular complex binding//RNA polymerase II transcription factor activity, sequence-specific DNA binding//chromatin binding//nucleic acid binding//molecular_function//zinc ion binding//metal ion binding//RNA polymerase II transcription factor binding//DNA bindi…	no KO assigned | (RefSeq) zinc finger family protein	http://www.genome.jp/dbget-bin/www_bget?pop:POPTR_0001s15170g	Zinc finger, NHR/GATA-type||Zinc finger, GATA-type||ASX homology domain
Potri.001G154500	0.931578	0.875741	0.579623	1.16807	1.05773	0.949465	2.21255	1.93689	2.0261	1.80567	2.06431	2.25488	0.795647	1.05842	2.05851	2.04162	42.9064	31.9907	0.42354	0.23379	0.3719	FALSE	91.9833	34.4791	1.4157	3.8815e-07	1.2527e-06	UP	83.2366	32.4286	1.36	4.207e-06	1.0635e-05	UP	--	--	GO:0031224//GO:0016021//GO:0005575//GO:0016020//GO:0044425	intrinsic component of membrane//integral component of membrane//cellular_component//membrane//membrane part	--	--	no KO assigned | (RefSeq) hypothetical protein	http://www.genome.jp/dbget-bin/www_bget?pop:POPTR_0001s15430g	-
Potri.001G157600	4.38544	4.04699	3.19525	6.87947	7.21922	7.46898	17.3143	17.394	15.6568	17.1656	17.8512	17.8626	3.87589	7.18922	16.7883	17.6265	455.54	243.551	0.90335	7.0801e-15	4.7176e-14	UP	1172.5	262.49	2.1592	1.9796e-98	3.5832e-97	UP	1123.3	246.861	2.186	1.0905e-129	1.8896e-128	UP	GO:0009987//GO:0044699//GO:0044765//GO:0008150//GO:1902578//GO:0055085//GO:0051234//GO:0044763//GO:0051179//GO:0006810	cellular process//single-organism process//single-organism transport//biological_process//single-organism localization//transmembrane transport//establishment of localization//single-organism cellular process//localization//transport	GO:0016021//GO:0005575//GO:0044464//GO:0031224//GO:0005623//GO:0044425//GO:0016020//GO:0005886//GO:0071944	integral component of membrane//cellular_component//cell part//intrinsic component of membrane//cell//membrane part//membrane//plasma membrane//cell periphery	GO:0022857//GO:0003674//GO:0005215	transmembrane transporter activity//molecular_function//transporter activity	no KO assigned | (RefSeq) POPTRDRAFT_757027; integral membrane family protein	http://www.genome.jp/dbget-bin/www_bget?pop:POPTR_0003s07500g	Drug/metabolite transporter||WAT1-related protein
Potri.001G158800	3.86325	4.60914	3.673	11.7157	11.4106	12.5212	5.02541	2.35894	3.2753	6.07143	4.5015	5.24963	4.04846	11.8825	3.55321	5.27419	409.361	138.33	1.5653	2.2222e-31	2.5056e-30	UP	134.919	149.09	-0.14409	0.68272	0.80342	FALSE	182.738	140.214	0.38215	0.01826	0.031802	UP	--	--	--	--	--	--	no KO assigned | (RefSeq) hypothetical protein	http://www.genome.jp/dbget-bin/www_bget?pop:POPTR_0001s15890g	VQ
Potri.001G158900	13.3888	13.3358	12.4119	36.3621	36.2262	35.6855	45.3713	47.4397	47.3917	30.8728	30.8809	31.3826	13.0455	36.0913	46.7342	31.0454	4620.19	1656.28	1.48	1.5723e-287	1.2246e-285	UP	6593.71	1785.04	1.8851	0	0	UP	3997.26	1678.64	1.2517	3.1861e-181	7.421e-180	UP	GO:0030001//GO:1902578//GO:0051179//GO:0006812//GO:0006810//GO:0006811//GO:0051234//GO:0044765//GO:0044699//GO:0008150	metal ion transport//single-organism localization//localization//cation transport//transport//ion transport//establishment of localization//single-organism transport//single-organism process//biological_process	GO:0044425//GO:0016020//GO:0016021//GO:0005575//GO:0031224	membrane part//membrane//integral component of membrane//cellular_component//intrinsic component of membrane	GO:0022891//GO:0015405//GO:0019829//GO:0043167//GO:0005488//GO:0016887//GO:0046914//GO:0042625//GO:0043492//GO:0016462//GO:0000166//GO:0008324//GO:0005507//GO:0022892//GO:0015399//GO:0003674//GO:0022857//GO:1901265//GO:0017111//GO:0042626//GO:0016820//GO:1901363//GO:0003824//GO:0043169//GO:0097159//GO:0022804//GO:0042623//GO:0036094//GO:0005215//GO:0016787//GO:0016817//GO:0016818//GO:0015075//GO:…	substrate-specific transmembrane transporter activity//P-P-bond-hydrolysis-driven transmembrane transporter activity//cation-transporting ATPase activity//ion binding//binding//ATPase activity//transition metal ion binding//ATPase activity, coupled to transmembrane movement of ions//ATPase activity, coupled to movement of substances//pyrophosphatase activity//nucleotide binding//cation transmembr…	K17686 Cu+-exporting ATPase [EC:3.6.3.54] | (RefSeq) Copper-transporting ATPase RAN1 family protein	http://www.genome.jp/dbget-bin/www_bget?pop:POPTR_0001s15900g	ATPase, P-type, K/Mg/Cd/Cu/Zn/Na/Ca/Na/H-transporter||Cation-transporting P-type ATPase, subfamily IB||Heavy-metal-associated, conserved site||ATPase, P-type, ATPase-associated domain||Copper ion-binding||Heavy metal transport/detoxification protein||HAD-like domain||ATPase, P-type, cytoplasmic domain N||ATPase, P-type phosphorylation site
Potri.001G160200	0.405902	0.890337	0.0815931	0.680133	0.92174	0.204414	1.29567	0.577013	0.977873	4.37723	4.11101	3.58821	0.459277	0.602096	0.950185	4.02548	6.66801	5.04706	0.40181	0.66496	0.81831	FALSE	11.5995	5.44126	1.092	0.15555	0.24017	FALSE	44.8597	5.1212	3.1309	6.3132e-10	2.0155e-09	UP	GO:0006470//GO:0071704//GO:0006464//GO:0009987//GO:0008150//GO:0043170//GO:0044260//GO:0036211//GO:0044267//GO:0043412//GO:0006793//GO:0006796//GO:0016311//GO:0044238//GO:0019538//GO:0044237//GO:0008152	protein dephosphorylation//organic substance metabolic process//cellular protein modification process//cellular process//biological_process//macromolecule metabolic process//cellular macromolecule metabolic process//protein modification process//cellular protein metabolic process//macromolecule modification//phosphorus metabolic process//phosphate-containing compound metabolic process//dephosphor…	--	--	--	--	no KO assigned | (RefSeq) hypothetical protein	http://www.genome.jp/dbget-bin/www_bget?pop:POPTR_0001s16020g	--
Potri.001G162000	0.328102	0.474338	0.299791	1.12453	1.1176	1.68989	2.6927	2.25636	1.91622	7.07963	6.49096	7.41592	0.36741	1.31067	2.28843	6.9955	79.0432	21.9739	1.8468	3.6204e-07	1.5317e-06	UP	152.11	23.6845	2.6831	4.0749e-21	2.4625e-20	UP	424.19	22.2772	4.2511	4.5244e-113	7.0551e-112	UP	GO:0010498//GO:0008152//GO:1901575//GO:0030163//GO:0044237//GO:0019538//GO:0019941//GO:0016567//GO:0044248//GO:0044265//GO:0070647//GO:0044267//GO:0043412//GO:0044238//GO:0044257//GO:0043170//GO:0043632//GO:0006511//GO:0009057//GO:0044260//GO:0036211//GO:0009056//GO:0051603//GO:0071704//GO:0006508//GO:0032446//GO:0006464//GO:0009987//GO:0043161//GO:0008150	proteasomal protein catabolic process//metabolic process//organic substance catabolic process//protein catabolic process//cellular metabolic process//protein metabolic process//modification-dependent protein catabolic process//protein ubiquitination//cellular catabolic process//cellular macromolecule catabolic process//protein modification by small protein conjugation or removal//cellular protein…	GO:0044425//GO:0016020//GO:0031224//GO:0016021//GO:0005575	membrane part//membrane//intrinsic component of membrane//integral component of membrane//cellular_component	GO:0004842//GO:0061659//GO:0016740//GO:0046914//GO:0005488//GO:0043167//GO:0008270//GO:0061630//GO:0046872//GO:0019787//GO:0003824//GO:0043169//GO:0003674	ubiquitin-protein transferase activity//ubiquitin-like protein ligase activity//transferase activity//transition metal ion binding//binding//ion binding//zinc ion binding//ubiquitin protein ligase activity//metal ion binding//ubiquitin-like protein transferase activity//catalytic activity//cation binding//molecular_function	no KO assigned | (RefSeq) zinc finger family protein	http://www.genome.jp/dbget-bin/www_bget?pop:POPTR_0001s16210g	Zinc finger, RING-type||Zinc finger, RING/FYVE/PHD-type
Potri.001G162800	16.8415	16.4787	16.8979	18.557	20.3597	19.9414	23.7575	24.2422	26.0367	41.1114	44.3705	42.2781	16.7394	19.6193	24.6788	42.5867	1214.19	1027.38	0.24103	0.0001965	0.00062762	UP	1683.12	1107.24	0.60417	5.1514e-25	3.4714e-24	UP	2650.85	1041.18	1.3482	4.2659e-139	7.8745e-138	UP	GO:0008150//GO:0009058//GO:0008152	biological_process//biosynthetic process//metabolic process	--	--	GO:0003824//GO:0097159//GO:0003674//GO:1901363//GO:0048037//GO:0030170//GO:0043168//GO:0043167//GO:0005488	catalytic activity//organic cyclic compound binding//molecular_function//heterocyclic compound binding//cofactor binding//pyridoxal phosphate binding//anion binding//ion binding//binding	K00814 alanine transaminase [EC:2.6.1.2] | (RefSeq) POPTRDRAFT_1073568; hypothetical protein	http://www.genome.jp/dbget-bin/www_bget?pop:POPTR_0003s07020g	Pyridoxal phosphate-dependent transferase, major domain||Pyridoxal phosphate-dependent transferase, major region, subdomain 2||Aminotransferase, class I/classII||Pyridoxal phosphate-dependent transferase, major region, subdomain 1
Potri.001G162900	33.7358	36.1047	35.1614	49.9403	48.8204	48.274	55.2894	56.5724	59.708	77.8033	74.9736	73.4433	35.0006	49.0116	57.1899	75.4067	1836.81	1300.98	0.4976	1.2533e-19	1.0081e-18	UP	2362.16	1402.13	0.75249	7.6321e-50	8.2854e-49	UP	2842.62	1318.52	1.1083	5.3228e-109	8.0878e-108	UP	GO:0044267//GO:0044265//GO:0044248//GO:0044257//GO:0044238//GO:0010498//GO:0019941//GO:0044237//GO:0019538//GO:1901575//GO:0030163//GO:0008152//GO:0009987//GO:0043161//GO:0006508//GO:0071704//GO:0008150//GO:0043632//GO:0006511//GO:0043170//GO:0009056//GO:0051603//GO:0044260//GO:0009057	cellular protein metabolic process//cellular macromolecule catabolic process//cellular catabolic process//cellular protein catabolic process//primary metabolic process//proteasomal protein catabolic process//modification-dependent protein catabolic process//cellular metabolic process//protein metabolic process//organic substance catabolic process//protein catabolic process//metabolic process//cel…	GO:0032991//GO:0005623//GO:0005622//GO:0005634//GO:0005839//GO:0005737//GO:0043226//GO:0000502//GO:0043231//GO:0044424//GO:0044464//GO:0005575//GO:0043234//GO:0043227//GO:0043229//GO:0019773	macromolecular complex//cell//intracellular//nucleus//proteasome core complex//cytoplasm//organelle//proteasome complex//intracellular membrane-bounded organelle//intracellular part//cell part//cellular_component//protein complex//membrane-bounded organelle//intracellular organelle//proteasome core complex, alpha-subunit complex	GO:0070011//GO:0008233//GO:0003824//GO:0003674//GO:0004175//GO:0004298//GO:0016787//GO:0070003	peptidase activity, acting on L-amino acid peptides//peptidase activity//catalytic activity//molecular_function//endopeptidase activity//threonine-type endopeptidase activity//hydrolase activity//threonine-type peptidase activity	K02729 20S proteasome subunit alpha 5 [EC:3.4.25.1] | (RefSeq) Proteasome subunit alpha type 5-1 family protein	http://www.genome.jp/dbget-bin/www_bget?pop:POPTR_0001s16310g	Proteasome, subunit alpha/beta||Proteasome A-type subunit||Proteasome, alpha-subunit, conserved site||Nucleophile aminohydrolases, N-terminal
Potri.001G163100	10.8751	10.1913	9.15998	10.8161	11.7971	9.06365	14.7189	14.8012	15.6572	21.2951	21.2783	19.6054	10.0755	10.559	15.0591	20.7262	371.927	351.982	0.079519	0.51788	0.68466	FALSE	584.619	379.346	0.62398	2.2403e-10	8.78e-10	UP	734.415	356.739	1.0417	8.4636e-28	4.8509e-27	UP	--	--	--	--	--	--	no KO assigned | (RefSeq) hypothetical protein	http://www.genome.jp/dbget-bin/www_bget?pop:POPTR_0001s16330g	-
Potri.001G166200	0.640898	0.816268	0.997403	4.28073	5.04688	5.9346	1.9798	1.61642	1.86775	9.11467	7.78136	7.33328	0.81819	5.08741	1.82132	8.07644	221.321	35.2986	2.6485	3.276e-23	2.975e-22	UP	87.3092	38.0421	1.1985	1.6335e-05	4.6e-05	UP	353.391	35.7693	3.3045	5.3261e-56	4.8849e-55	UP	GO:0010558//GO:1901362//GO:0048519//GO:1901576//GO:0006807//GO:1901360//GO:0043170//GO:0044700//GO:1903507//GO:0009719//GO:0009892//GO:0031324//GO:0070887//GO:0010033//GO:0051171//GO:1901700//GO:0009755//GO:0019222//GO:0006725//GO:0007154//GO:0006139//GO:0032870//GO:0044260//GO:0006952//GO:0016070//GO:0009966//GO:0071395//GO:0009725//GO:0031327//GO:0097659//GO:0009987//GO:0009753//GO:0023051//GO:…	negative regulation of macromolecule biosynthetic process//organic cyclic compound biosynthetic process//negative regulation of biological process//organic substance biosynthetic process//nitrogen compound metabolic process//organic cyclic compound metabolic process//macromolecule metabolic process//single organism signaling//negative regulation of nucleic acid-templated transcription//response t…	GO:0044464//GO:0005575//GO:0043227//GO:0043229//GO:0043226//GO:0043231//GO:0044424//GO:0005623//GO:0005634//GO:0005622	cell part//cellular_component//membrane-bounded organelle//intracellular organelle//organelle//intracellular membrane-bounded organelle//intracellular part//cell//nucleus//intracellular	GO:0000988//GO:0003714//GO:0003674//GO:0000989//GO:0003712	transcription factor activity, protein binding//transcription corepressor activity//molecular_function//transcription factor activity, transcription factor binding//transcription cofactor activity	K13464 jasmonate ZIM domain-containing protein | (RefSeq) hypothetical protein	http://www.genome.jp/dbget-bin/www_bget?pop:POPTR_0001s16640g	CO/COL/TOC1, conserved site||Tify domain
Potri.001G167100	22.1149	22.077	22.7494	68.6166	65.9721	70.3921	68.276	65.3857	69.7024	224.121	219.837	232.294	22.3138	68.3269	67.788	225.417	5323.32	1724.15	1.6264	8.3851e-306	7.2133e-304	UP	5820.57	1858.17	1.6473	0	0	UP	17662.8	1747.32	3.3375	0	0	UP	GO:0008152//GO:0055114//GO:0044710//GO:0044699//GO:0008150	metabolic process//oxidation-reduction process//single-organism metabolic process//single-organism process//biological_process	--	--	GO:0016491//GO:0003674//GO:0003824	oxidoreductase activity//molecular_function//catalytic activity	K14085 aldehyde dehydrogenase family 7 member A1 [EC:1.2.1.31 1.2.1.8 1.2.1.3] | (RefSeq) aldehyde dehydrogenase family 7 member a1 turgor responsive family protein	http://www.genome.jp/dbget-bin/www_bget?pop:POPTR_0001s16730g	Aldehyde dehydrogenase domain||Aldehyde/histidinol dehydrogenase||Aldehyde dehydrogenase, glutamic acid active site||Aldehyde dehydrogenase, N-terminal||Aldehyde dehydrogenase, C-terminal
Potri.001G167300	5.94003	6.40771	5.75637	7.21552	7.56988	7.0879	10.5594	10.1815	11.1243	11.9416	12.0492	12.9512	6.0347	7.2911	10.6218	12.314	739.539	607.077	0.28475	0.00050791	0.0015251	UP	1187.34	654.283	0.85975	4.3116e-33	3.496e-32	UP	1256.12	615.292	1.0296	1.9739e-45	1.5665e-44	UP	GO:0044238//GO:0019538//GO:0008152//GO:0006508//GO:0071704//GO:0008150//GO:0043170	primary metabolic process//protein metabolic process//metabolic process//proteolysis//organic substance metabolic process//biological_process//macromolecule metabolic process	--	--	GO:0070011//GO:0017171//GO:0008233//GO:0008236//GO:0003824//GO:0004252//GO:0003674//GO:0004175//GO:0016787	peptidase activity, acting on L-amino acid peptides//serine hydrolase activity//peptidase activity//serine-type peptidase activity//catalytic activity//serine-type endopeptidase activity//molecular_function//endopeptidase activity//hydrolase activity	no KO assigned | (RefSeq) subtilase family protein	http://www.genome.jp/dbget-bin/www_bget?pop:POPTR_0001s16750g	Peptidase S8, subtilisin-related||Peptidase S8, subtilisin, Asp-active site||Peptidase S8, subtilisin, Ser-active site||Proteinase inhibitor I9, subtilisin propeptide||Proteinase inhibitor, propeptide||Protease-associated domain, PA||Peptidase S8/S53, subtilisin/kexin/sedolisin
Potri.001G167700	19.3655	19.955	20.3637	55.8063	58.7012	57.2495	50.4117	51.1985	48.525	71.1216	72.0686	68.0863	19.8947	57.2523	50.0451	70.4255	6728.95	2318.99	1.5369	0	0	UP	6482.81	2499.26	1.3751	2.7151e-275	1.1688e-273	UP	8325.71	2350.17	1.8248	0	0	UP	GO:0008610//GO:0006633//GO:0044763//GO:0032787//GO:0044237//GO:0044281//GO:0008152//GO:0055114//GO:0044249//GO:0031408//GO:0009058//GO:0006082//GO:0016053//GO:0006631//GO:0044238//GO:0044255//GO:1901576//GO:0046394//GO:0044283//GO:0044710//GO:0043436//GO:0072330//GO:0071704//GO:0009987//GO:0019752//GO:0044711//GO:0006629//GO:0044699//GO:0008150//GO:0031407	lipid biosynthetic process//fatty acid biosynthetic process//single-organism cellular process//monocarboxylic acid metabolic process//cellular metabolic process//small molecule metabolic process//metabolic process//oxidation-reduction process//cellular biosynthetic process//oxylipin biosynthetic process//biosynthetic process//organic acid metabolic process//organic acid biosynthetic process//fatt…	--	--	GO:0016702//GO:0051213//GO:0043167//GO:0005488//GO:0016491//GO:0046872//GO:0003824//GO:0043169//GO:0003674//GO:0016701	oxidoreductase activity, acting on single donors with incorporation of molecular oxygen, incorporation of two atoms of oxygen//dioxygenase activity//ion binding//binding//oxidoreductase activity//metal ion binding//catalytic activity//cation binding//molecular_function//oxidoreductase activity, acting on single donors with incorporation of molecular oxygen	K00454 lipoxygenase [EC:1.13.11.12] | (RefSeq) hypothetical protein	http://www.genome.jp/dbget-bin/www_bget?pop:POPTR_0001s16780g	Lipoxygenase, C-terminal||Lipoxygenase, LH2||Lipoxygenase, domain 3||Lipoxygenase, iron binding site||Lipoxygenase, conserved site||Lipoxygenase||Lipoxygenase, plant
Potri.001G167800	1.10932	1.10476	1.44817	9.87389	10.8292	10.6434	12.3631	10.798	11.9162	9.40962	9.68563	10.0038	1.22075	10.4489	11.6924	9.69967	736.94	85.3861	3.1095	1.4163e-141	5.4001e-140	UP	908.806	92.0198	3.304	4.202e-153	1.08e-151	UP	687.995	86.5195	2.9913	3.1746e-122	5.274e-121	UP	GO:0008152//GO:0055114//GO:0009058//GO:0019748//GO:0044710//GO:0044711//GO:0044550//GO:0008150//GO:0044699	metabolic process//oxidation-reduction process//biosynthetic process//secondary metabolic process//single-organism metabolic process//single-organism biosynthetic process//secondary metabolite biosynthetic process//biological_process//single-organism process	GO:0016020//GO:0044425//GO:0031224//GO:0016021//GO:0005575	membrane//membrane part//intrinsic component of membrane//integral component of membrane//cellular_component	GO:0020037//GO:0016705//GO:0016491//GO:0005488//GO:0043167//GO:0046914//GO:0046906//GO:0005506//GO:0046872//GO:0003674//GO:0016709//GO:0003824//GO:0043169//GO:1901363//GO:0097159//GO:0004497	heme binding//oxidoreductase activity, acting on paired donors, with incorporation or reduction of molecular oxygen//oxidoreductase activity//binding//ion binding//transition metal ion binding//tetrapyrrole binding//iron ion binding//metal ion binding//molecular_function//oxidoreductase activity, acting on paired donors, with incorporation or reduction of molecular oxygen, NAD(P)H as one donor, a…	no KO assigned | (RefSeq) hypothetical protein	http://www.genome.jp/dbget-bin/www_bget?pop:POPTR_0001s16790g	Cytochrome P450||Cytochrome P450, conserved site||Cytochrome P450, E-class, group I
Potri.001G167900	5.67434	6.54125	5.99459	23.266	22.5889	23.2573	33.645	31.7525	29.5607	21.7343	19.6518	20.8702	6.07006	23.0374	31.6527	20.7521	1500.5	392.132	1.936	1.2569e-149	5.031e-148	UP	2272.45	422.625	2.4268	5.4685e-124	1.1705e-122	UP	1359.46	397.436	1.7742	3.9918e-116	6.3806e-115	UP	GO:0044550//GO:0044711//GO:0008150//GO:0044699//GO:0044710//GO:0055114//GO:0009058//GO:0019748//GO:0008152	secondary metabolite biosynthetic process//single-organism biosynthetic process//biological_process//single-organism process//single-organism metabolic process//oxidation-reduction process//biosynthetic process//secondary metabolic process//metabolic process	GO:0016021//GO:0005575//GO:0031224//GO:0016020//GO:0044425	integral component of membrane//cellular_component//intrinsic component of membrane//membrane//membrane part	GO:0003674//GO:0016709//GO:1901363//GO:0003824//GO:0043169//GO:0004497//GO:0097159//GO:0046906//GO:0005506//GO:0046872//GO:0016705//GO:0043167//GO:0016491//GO:0005488//GO:0046914//GO:0020037	molecular_function//oxidoreductase activity, acting on paired donors, with incorporation or reduction of molecular oxygen, NAD(P)H as one donor, and incorporation of one atom of oxygen//heterocyclic compound binding//catalytic activity//cation binding//monooxygenase activity//organic cyclic compound binding//tetrapyrrole binding//iron ion binding//metal ion binding//oxidoreductase activity, actin…	K20623 typhasterol/6-deoxotyphasterol 2alpha-hydroxylase | (RefSeq) hypothetical protein	http://www.genome.jp/dbget-bin/www_bget?pop:POPTR_0001s16800g	Cytochrome P450, E-class, group I||Cytochrome P450, conserved site||Cytochrome P450
Potri.001G168000	23.8294	21.4121	23.6868	46.1796	47.0333	45.488	115.142	114.118	113.372	127.273	124.733	124.018	22.9761	46.2336	114.211	125.342	2693.84	1327.67	1.0208	3.473e-94	9.1474e-93	UP	7334.4	1430.84	2.3578	0	0	UP	7345.67	1345.43	2.4488	0	0	UP	GO:0016310//GO:0044700//GO:0043170//GO:0036211//GO:0044260//GO:0007154//GO:0009987//GO:0006464//GO:0071704//GO:0006468//GO:0008150//GO:0044699//GO:0050896//GO:0065007//GO:0007165//GO:0044763//GO:0050794//GO:0044237//GO:0019538//GO:0007166//GO:0008152//GO:0044267//GO:0007178//GO:0007167//GO:0023052//GO:0051716//GO:0050789//GO:0044238//GO:0043412//GO:0006793//GO:0006796	phosphorylation//single organism signaling//macromolecule metabolic process//protein modification process//cellular macromolecule metabolic process//cell communication//cellular process//cellular protein modification process//organic substance metabolic process//protein phosphorylation//biological_process//single-organism process//response to stimulus//biological regulation//signal transduction//…	GO:0044464//GO:0005575//GO:0071944//GO:0016020//GO:0005623//GO:0005886	cell part//cellular_component//cell periphery//membrane//cell//plasma membrane	GO:0016301//GO:0004888//GO:0032553//GO:0019199//GO:0036094//GO:0032550//GO:0097159//GO:1901363//GO:0004672//GO:0032555//GO:0097367//GO:0003824//GO:0001882//GO:0004674//GO:0003674//GO:0032549//GO:1901265//GO:0016773//GO:0035639//GO:0032559//GO:0001883//GO:0017076//GO:0005524//GO:0000166//GO:0060089//GO:0030554//GO:0016772//GO:0043168//GO:0004675//GO:0016740//GO:0043167//GO:0038023//GO:0004872//GO:…	kinase activity//transmembrane signaling receptor activity//ribonucleotide binding//transmembrane receptor protein kinase activity//small molecule binding//purine ribonucleoside binding//organic cyclic compound binding//heterocyclic compound binding//protein kinase activity//purine ribonucleotide binding//carbohydrate derivative binding//catalytic activity//nucleoside binding//protein serine/thre…	no KO assigned | (RefSeq) hypothetical protein	http://www.genome.jp/dbget-bin/www_bget?pop:POPTR_0001s16810g	Protein kinase-like domain||Protein kinase, catalytic domain||Serine/threonine-protein kinase, active site||Concanavalin A-like lectin/glucanase, subgroup||Serine-threonine/tyrosine-protein kinase||Protein kinase, ATP binding site
Potri.001G168200	29.5274	29.6512	30.3532	53.7145	53.7198	53.5506	59.0253	58.7474	55.3556	76.4109	78.0359	74.1057	29.8439	53.6616	57.7094	76.1842	6603.99	3642.61	0.85837	1.1754e-158	5.006e-157	UP	7828.04	3925.76	0.99568	1.0508e-117	2.1809e-116	UP	9430.82	3691.57	1.3531	9.0406e-290	3.2141e-288	UP	GO:0006139//GO:0009119//GO:0006725//GO:0044710//GO:0042278//GO:0046128//GO:0033875//GO:0006807//GO:1901360//GO:0033865//GO:0009117//GO:0008150//GO:0044699//GO:0006753//GO:0072521//GO:0071704//GO:1901657//GO:0046483//GO:0009987//GO:0015969//GO:0019637//GO:1901564//GO:0034032//GO:0044281//GO:0019693//GO:0044237//GO:0009116//GO:0008152//GO:0006163//GO:0044763//GO:1901135//GO:0009259//GO:0055086//GO:…	nucleobase-containing compound metabolic process//ribonucleoside metabolic process//cellular aromatic compound metabolic process//single-organism metabolic process//purine nucleoside metabolic process//purine ribonucleoside metabolic process//ribonucleoside bisphosphate metabolic process//nitrogen compound metabolic process//organic cyclic compound metabolic process//nucleoside bisphosphate metab…	GO:0009536//GO:0009507//GO:0043229//GO:0043227//GO:0044464//GO:0005575//GO:0044444//GO:0043231//GO:0044424//GO:0005737//GO:0043226//GO:0005622//GO:0005623	plastid//chloroplast//intracellular organelle//membrane-bounded organelle//cell part//cellular_component//cytoplasmic part//intracellular membrane-bounded organelle//intracellular part//cytoplasm//organelle//intracellular//cell	--	--	no KO assigned | (RefSeq) POPTRDRAFT_180724; hypothetical protein	http://www.genome.jp/dbget-bin/www_bget?pop:POPTR_0001s16830g	Metal-dependent phosphohydrolase, HD domain||RelA/SpoT
Potri.001G168400	0.1107	0.0607048	0.278158	0.0993701	0.031423	0	0.248459	1.23646	0.416707	5.2082	4.24232	5.81045	0.149855	0.0435977	0.633874	5.08699	1.41479	4.82897	-1.7711	0.23244	0.36995	FALSE	22.713	5.20313	2.1261	0.10512	0.17077	FALSE	166.192	4.88928	5.0871	1.5353e-47	1.2589e-46	UP	--	--	GO:0005575//GO:0016021//GO:0031224//GO:0044425//GO:0016020	cellular_component//integral component of membrane//intrinsic component of membrane//membrane part//membrane	--	--	no KO assigned | (RefSeq) POPTRDRAFT_640605; hypothetical protein	http://www.genome.jp/dbget-bin/www_bget?pop:POPTR_0001s16850g	-
Potri.001G169700	19.5448	23.2922	20.1083	20.6296	20.6627	17.971	35.5772	32.855	34.3337	47.4291	52.7633	49.2741	20.9818	19.7544	34.2553	49.8222	461.692	486.396	-0.075199	0.52723	0.69281	FALSE	882.42	524.226	0.75128	2.6052e-20	1.5401e-19	UP	1171.31	492.996	1.2485	1.2526e-49	1.0568e-48	UP	GO:0009987//GO:0043687//GO:0006464//GO:0071704//GO:0061726//GO:0022607//GO:0071496//GO:0031668//GO:0050896//GO:0042157//GO:0008150//GO:0006950//GO:0044699//GO:0016043//GO:0006914//GO:0034645//GO:0009991//GO:0031667//GO:0006501//GO:0007033//GO:1901576//GO:0043170//GO:0022411//GO:0000422//GO:0044804//GO:0042594//GO:0036211//GO:0009056//GO:1902589//GO:0007005//GO:0007154//GO:0071840//GO:0044710//GO:…	cellular process//post-translational protein modification//cellular protein modification process//organic substance metabolic process//mitochondrion disassembly//cellular component assembly//cellular response to external stimulus//cellular response to extracellular stimulus//response to stimulus//lipoprotein metabolic process//biological_process//response to stress//single-organism process//cellu…	GO:0044464//GO:0005575//GO:0098805//GO:0043234//GO:0043227//GO:0034274//GO:0016020//GO:0000407//GO:0005623//GO:0032991//GO:0034045//GO:0005622//GO:0098588//GO:0044422//GO:0043226//GO:0005737//GO:0031090//GO:0044444//GO:0044424	cell part//cellular_component//whole membrane//protein complex//membrane-bounded organelle//Atg12-Atg5-Atg16 complex//membrane//pre-autophagosomal structure//cell//macromolecular complex//pre-autophagosomal structure membrane//intracellular//bounding membrane of organelle//organelle part//organelle//cytoplasm//organelle membrane//cytoplasmic part//intracellular part	GO:0003824//GO:0003674//GO:0019776//GO:0016740	catalytic activity//molecular_function//Atg8 ligase activity//transferase activity	K08336 ubiquitin-like protein ATG12 | (RefSeq) POPTRDRAFT_844854; hypothetical protein	http://www.genome.jp/dbget-bin/www_bget?pop:POPTR_0001s16980g	Autophagy-related protein 12||Ubiquitin-related domain
Potri.001G170300	25.5267	28.6557	25.9436	22.0953	23.6239	24.0565	50.6571	48.8782	52.8474	58.3948	59.7517	54.1387	26.7087	23.2586	50.7942	57.4284	1391.32	1584.54	-0.18761	0.0064088	0.015987	DOWN	3348.52	1707.75	0.97142	1.0867e-68	1.4794e-67	UP	3455.57	1605.98	1.1055	5.9006e-52	5.1351e-51	UP	--	--	--	--	GO:0001882//GO:0003674//GO:0032549//GO:1901265//GO:0097159//GO:0032550//GO:1901363//GO:0032555//GO:0097367//GO:0036094//GO:0032553//GO:0005525//GO:0043167//GO:0005488//GO:0043168//GO:0019001//GO:0000166//GO:0032561//GO:0035639//GO:0001883//GO:0017076	nucleoside binding//molecular_function//ribonucleoside binding//nucleoside phosphate binding//organic cyclic compound binding//purine ribonucleoside binding//heterocyclic compound binding//purine ribonucleotide binding//carbohydrate derivative binding//small molecule binding//ribonucleotide binding//GTP binding//ion binding//binding//anion binding//guanyl nucleotide binding//nucleotide binding//g…	K06944 uncharacterized protein | (RefSeq) POPTRDRAFT_815138; developmentally regulated GTP binding family protein	http://www.genome.jp/dbget-bin/www_bget?pop:POPTR_0001s17030g	P-loop containing nucleoside triphosphate hydrolase||TGS-like||GTP1/OBG, conserved site||GTP binding protein, second domain||Small GTP-binding protein||OBG-type guanine nucleotide-binding (G) domain||GTP1/OBG||TGS
Potri.001G170500	2.46123	2.92584	2.52564	1.44198	1.46566	1.21348	2.02591	2.55156	3.07529	5.47722	6.14826	5.07801	2.63757	1.37371	2.55092	5.56783	71.7681	136.68	-0.92939	1.7679e-05	6.4086e-05	DOWN	146.855	147.31	-0.0044603	1	1	FALSE	292.658	138.534	1.079	1.2382e-12	4.4991e-12	UP	--	--	--	--	--	--	no KO assigned | (RefSeq) POPTRDRAFT_751459; hypothetical protein	http://www.genome.jp/dbget-bin/www_bget?pop:POPTR_0001s17050g	-
Potri.001G171600	0.739549	0.671249	0.410101	10.0418	9.55521	9.34312	2.03508	2.01976	1.45913	4.28691	4.88644	4.59328	0.606966	9.6467	1.83799	4.58888	340.151	21.2256	4.0023	6.288e-88	1.5477e-86	UP	71.4516	22.8768	1.6431	5.3822e-07	1.7165e-06	UP	162.759	21.5169	2.9192	1.8992e-29	1.1324e-28	UP	--	--	--	--	--	--	no KO assigned | (RefSeq) POPTRDRAFT_640628; hypothetical protein	http://www.genome.jp/dbget-bin/www_bget?pop:POPTR_0001s17160g	Glyoxalase/Bleomycin resistance protein/Dihydroxybiphenyl dioxygenase||Glyoxalase/bleomycin resistance protein/dioxygenase
Potri.001G172400	0.148955	0.408412	0.74856	0.534836	0.380535	0.609492	0.74293	0.52937	0.747609	1.3386	1.63095	1.56367	0.435309	0.508288	0.673303	1.51107	12.2741	10.4281	0.23514	0.77759	0.90508	FALSE	17.9169	11.2381	0.67292	0.25796	0.36952	FALSE	36.7006	10.5638	1.7967	0.00018393	0.00040671	UP	--	--	--	--	--	--	no KO assigned | (RefSeq) hypothetical protein	http://www.genome.jp/dbget-bin/www_bget?pop:POPTR_0001s17240g	--
Potri.001G173700	3.49163	3.66187	3.72872	1.51489	1.6849	1.81335	4.70203	4.47606	4.64402	8.97502	11.7679	10.7067	3.62741	1.67105	4.60737	10.4832	68.8657	148.248	-1.1062	1.6043e-07	6.9794e-07	DOWN	209.247	159.772	0.38919	0.013956	0.027424	UP	434.501	150.241	1.5321	3.0361e-18	1.3546e-17	UP	GO:0043412//GO:0042159//GO:0098734//GO:0044238//GO:0035601//GO:0044267//GO:0044237//GO:0019538//GO:0008152//GO:1901575//GO:0030163//GO:0008150//GO:0002084//GO:0042157//GO:0071704//GO:0098732//GO:0006464//GO:0009987//GO:0044260//GO:0009057//GO:0036211//GO:0009056//GO:0043170	macromolecule modification//lipoprotein catabolic process//macromolecule depalmitoylation//primary metabolic process//protein deacylation//cellular protein metabolic process//cellular metabolic process//protein metabolic process//metabolic process//organic substance catabolic process//protein catabolic process//biological_process//protein depalmitoylation//lipoprotein metabolic process//organic s…	GO:0005622//GO:0005623//GO:0044424//GO:0005737//GO:0005575//GO:0044464	intracellular//cell//intracellular part//cytoplasm//cellular_component//cell part	GO:0016790//GO:0016788//GO:0008474//GO:0003674//GO:0003824//GO:0098599//GO:0016787//GO:0052689	thiolester hydrolase activity//hydrolase activity, acting on ester bonds//palmitoyl-(protein) hydrolase activity//molecular_function//catalytic activity//palmitoyl hydrolase activity//hydrolase activity//carboxylic ester hydrolase activity	K06130 lysophospholipase II [EC:3.1.1.5] | (RefSeq) POPTRDRAFT_640642; phospholipase/carboxylesterase family protein	http://www.genome.jp/dbget-bin/www_bget?pop:POPTR_0001s17360g	Phospholipase/carboxylesterase/thioesterase||Alpha/Beta hydrolase fold
Potri.001G174300	5.40218	6.75037	6.54228	26.5517	27.6019	28.4322	6.7581	7.41874	6.75621	6.78821	7.69678	7.29058	6.23161	27.5286	6.97768	7.25853	559.075	125.521	2.1551	4.0328e-67	8.0242e-66	UP	156.186	135.281	0.2073	0.24098	0.34975	FALSE	148.266	127.215	0.22092	0.24866	0.34131	FALSE	--	--	--	--	--	--	no KO assigned | (RefSeq) POPTRDRAFT_709579; hypothetical protein	http://www.genome.jp/dbget-bin/www_bget?pop:POPTR_0001s17420g	-
Potri.001G176500	9.3073	10.2928	9.97826	21.7531	19.3154	19.0418	3.09475	2.94019	3.32186	4.31873	5.1308	4.6281	9.85944	20.0368	3.11894	4.69255	696.867	340.124	1.0348	2.802e-27	2.8719e-26	UP	119.555	366.569	-1.6164	2.839e-29	2.1258e-28	DOWN	164.177	344.711	-1.0701	1.1448e-14	4.512e-14	DOWN	GO:0044710//GO:0008150//GO:0044699//GO:0008152//GO:0055114	single-organism metabolic process//biological_process//single-organism process//metabolic process//oxidation-reduction process	--	--	GO:0046872//GO:0003674//GO:0043169//GO:0003824//GO:0043167//GO:0016491//GO:0005488	metal ion binding//molecular_function//cation binding//catalytic activity//ion binding//oxidoreductase activity//binding	no KO assigned | (RefSeq) POPTRDRAFT_548643; hypothetical protein	http://www.genome.jp/dbget-bin/www_bget?pop:POPTR_0001s17670g	Isopenicillin N synthase-like||Non-haem dioxygenase N-terminal domain||Oxoglutarate/iron-dependent oxygenase
Potri.001G177400	22.5872	21.4205	22.5581	12.6882	13.4737	14.0685	31.0818	31.7357	32.0924	62.5787	63.2665	58.625	22.1886	13.4101	31.6366	61.49	505.085	828.787	-0.71447	1.8303e-17	1.3534e-16	DOWN	1313.2	893.202	0.55603	2.315e-17	1.2367e-16	UP	2329.55	839.907	1.4717	8.6931e-142	1.6261e-140	UP	GO:0009987//GO:0097659//GO:0009725//GO:0010468//GO:0019438//GO:0031323//GO:0071704//GO:0071365//GO:0046483//GO:0008150//GO:0044699//GO:0050896//GO:0032774//GO:0034645//GO:0080090//GO:0071310//GO:0065007//GO:1901362//GO:1901576//GO:0006355//GO:0044700//GO:0043170//GO:0009719//GO:0006807//GO:1901360//GO:0019222//GO:0009755//GO:0051171//GO:0070887//GO:0010033//GO:0016070//GO:0044260//GO:0032870//GO:…	cellular process//nucleic acid-templated transcription//response to hormone//regulation of gene expression//aromatic compound biosynthetic process//regulation of cellular metabolic process//organic substance metabolic process//cellular response to auxin stimulus//heterocycle metabolic process//biological_process//single-organism process//response to stimulus//RNA biosynthetic process//cellular ma…	GO:0005575//GO:0044464//GO:0043227//GO:0043229//GO:0005623//GO:0005622//GO:0005634//GO:0043226//GO:0044424//GO:0043231	cellular_component//cell part//membrane-bounded organelle//intracellular organelle//cell//intracellular//nucleus//organelle//intracellular part//intracellular membrane-bounded organelle	--	--	K14484 auxin-responsive protein IAA | (RefSeq) POPTRDRAFT_709610; auxin-induced protein IAA4	http://www.genome.jp/dbget-bin/www_bget?pop:POPTR_0001s17770g	AUX/IAA domain||AUX/IAA protein||Phox/Bem1p
Potri.001G181100	7.26125	7.64656	6.4155	7.16537	7.73386	7.30821	9.00602	8.7759	8.99823	15.0029	14.4382	13.6096	7.10777	7.40248	8.92672	14.3503	621.565	591.9	0.070553	0.39482	0.55914	FALSE	826.085	637.93	0.37289	2.411e-06	7.2861e-06	UP	1212.04	599.933	1.0146	5.8208e-39	4.1675e-38	UP	--	--	--	--	--	--	no KO assigned | (RefSeq) POPTRDRAFT_797530; hypothetical protein	http://www.genome.jp/dbget-bin/www_bget?pop:POPTR_0001s18130g	Domain of unknown function DUF632||Domain of unknown function DUF630
Potri.001G182000	2.94473	3.36142	3.51842	8.28963	7.11349	6.60153	7.9131	7.47518	7.04297	10.6901	11.8237	10.924	3.27486	7.33488	7.47708	11.1459	438.962	194.409	1.175	5.7476e-16	3.9928e-15	UP	493.281	209.522	1.2353	5.8577e-26	4.042e-25	UP	671.044	197.021	1.7681	1.0048e-57	9.4229e-57	UP	GO:0006839//GO:0015849//GO:1902578//GO:1902582//GO:0055085//GO:0051181//GO:0051234//GO:0006811//GO:0044763//GO:0006810//GO:0051179//GO:0006865//GO:0071705//GO:1903825//GO:0015711//GO:0009987//GO:0071702//GO:0051641//GO:0034220//GO:0098656//GO:0046907//GO:0044765//GO:0044699//GO:0008150//GO:0003333//GO:0051649//GO:0046942//GO:0015697//GO:0006844//GO:0006820	mitochondrial transport//organic acid transport//single-organism localization//single-organism intracellular transport//transmembrane transport//cofactor transport//establishment of localization//ion transport//single-organism cellular process//transport//localization//amino acid transport//nitrogen compound transport//organic acid transmembrane transport//organic anion transport//cellular proces…	GO:0044425//GO:0016020//GO:0031966//GO:0005623//GO:0005622//GO:0044422//GO:0043226//GO:0031090//GO:0005737//GO:0005740//GO:0005743//GO:0043231//GO:0044424//GO:0044444//GO:0005575//GO:0044464//GO:0019866//GO:0016021//GO:0044429//GO:0043227//GO:0043229//GO:0005739//GO:0031975//GO:0044446//GO:0031967//GO:0031224	membrane part//membrane//mitochondrial membrane//cell//intracellular//organelle part//organelle//organelle membrane//cytoplasm//mitochondrial envelope//mitochondrial inner membrane//intracellular membrane-bounded organelle//intracellular part//cytoplasmic part//cellular_component//cell part//organelle inner membrane//integral component of membrane//mitochondrial part//membrane-bounded organelle//…	GO:0008509//GO:0022891//GO:0022892//GO:0015171//GO:0005342//GO:0003674//GO:0008514//GO:0022857//GO:0046943//GO:0015075//GO:0005215	anion transmembrane transporter activity//substrate-specific transmembrane transporter activity//substrate-specific transporter activity//amino acid transmembrane transporter activity//organic acid transmembrane transporter activity//molecular_function//organic anion transmembrane transporter activity//transmembrane transporter activity//carboxylic acid transmembrane transporter activity//ion tra…	K15109 solute carrier family 25 (mitochondrial carnitine/acylcarnitine transporter), member 20/29 | (RefSeq) POPTRDRAFT_829550; mitochondrial substrate carrier family protein	http://www.genome.jp/dbget-bin/www_bget?pop:POPTR_0001s18230g	Mitochondrial carrier protein||Mitochondrial substrate/solute carrier||Mitochondrial carrier domain
Potri.001G188000	0.528002	0.434311	0.420127	3.52837	3.77189	3.76698	3.57714	3.28381	3.73217	1.81425	2.31852	1.75034	0.460813	3.68908	3.53104	1.96104	150.797	18.6793	3.0131	2.5852e-29	2.786e-28	UP	159.061	20.131	2.9821	4.9866e-30	3.7959e-29	UP	80.6466	18.9306	2.0909	4.5396e-10	1.4587e-09	UP	--	--	GO:0031224//GO:0016021//GO:0044464//GO:0005575//GO:0071944//GO:0005886//GO:0005623//GO:0016020//GO:0044425	intrinsic component of membrane//integral component of membrane//cell part//cellular_component//cell periphery//plasma membrane//cell//membrane//membrane part	--	--	no KO assigned | (RefSeq) POPTRDRAFT_751837; integral membrane family protein	http://www.genome.jp/dbget-bin/www_bget?pop:POPTR_0001s18850g	Uncharacterised protein family UPF0497, trans-membrane plant subgroup||Uncharacterised protein family UPF0497, trans-membrane plant
Potri.001G189500	27.142	27.4114	28.1643	77.4173	80.2617	81.7463	53.3637	52.7565	54.0541	81.8584	82.8728	82.7695	27.5725	79.8084	53.3914	82.5002	14030.3	4807.25	1.5453	0	0	UP	10344.5	5180.93	0.99758	2.4652e-299	1.1524e-297	UP	14587.2	4871.86	1.5822	0	0	UP	GO:0055085//GO:1902578//GO:0006810//GO:0051179//GO:0051234//GO:0044763//GO:0008150//GO:0044699//GO:0044765//GO:0009987	transmembrane transport//single-organism localization//transport//localization//establishment of localization//single-organism cellular process//biological_process//single-organism process//single-organism transport//cellular process	GO:0005886//GO:0016020//GO:0044425//GO:0005623//GO:0071944//GO:0044464//GO:0005575//GO:0016021//GO:0031224	plasma membrane//membrane//membrane part//cell//cell periphery//cell part//cellular_component//integral component of membrane//intrinsic component of membrane	GO:0005488//GO:0043167//GO:0015405//GO:0043492//GO:0043168//GO:0030554//GO:0016887//GO:0000166//GO:0016462//GO:0001883//GO:0032559//GO:0017076//GO:0035639//GO:0005524//GO:0016820//GO:0042626//GO:0017111//GO:0001882//GO:1901265//GO:0032549//GO:0022857//GO:0003674//GO:0015399//GO:0022804//GO:0032550//GO:0097159//GO:0032555//GO:0003824//GO:0097367//GO:1901363//GO:0016818//GO:0016817//GO:0016787//GO:…	binding//ion binding//P-P-bond-hydrolysis-driven transmembrane transporter activity//ATPase activity, coupled to movement of substances//anion binding//adenyl nucleotide binding//ATPase activity//nucleotide binding//pyrophosphatase activity//purine nucleoside binding//adenyl ribonucleotide binding//purine nucleotide binding//purine ribonucleoside triphosphate binding//ATP binding//hydrolase activ…	no KO assigned | (RefSeq) POPTRDRAFT_705805; ABC transporter family protein	http://www.genome.jp/dbget-bin/www_bget?pop:POPTR_0001s19030g	ABC transporter-like||ATPase, AAA+ type, core||ABC-transporter extracellular N-terminal domain||ABC-2 type transporter||P-loop containing nucleoside triphosphate hydrolase||Plant PDR ABC transporter associated
Potri.001G190100	26.0507	26.0299	25.138	24.8909	24.7731	23.1746	77.2852	77.9292	71.9304	67.1194	64.7175	62.1284	25.7395	24.2795	75.7149	64.6551	1196.78	1258.35	-0.072367	0.25878	0.40361	FALSE	4113.76	1356.17	1.6009	1.0744e-156	2.809e-155	UP	3205.82	1275.31	1.3298	5.3801e-144	1.0205e-142	UP	GO:0055114//GO:0008152//GO:0008150//GO:0044699//GO:0044710	oxidation-reduction process//metabolic process//biological_process//single-organism process//single-organism metabolic process	--	--	GO:0016491//GO:0003674//GO:0003824	oxidoreductase activity//molecular_function//catalytic activity	no KO assigned | (RefSeq) POPTRDRAFT_1067647; hypothetical protein	http://www.genome.jp/dbget-bin/www_bget?pop:POPTR_0001s19100g	Taurine catabolism dioxygenase TauD/TfdA
Potri.001G190800	25.6705	24.8897	26.0024	23.8395	24.4353	28.176	60.0922	58.3793	59.5801	87.9258	84.8393	85.8893	25.5209	25.4836	59.3506	86.2181	800.812	795.319	0.0099295	0.95569	1	FALSE	2055.41	857.136	1.2618	3.6249e-103	6.8201e-102	UP	2724.89	805.996	1.7574	7.8402e-219	2.1743e-217	UP	GO:0044763//GO:0043933//GO:0007010//GO:0065008//GO:0008064//GO:0070727//GO:0030029//GO:0051128//GO:0051179//GO:0010639//GO:0044085//GO:0006996//GO:0050794//GO:0006461//GO:0071822//GO:0090066//GO:0032272//GO:0032956//GO:0034622//GO:0050789//GO:0032535//GO:1902578//GO:0030833//GO:0007015//GO:0051651//GO:0051129//GO:0044087//GO:0048523//GO:0033036//GO:0051494//GO:0051235//GO:0051493//GO:0043623//GO:…	single-organism cellular process//macromolecular complex subunit organization//cytoskeleton organization//regulation of biological quality//regulation of actin polymerization or depolymerization//cellular macromolecule localization//actin filament-based process//regulation of cellular component organization//localization//negative regulation of organelle organization//cellular component biogenesi…	GO:0043232//GO:0005737//GO:0005856//GO:0043226//GO:0044444//GO:0044424//GO:0071944//GO:0005623//GO:0005938//GO:0005622//GO:0015629//GO:0005575//GO:0044464//GO:0043228//GO:0043229	intracellular non-membrane-bounded organelle//cytoplasm//cytoskeleton//organelle//cytoplasmic part//intracellular part//cell periphery//cell//cell cortex//intracellular//actin cytoskeleton//cellular_component//cell part//non-membrane-bounded organelle//intracellular organelle	GO:0003779//GO:0005515//GO:0005488//GO:0003785//GO:0008092//GO:0003674	actin binding//protein binding//binding//actin monomer binding//cytoskeletal protein binding//molecular_function	K05759 profilin | (RefSeq) POPTRDRAFT_548926; Profilin 3 family protein	http://www.genome.jp/dbget-bin/www_bget?pop:POPTR_0001s19170g	Profilin conserved site||Profilin, plant
Potri.001G191300	11.129	11.7724	10.9311	20.6525	21.3974	20.0547	32.3749	31.6183	31.0541	36.037	34.8987	36.546	11.2775	20.7015	31.6824	35.8272	1838.33	993.242	0.88818	9.9135e-53	1.6427e-51	UP	3100.93	1070.47	1.5345	2.6551e-208	8.9167e-207	UP	3199.83	1006.66	1.6684	1.9235e-235	5.6709e-234	UP	GO:0009657//GO:0071840//GO:0009987//GO:0008150//GO:0016043//GO:0009658//GO:0006996	plastid organization//cellular component organization or biogenesis//cellular process//biological_process//cellular component organization//chloroplast organization//organelle organization	GO:0009707//GO:0009507//GO:0044446//GO:0031975//GO:0009536//GO:0031967//GO:0044435//GO:0031224//GO:0031969//GO:0005575//GO:0044464//GO:0016021//GO:0098805//GO:0043227//GO:0043229//GO:0005737//GO:0009526//GO:0031090//GO:0043226//GO:0009941//GO:0044444//GO:0042170//GO:0043231//GO:0044424//GO:0031968//GO:0019867//GO:0016020//GO:0044425//GO:0005623//GO:0009527//GO:0005622//GO:0044434//GO:0044422//GO:…	chloroplast outer membrane//chloroplast//intracellular organelle part//envelope//plastid//organelle envelope//plastid part//intrinsic component of membrane//chloroplast membrane//cellular_component//cell part//integral component of membrane//whole membrane//membrane-bounded organelle//intracellular organelle//cytoplasm//plastid envelope//organelle membrane//organelle//chloroplast envelope//cytopl…	--	--	no KO assigned | (RefSeq) POPTRDRAFT_171848; hypothetical protein	http://www.genome.jp/dbget-bin/www_bget?pop:POPTR_0001s19210g	-
Potri.001G192100	1.41018	1.0868	1.11089	7.1617	7.78935	7.38962	1.59678	1.19969	1.53032	0.765602	0.104327	0.715957	1.20262	7.44689	1.44226	0.528629	175.71	28.139	2.6426	6.6018e-29	7.0507e-28	UP	37.5016	30.3256	0.30642	0.43104	0.56405	FALSE	12.5313	28.5165	-1.1863	0.028263	0.047785	DOWN	--	--	GO:0046658//GO:0005575//GO:0044464//GO:0031224//GO:0005886//GO:0031226//GO:0005623//GO:0044425//GO:0016020//GO:0071944//GO:0044459//GO:0031225	anchored component of plasma membrane//cellular_component//cell part//intrinsic component of membrane//plasma membrane//intrinsic component of plasma membrane//cell//membrane part//membrane//cell periphery//plasma membrane part//anchored component of membrane	GO:0003674//GO:0009055	molecular_function//electron carrier activity	no KO assigned | (RefSeq) POPTRDRAFT_841208; hypothetical protein	http://www.genome.jp/dbget-bin/www_bget?pop:POPTR_0001s19280g	Plastocyanin-like||Blue (type 1) copper protein, binding site||Cupredoxin
Potri.001G192600	0.244151	0.167357	0.0613482	0.255689	0.0346519	0.230542	0.852414	0.991644	0.673972	1.45198	1.83788	2.02342	0.157619	0.173628	0.839344	1.7711	5.11415	4.60511	0.15126	0.9815	1	FALSE	27.2651	4.96334	2.4577	4.5266e-05	0.00012221	UP	52.4754	4.66885	3.4905	1.6273e-12	5.8831e-12	UP	GO:0050896//GO:0009266//GO:0008150//GO:0006950//GO:0009628//GO:0009408//GO:0010286	response to stimulus//response to temperature stimulus//biological_process//response to stress//response to abiotic stimulus//response to heat//heat acclimation	--	--	--	--	K13993 HSP20 family protein | (RefSeq) POPTRDRAFT_842706; 26.5 kDa class I small heat shock family protein	http://www.genome.jp/dbget-bin/www_bget?pop:POPTR_0001s19320g	HSP20-like chaperone||Small heat shock protein HSP20||Heat shock protein Hsp20
Potri.001G192800	3.39067	2.32417	2.49039	32.8946	33.501	33.4533	24.0662	21.8159	21.1087	65.9738	63.4077	66.144	2.73508	33.283	22.3303	65.1752	918.026	74.8086	3.6173	8.4833e-209	4.6939e-207	UP	678.876	80.6203	3.0739	2.4554e-123	5.2333e-122	UP	1808.03	75.8094	4.5759	0	0	UP	--	--	GO:0005575//GO:0016021//GO:0031224//GO:0044425//GO:0016020	cellular_component//integral component of membrane//intrinsic component of membrane//membrane part//membrane	--	--	no KO assigned | (RefSeq) POPTRDRAFT_1067701; hypothetical protein	http://www.genome.jp/dbget-bin/www_bget?pop:POPTR_0001s19340g	-
Potri.001G194100	0.870986	0.698064	0.841744	5.25236	5.66737	7.25431	2.87382	2.75524	3.49721	10.2002	13.0671	11.5864	0.803598	6.05801	3.04209	11.6179	162.644	21.3926	2.9265	4.7319e-23	4.2736e-22	UP	89.9844	23.0545	1.9646	1.3363e-10	5.3008e-10	UP	313.699	21.6776	3.8551	4.0014e-58	3.7757e-57	UP	--	--	--	--	--	--	no KO assigned | (RefSeq) POPTRDRAFT_640969; hypothetical protein	http://www.genome.jp/dbget-bin/www_bget?pop:POPTR_0001s19500g	-
Potri.001G197700	5.14328	6.28115	6.70628	6.38873	6.75522	7.31551	10.372	10.6143	10.0745	15.7253	12.2524	13.4865	6.04357	6.81982	10.3536	13.8214	220.604	193.887	0.18625	0.21621	0.34948	FALSE	369.114	208.96	0.82084	1.101e-10	4.393e-10	UP	449.648	196.49	1.1943	3.6625e-13	1.3609e-12	UP	--	--	--	--	--	--	no KO assigned | (RefSeq) hypothetical protein	http://www.genome.jp/dbget-bin/www_bget?pop:POPTR_0001s20460g	Protein of unknown function DUF3511
Potri.001G199100	5.04007	6.3329	6.32899	11.8858	12.3354	12.0643	19.0304	17.7666	16.5394	38.9844	36.6879	35.5474	5.90065	12.0952	17.7788	37.0733	874.011	422.907	1.0473	1.8749e-34	2.2734e-33	UP	1416.05	455.791	1.6354	8.2054e-52	9.1444e-51	UP	2694.67	428.606	2.6524	2.9173e-217	8.0082e-216	UP	GO:0019752//GO:0008150//GO:0044699//GO:0071704//GO:0043436//GO:0009987//GO:0044710//GO:0006807//GO:0006082//GO:0044238//GO:1901564//GO:0006520//GO:0008152//GO:0044281//GO:0044237//GO:0044763	carboxylic acid metabolic process//biological_process//single-organism process//organic substance metabolic process//oxoacid metabolic process//cellular process//single-organism metabolic process//nitrogen compound metabolic process//organic acid metabolic process//primary metabolic process//organonitrogen compound metabolic process//cellular amino acid metabolic process//metabolic process//small…	GO:0044464//GO:0005575//GO:0005622//GO:0005623//GO:0044424//GO:0005737	cell part//cellular_component//intracellular//cell//intracellular part//cytoplasm	GO:0004795//GO:0030170//GO:0003674//GO:0016829//GO:0003824//GO:1901363//GO:0097159//GO:0048037//GO:0016835//GO:0016838//GO:0005488//GO:0043167//GO:0043168	threonine synthase activity//pyridoxal phosphate binding//molecular_function//lyase activity//catalytic activity//heterocyclic compound binding//organic cyclic compound binding//cofactor binding//carbon-oxygen lyase activity//carbon-oxygen lyase activity, acting on phosphates//binding//ion binding//anion binding	K01733 threonine synthase [EC:4.2.3.1] | (RefSeq) hypothetical protein	http://www.genome.jp/dbget-bin/www_bget?pop:POPTR_0001s20630g	Serine/threonine dehydratase, pyridoxal-phosphate-binding site||Pyridoxal phosphate-dependent enzyme, beta subunit||Threonine synthase
Potri.001G204000	9.36893	9.63132	9.6988	12.6188	13.1015	13.6919	18.7933	19.3374	17.6304	19.4867	20.2651	18.0539	9.56635	13.1374	18.5871	19.2686	462.789	334.21	0.4696	1.4027e-05	5.1335e-05	UP	721.667	360.19	1.0026	1.3458e-26	9.4231e-26	UP	682.784	338.706	1.0114	1.1954e-24	6.3759e-24	UP	GO:0007178//GO:0044267//GO:0023052//GO:0051716//GO:0006796//GO:0008152//GO:0019538//GO:0050896//GO:0008150//GO:0044699//GO:0016310//GO:0044700//GO:0036211//GO:0044260//GO:0007167//GO:0050789//GO:0044238//GO:0006793//GO:0043412//GO:0007165//GO:0044763//GO:0007166//GO:0050794//GO:0044237//GO:0009987//GO:0006464//GO:0071704//GO:0006468//GO:0065007//GO:0043170//GO:0007154	transmembrane receptor protein serine/threonine kinase signaling pathway//cellular protein metabolic process//signaling//cellular response to stimulus//phosphate-containing compound metabolic process//metabolic process//protein metabolic process//response to stimulus//biological_process//single-organism process//phosphorylation//single organism signaling//protein modification process//cellular ma…	GO:0016020//GO:0005623//GO:0005886//GO:0071944//GO:0005575//GO:0044464	membrane//cell//plasma membrane//cell periphery//cellular_component//cell part	GO:0016772//GO:0004675//GO:0038023//GO:0032559//GO:0000166//GO:0097159//GO:0032555//GO:0003824//GO:0001882//GO:0003674//GO:0004888//GO:0036094//GO:0043168//GO:0030554//GO:0016740//GO:0005488//GO:0004872//GO:0043167//GO:0004871//GO:0001883//GO:0017076//GO:0035639//GO:0005524//GO:0060089//GO:0032550//GO:0004672//GO:0097367//GO:1901363//GO:0004674//GO:1901265//GO:0016773//GO:0032549//GO:0032553//GO:…	transferase activity, transferring phosphorus-containing groups//transmembrane receptor protein serine/threonine kinase activity//signaling receptor activity//adenyl ribonucleotide binding//nucleotide binding//organic cyclic compound binding//purine ribonucleotide binding//catalytic activity//nucleoside binding//molecular_function//transmembrane signaling receptor activity//small molecule binding…	K04733 interleukin-1 receptor-associated kinase 4 [EC:2.7.11.1] | (RefSeq) hypothetical protein	http://www.genome.jp/dbget-bin/www_bget?pop:POPTR_0003s02650g	Serine-threonine/tyrosine-protein kinase||Protein kinase, catalytic domain||Protein kinase-like domain||Serine/threonine-protein kinase, active site
Potri.001G205100	0	0.0174234	0	0.304225	0.126266	0.0800055	0.17432	0.112918	0.0956822	2.40184	2.32654	2.63322	0.00580781	0.170165	0.12764	2.45387	9.62456	0.326338	4.8823	0.0032536	0.0085976	UP	7.96536	0.351951	4.5003	0.0036167	0.0077972	UP	139.683	0.331453	8.7191	5.1139e-56	4.6915e-55	UP	--	--	GO:0031224//GO:0005575//GO:0016021//GO:0016020//GO:0044425	intrinsic component of membrane//cellular_component//integral component of membrane//membrane//membrane part	--	--	no KO assigned | (RefSeq) POPTRDRAFT_751705; hypothetical protein	http://www.genome.jp/dbget-bin/www_bget?pop:POPTR_0001s21220g	Protein of unknown function DUF247, plant
Potri.001G205400	4.82366	5.12571	4.11557	12.7268	13.461	13.1718	5.98791	5.79045	5.31546	13.4635	13.4973	11.7738	4.68831	13.1199	5.69794	12.9115	550.335	195.038	1.4966	6.7934e-39	9.008e-38	UP	263.44	210.207	0.32566	0.018547	0.035607	UP	544.831	197.691	1.4626	7.6083e-36	5.1917e-35	UP	GO:0044699//GO:0044765//GO:0008150//GO:0051179//GO:0006812//GO:0006810//GO:0006811//GO:0051234//GO:0030001//GO:1902578	single-organism process//single-organism transport//biological_process//localization//cation transport//transport//ion transport//establishment of localization//metal ion transport//single-organism localization	--	--	GO:0046872//GO:0003674//GO:0043169//GO:0043167//GO:0005488	metal ion binding//molecular_function//cation binding//ion binding//binding	no KO assigned | (RefSeq) hypothetical protein	http://www.genome.jp/dbget-bin/www_bget?pop:POPTR_0001s21260g	Heavy-metal-associated, conserved site||Heavy metal transport/detoxification protein
Potri.001G208600	0.0130166	0	0	0.218108	0.206911	0.147493	0.129844	0.211473	0.313588	1.76152	1.31834	1.49589	0.00433888	0.190837	0.218302	1.52525	13.1818	0.296966	5.4721	2.7399e-05	9.6972e-05	UP	16.6127	0.319964	5.6982	2.0642e-06	6.2718e-06	UP	105.979	0.300876	8.4604	1.533e-42	1.1631e-41	UP	GO:0050896//GO:0032774//GO:0031668//GO:0044699//GO:0008150//GO:0006950//GO:0065007//GO:0080090//GO:0034645//GO:0009991//GO:0010468//GO:0009987//GO:0097659//GO:0046483//GO:0071704//GO:0031323//GO:0019438//GO:0071496//GO:0051171//GO:0042594//GO:0019222//GO:0006725//GO:0007154//GO:0006139//GO:0044260//GO:0016070//GO:0010038//GO:0031667//GO:1901362//GO:1901576//GO:0006807//GO:1901360//GO:0043170//GO:…	response to stimulus//RNA biosynthetic process//cellular response to extracellular stimulus//single-organism process//biological_process//response to stress//biological regulation//regulation of primary metabolic process//cellular macromolecule biosynthetic process//response to extracellular stimulus//regulation of gene expression//cellular process//nucleic acid-templated transcription//heterocyc…	--	--	GO:0003676//GO:0003674//GO:0097159//GO:0001071//GO:1901363//GO:0003677//GO:0005488//GO:0043565//GO:0003700	nucleic acid binding//molecular_function//organic cyclic compound binding//nucleic acid binding transcription factor activity//heterocyclic compound binding//DNA binding//binding//sequence-specific DNA binding//transcription factor activity, sequence-specific DNA binding	no KO assigned | (RefSeq) POPTRDRAFT_751667; WRKY transcription factor 9 family protein	http://www.genome.jp/dbget-bin/www_bget?pop:POPTR_0001s21580g	DNA-binding WRKY
Potri.001G208800	16.4601	17.9325	19.4189	30.7201	30.0128	29.3042	38.6705	38.2841	39.4946	31.8798	29.995	30.6598	17.9372	30.0124	38.8164	30.8449	1726.49	1023.43	0.75444	1.4876e-37	1.9203e-36	UP	2461.05	1102.98	1.1579	1.6735e-106	3.2289e-105	UP	1784.72	1037.15	0.78308	2.7742e-38	1.9689e-37	UP	--	--	--	--	--	--	no KO assigned | (RefSeq) POPTRDRAFT_751665; hypothetical protein	http://www.genome.jp/dbget-bin/www_bget?pop:POPTR_0001s21610g	Protein of unknown function DUF1644||Zinc finger, C2H2-type/integrase, DNA-binding
Potri.001G209300	0.839797	0.627981	0.652233	0.959436	1.647	1.63403	1.37081	1.70546	1.91589	5.93262	4.70208	4.30247	0.70667	1.41349	1.66405	4.97906	33.3085	16.5087	1.0127	0.023344	0.051389	FALSE	43.1972	17.7914	1.2798	0.0016001	0.0036212	UP	118.002	16.73	2.8183	4.7997e-21	2.3284e-20	UP	--	--	GO:0005623//GO:0016020//GO:0044425//GO:0005886//GO:0031226//GO:0031225//GO:0071944//GO:0044459//GO:0046658//GO:0005575//GO:0044464//GO:0031224	cell//membrane//membrane part//plasma membrane//intrinsic component of plasma membrane//anchored component of membrane//cell periphery//plasma membrane part//anchored component of plasma membrane//cellular_component//cell part//intrinsic component of membrane	GO:0003674//GO:0009055	molecular_function//electron carrier activity	no KO assigned | (RefSeq) POPTRDRAFT_815202; basic blue copper family protein	http://www.genome.jp/dbget-bin/www_bget?pop:POPTR_0001s21660g	Plastocyanin-like||Cupredoxin
Potri.001G209500	11.2336	13.3952	12.114	17.1565	16.7906	18.8945	30.1302	30.3284	29.6005	30.7898	33.4326	31.6958	12.2476	17.6139	30.0197	31.9728	1082.91	746.809	0.5361	1.6045e-09	8.1039e-09	UP	2034.12	804.887	1.3375	6.5445e-113	1.3121e-111	UP	1977.12	756.921	1.3852	3.6255e-88	4.64e-87	UP	GO:0046503//GO:0055088//GO:0044248//GO:0048878//GO:0044242//GO:0044238//GO:0065008//GO:0046486//GO:0044763//GO:0019433//GO:0006641//GO:0044712//GO:0008152//GO:0006638//GO:1901575//GO:0044237//GO:0071704//GO:0042592//GO:0009987//GO:0065007//GO:0006629//GO:0046464//GO:0016042//GO:0044699//GO:0008150//GO:0044255//GO:0006639//GO:0046461//GO:0044710//GO:0009056	glycerolipid catabolic process//lipid homeostasis//cellular catabolic process//chemical homeostasis//cellular lipid catabolic process//primary metabolic process//regulation of biological quality//glycerolipid metabolic process//single-organism cellular process//triglyceride catabolic process//triglyceride metabolic process//single-organism catabolic process//metabolic process//neutral lipid metab…	GO:0005623//GO:0016020//GO:0005622//GO:0043232//GO:0043226//GO:0005737//GO:0005811//GO:0044424//GO:0044464//GO:0005575//GO:0043228//GO:0043229	cell//membrane//intracellular//intracellular non-membrane-bounded organelle//organelle//cytoplasm//lipid particle//intracellular part//cell part//cellular_component//non-membrane-bounded organelle//intracellular organelle	GO:0016788//GO:0004806//GO:0003824//GO:0003674//GO:0016298//GO:0052689//GO:0016787	hydrolase activity, acting on ester bonds//triglyceride lipase activity//catalytic activity//molecular_function//lipase activity//carboxylic ester hydrolase activity//hydrolase activity	no KO assigned | (RefSeq) POPTRDRAFT_842510; hypothetical protein	http://www.genome.jp/dbget-bin/www_bget?pop:POPTR_0001s21680g	Patatin-like phospholipase domain-containing protein||Acyl transferase/acyl hydrolase/lysophospholipase||Patatin/Phospholipase A2-related
Potri.001G212300	1.36663	1.42198	1.51446	2.3906	2.90448	3.3971	0.629192	0.9607	1.33666	1.11144	1.00717	1.81992	1.43436	2.89739	0.975517	1.31284	74.3668	36.5065	1.0265	0.00051662	0.0015501	UP	27.5782	39.3441	-0.51262	0.17896	0.27068	FALSE	33.8567	36.9963	-0.12794	0.79719	0.88457	FALSE	--	--	--	--	--	--	no KO assigned | (RefSeq) POPTRDRAFT_751629; hypothetical protein	http://www.genome.jp/dbget-bin/www_bget?pop:POPTR_0001s21980g	-
Potri.001G213300	1.25393	1.31411	1.47036	3.16832	2.7842	2.15758	2.65453	2.39086	2.48944	0.294604	0.419517	0.184747	1.34613	2.70337	2.51161	0.299623	174.451	86.1706	1.0176	2.8594e-06	1.1195e-05	UP	178.666	92.8679	0.94402	4.3694e-07	1.4038e-06	UP	19.4692	87.324	-2.1652	1.3445e-11	4.6667e-11	DOWN	--	--	--	--	--	--	K01285 lysosomal Pro-X carboxypeptidase [EC:3.4.16.2] | (RefSeq) hypothetical protein	http://www.genome.jp/dbget-bin/www_bget?pop:POPTR_0135s002102	Peptidase S28||Alpha/Beta hydrolase fold
Potri.001G213500	2.41928	2.37816	1.80117	5.27634	5.79903	5.48263	3.03896	3.7121	3.30994	0.511558	0.2698	0.336642	2.19954	5.51933	3.35367	0.372666	276.968	109.462	1.3393	2.2715e-17	1.6735e-16	UP	185.481	117.975	0.6528	0.00018935	0.00047973	UP	18.8096	110.953	-2.5604	7.902e-17	3.3633e-16	DOWN	--	--	--	--	--	--	K01285 lysosomal Pro-X carboxypeptidase [EC:3.4.16.2] | (RefSeq) hypothetical protein	http://www.genome.jp/dbget-bin/www_bget?pop:POPTR_0001s221002	Peptidase S28||Alpha/Beta hydrolase fold
Potri.001G213600	2.13961	1.74392	1.25739	2.50485	1.80542	1.95778	1.99435	1.76891	2.31206	4.54892	3.87253	4.09552	1.71364	2.08935	2.02511	4.17232	160.667	130.703	0.29778	0.245	0.38677	FALSE	171.633	140.866	0.285	0.21611	0.31892	FALSE	322.766	132.483	1.2847	2.3823e-15	9.6119e-15	UP	GO:0008150//GO:0071704//GO:0006508//GO:0009056//GO:0009057//GO:0043170//GO:0044238//GO:0030163//GO:1901575//GO:0008152//GO:0019538	biological_process//organic substance metabolic process//proteolysis//catabolic process//macromolecule catabolic process//macromolecule metabolic process//primary metabolic process//protein catabolic process//organic substance catabolic process//metabolic process//protein metabolic process	--	--	GO:0003674//GO:0070001//GO:0003824//GO:0016787//GO:0004175//GO:0070011//GO:0004190//GO:0008233	molecular_function//aspartic-type peptidase activity//catalytic activity//hydrolase activity//endopeptidase activity//peptidase activity, acting on L-amino acid peptides//aspartic-type endopeptidase activity//peptidase activity	no KO assigned | (RefSeq) POPTRDRAFT_847127; hypothetical protein	http://www.genome.jp/dbget-bin/www_bget?pop:POPTR_0001s22110g	Peptidase A1||Peptidase family A1 domain||Peptidase aspartic||Xylanase inhibitor, N-terminal||Xylanase inhibitor, C-terminal
Potri.001G213700	13.4624	14.0534	14.0953	31.7898	30.1938	31.419	24.1281	24.5765	25.3837	15.2283	14.1276	15.7589	13.8704	31.1342	24.6961	15.0382	3539.55	1563.95	1.1784	1.1543e-154	4.7865e-153	UP	3094.36	1685.53	0.87644	9.5195e-83	1.4761e-81	UP	1719.39	1585	0.11742	0.023289	0.039904	UP	GO:0016458//GO:0050789//GO:0010467//GO:0008152//GO:0060255//GO:0031047//GO:0044763//GO:0008150//GO:0010605//GO:0044699//GO:0065007//GO:0010629//GO:0010468//GO:0009987//GO:0071704//GO:0019222//GO:0048519//GO:0043170//GO:0009892	gene silencing//regulation of biological process//gene expression//metabolic process//regulation of macromolecule metabolic process//gene silencing by RNA//single-organism cellular process//biological_process//negative regulation of macromolecule metabolic process//single-organism process//biological regulation//negative regulation of gene expression//regulation of gene expression//cellular proce…	--	--	GO:0005488//GO:0003676//GO:0003674//GO:0097159//GO:1901363	binding//nucleic acid binding//molecular_function//organic cyclic compound binding//heterocyclic compound binding	K11593 eukaryotic translation initiation factor 2C | (RefSeq) POPTRDRAFT_709669; argonaute family protein	http://www.genome.jp/dbget-bin/www_bget?pop:POPTR_0001s22120g	Ribonuclease H-like||Domain of unknown function DUF1785||Stem cell self-renewal protein Piwi||Argonaute linker 2 domain||Protein argonaute, Mid domain||Protein argonaute, N-terminal||Argonaute/Dicer protein, PAZ
Potri.001G214600	13.0689	13.1293	10.9978	143.197	146.79	141.823	99.6046	100.623	99.7155	287.983	294.782	292.843	12.3987	143.937	99.9811	291.869	3773.46	322.367	3.5491	0	0	UP	2888.85	347.435	3.0557	0	0	UP	7696.05	326.741	4.5579	0	0	UP	--	--	GO:0005575//GO:0048046//GO:0005576	cellular_component//apoplast//extracellular region	--	--	no KO assigned | (RefSeq) POPTRDRAFT_181160; hypothetical protein	http://www.genome.jp/dbget-bin/www_bget?pop:POPTR_0001s22170g	Plant disease resistance response protein
Potri.001G214700	17.3264	14.2809	14.4025	12.983	11.8852	12.7537	33.4303	33.0436	30.781	33.4238	35.3544	35.54	15.3366	12.5406	32.4183	34.7728	534.344	648.075	-0.27839	0.0088698	0.02154	DOWN	1522.55	698.439	1.1243	2.6159e-44	2.6178e-43	UP	1490.22	656.779	1.1821	4.4413e-64	4.4892e-63	UP	GO:0007275//GO:0048869//GO:0044707//GO:0010158//GO:0045165//GO:0044763//GO:0044699//GO:0001708//GO:0008150//GO:0032501//GO:0044767//GO:0009987//GO:0032502//GO:0030154	multicellular organismal development//cellular developmental process//single-multicellular organism process//abaxial cell fate specification//cell fate commitment//single-organism cellular process//single-organism process//cell fate specification//biological_process//multicellular organismal process//single-organism developmental process//cellular process//developmental process//cell differentiat…	--	--	--	--	no KO assigned | (RefSeq) POPTRDRAFT_181158; hypothetical protein	http://www.genome.jp/dbget-bin/www_bget?pop:POPTR_0001s22180g	YABBY protein||High mobility group, superfamily
Potri.001G216100	0.0195145	0.149816	0	0.350343	0.199415	0.393104	0.0778648	0.07926	0.117533	1.89812	1.57582	1.66041	0.0564436	0.314287	0.0915525	1.71145	14.4819	2.58133	2.4881	0.0027292	0.0073034	UP	4.64805	2.78362	0.73966	0.55689	0.68987	FALSE	79.3244	2.62105	4.9195	2.1833e-25	1.1851e-24	UP	GO:0008150//GO:0071704//GO:0006464//GO:0009987//GO:0032446//GO:0044260//GO:0036211//GO:0043170//GO:0043412//GO:0044238//GO:0016567//GO:0070647//GO:0044267//GO:0019538//GO:0044237//GO:0008152	biological_process//organic substance metabolic process//cellular protein modification process//cellular process//protein modification by small protein conjugation//cellular macromolecule metabolic process//protein modification process//macromolecule metabolic process//macromolecule modification//primary metabolic process//protein ubiquitination//protein modification by small protein conjugation …	--	--	GO:0003674//GO:0003824//GO:0019787//GO:0016740//GO:0004842	molecular_function//catalytic activity//ubiquitin-like protein transferase activity//transferase activity//ubiquitin-protein transferase activity	no KO assigned | (RefSeq) POPTRDRAFT_797590; hypothetical protein	http://www.genome.jp/dbget-bin/www_bget?pop:POPTR_0001s22370g	U box domain||Zinc finger, RING/FYVE/PHD-type||Armadillo-like helical||Armadillo-type fold
Potri.001G216900	6.46026	6.57066	7.28389	17.1142	16.7929	17.4667	17.2591	18.1767	17.3171	22.6729	23.1668	23.0989	6.7716	17.1246	17.5843	22.9796	2133.41	836.684	1.3504	9.9256e-120	3.1812e-118	UP	2414.51	901.711	1.421	3.4836e-145	8.5376e-144	UP	2879.43	847.886	1.7638	9.1082e-231	2.654e-229	UP	GO:0050794//GO:0044237//GO:0034654//GO:0010467//GO:0008152//GO:0060255//GO:2000112//GO:0009059//GO:0019219//GO:0031326//GO:0006351//GO:0010556//GO:0044238//GO:0018130//GO:1903506//GO:0022622//GO:0090304//GO:0034641//GO:0051252//GO:0009058//GO:0007275//GO:0048513//GO:0050789//GO:0044707//GO:0044271//GO:2001141//GO:0044249//GO:0009889//GO:0019222//GO:0032502//GO:0051171//GO:0016070//GO:0044260//GO:…	regulation of cellular process//cellular metabolic process//nucleobase-containing compound biosynthetic process//gene expression//metabolic process//regulation of macromolecule metabolic process//regulation of cellular macromolecule biosynthetic process//macromolecule biosynthetic process//regulation of nucleobase-containing compound metabolic process//regulation of cellular biosynthetic process/…	GO:0044424//GO:0043231//GO:0043226//GO:0005622//GO:0005634//GO:0005623//GO:0043227//GO:0043229//GO:0044464//GO:0005575	intracellular part//intracellular membrane-bounded organelle//organelle//intracellular//nucleus//cell//membrane-bounded organelle//intracellular organelle//cell part//cellular_component	GO:0005515//GO:0003700//GO:0005488//GO:0046983//GO:0003674//GO:0001071	protein binding//transcription factor activity, sequence-specific DNA binding//binding//protein dimerization activity//molecular_function//nucleic acid binding transcription factor activity	no KO assigned | (RefSeq) POPTRDRAFT_1067758; transcription factor-related family protein	http://www.genome.jp/dbget-bin/www_bget?pop:POPTR_0001s22450g	Helix-loop-helix DNA-binding||Transcription factor LHW||Transcription factor MYC/MYB N-terminal
Potri.001G219100	0.567575	1.30155	0.31116	4.19937	3.33936	4.02765	1.49263	2.09569	1.24306	7.09172	7.69756	7.92522	0.726762	3.85546	1.61046	7.5715	67.1885	12.5655	2.4188	6.8721e-11	3.7473e-10	UP	30.9443	13.5461	1.1918	0.015431	0.030061	UP	132.712	12.7468	3.3801	4.1426e-29	2.4484e-28	UP	GO:1901362//GO:1901576//GO:0043170//GO:0006807//GO:1901360//GO:0006355//GO:0051171//GO:0019222//GO:0006139//GO:0006725//GO:0016070//GO:0044260//GO:0010468//GO:0097659//GO:0009987//GO:0071704//GO:0046483//GO:0019438//GO:0031323//GO:0032774//GO:0008150//GO:0065007//GO:0034645//GO:0080090//GO:0006351//GO:0019219//GO:0031326//GO:0010556//GO:0010467//GO:0008152//GO:0034654//GO:0050794//GO:0044237//GO:…	organic cyclic compound biosynthetic process//organic substance biosynthetic process//macromolecule metabolic process//nitrogen compound metabolic process//organic cyclic compound metabolic process//regulation of transcription, DNA-templated//regulation of nitrogen compound metabolic process//regulation of metabolic process//nucleobase-containing compound metabolic process//cellular aromatic comp…	GO:0044464//GO:0005575//GO:0043227//GO:0043229//GO:0043226//GO:0043231//GO:0044424//GO:0005623//GO:0005634//GO:0005622	cell part//cellular_component//membrane-bounded organelle//intracellular organelle//organelle//intracellular membrane-bounded organelle//intracellular part//cell//nucleus//intracellular	GO:0003677//GO:0097159//GO:1901363//GO:0003676//GO:0003674//GO:0005488	DNA binding//organic cyclic compound binding//heterocyclic compound binding//nucleic acid binding//molecular_function//binding	no KO assigned | (RefSeq) POPTRDRAFT_705907; hypothetical protein	http://www.genome.jp/dbget-bin/www_bget?pop:POPTR_0001s22660g	Transcription regulator HTH, Myb-type, DNA-binding||Homeodomain-like||Myb-like DNA-binding domain, SHAQKYF class||SANT domain, DNA binding
Potri.001G221500	1.69748	2.01683	2.3459	3.75291	4.41686	5.10541	7.29049	7.10992	6.36611	4.08784	3.61398	3.77752	2.02007	4.42506	6.92218	3.82645	168.809	76.4214	1.1433	1.4621e-08	6.8935e-08	UP	291.029	82.3613	1.8211	4.636e-28	3.365e-27	UP	146.796	77.4428	0.92261	8.0515e-06	1.9921e-05	UP	--	--	--	--	--	--	no KO assigned | (RefSeq) hypothetical protein	http://www.genome.jp/dbget-bin/www_bget?pop:POPTR_0001s22830g	Thaumatin, conserved site||Thaumatin, pathogenesis-related
Potri.001G222900	0.863968	0.536348	0.557061	3.1802	3.18352	1.60083	0.406523	0.297941	0.310903	2.03368	1.18248	1.38701	0.652459	2.65485	0.338456	1.53439	146.418	35.69	2.0365	3.8013e-05	0.0001323	UP	20.5796	38.4625	-0.90224	0.025276	0.047308	DOWN	85.1405	36.1678	1.2351	0.00090809	0.0018731	UP	GO:0044710//GO:0044699//GO:0008150//GO:0071704//GO:1901657//GO:0008152//GO:1901135//GO:0044238//GO:0005975	single-organism metabolic process//single-organism process//biological_process//organic substance metabolic process//glycosyl compound metabolic process//metabolic process//carbohydrate derivative metabolic process//primary metabolic process//carbohydrate metabolic process	--	--	GO:0015926//GO:0016787//GO:0008422//GO:0003674//GO:0004553//GO:0003824//GO:0016798	glucosidase activity//hydrolase activity//beta-glucosidase activity//molecular_function//hydrolase activity, hydrolyzing O-glycosyl compounds//catalytic activity//hydrolase activity, acting on glycosyl bonds	K01188 beta-glucosidase [EC:3.2.1.21] | (RefSeq) hypothetical protein	http://www.genome.jp/dbget-bin/www_bget?pop:POPTR_0001s23050g	Glycoside hydrolase, family 1||Glycoside hydrolase, subgroup, catalytic core||Glycoside hydrolase, superfamily
Potri.001G223600	0.129371	0.195094	0.081268	5.80649	4.88412	5.19179	2.20999	2.15107	2.59727	17.9179	16.7105	17.7445	0.135244	5.29413	2.31945	17.4576	294.367	7.45967	5.3024	7.2146e-97	1.9553e-95	UP	142.131	8.04085	4.1437	3.0412e-38	2.7192e-37	UP	976.356	7.56443	7.012	0	0	UP	GO:0008150//GO:0044699//GO:0071704//GO:1901657//GO:0044710//GO:0044238//GO:0005975//GO:0008152//GO:1901135	biological_process//single-organism process//organic substance metabolic process//glycosyl compound metabolic process//single-organism metabolic process//primary metabolic process//carbohydrate metabolic process//metabolic process//carbohydrate derivative metabolic process	--	--	GO:0003674//GO:0004553//GO:0003824//GO:0015926//GO:0016787//GO:0008422//GO:0016798	molecular_function//hydrolase activity, hydrolyzing O-glycosyl compounds//catalytic activity//glucosidase activity//hydrolase activity//beta-glucosidase activity//hydrolase activity, acting on glycosyl bonds	K01188 beta-glucosidase [EC:3.2.1.21] | (RefSeq) linamarase family protein	http://www.genome.jp/dbget-bin/www_bget?pop:POPTR_0001s23100g	Glycoside hydrolase, subgroup, catalytic core||Glycoside hydrolase, superfamily||Glycoside hydrolase, family 1
Potri.001G224000	0	0.0701053	0	0.306022	0.72578	0.321912	0.38258	0.713964	0.192495	2.70324	4.19937	1.83648	0.0233684	0.451238	0.429679	2.91303	6.34951	0.326338	4.2822	0.011053	0.02627	UP	6.66738	0.351951	4.2437	0.010824	0.021683	UP	41.2571	0.331453	6.9597	1.2729e-09	4.0032e-09	UP	GO:0016145//GO:0044248//GO:0019760//GO:0043207//GO:1901135//GO:0008152//GO:0009605//GO:0044281//GO:0044273//GO:1901657//GO:0043436//GO:0050896//GO:0044699//GO:0008150//GO:0019757//GO:0006952//GO:0019762//GO:0019748//GO:0050789//GO:0044238//GO:0051704//GO:0006082//GO:0006790//GO:0005975//GO:0098542//GO:0044763//GO:0044712//GO:1901575//GO:0044237//GO:0050794//GO:0009987//GO:0051707//GO:0016143//GO:…	S-glycoside catabolic process//cellular catabolic process//glucosinolate metabolic process//response to external biotic stimulus//carbohydrate derivative metabolic process//metabolic process//response to external stimulus//small molecule metabolic process//sulfur compound catabolic process//glycosyl compound metabolic process//oxoacid metabolic process//response to stimulus//single-organism proce…	GO:0009506//GO:0032991//GO:0005623//GO:0030529//GO:0043232//GO:0030054//GO:0043231//GO:0022626//GO:0005575//GO:0005829//GO:0005911//GO:0005773//GO:0005840//GO:0005622//GO:0043226//GO:0044445//GO:0005737//GO:0044424//GO:0044444//GO:0044464//GO:0043227//GO:0043229//GO:0043228//GO:0055044	plasmodesma//macromolecular complex//cell//ribonucleoprotein complex//intracellular non-membrane-bounded organelle//cell junction//intracellular membrane-bounded organelle//cytosolic ribosome//cellular_component//cytosol//cell-cell junction//vacuole//ribosome//intracellular//organelle//cytosolic part//cytoplasm//intracellular part//cytoplasmic part//cell part//membrane-bounded organelle//intracel…	GO:0016798//GO:0004553//GO:0003824//GO:0003674//GO:0016787//GO:0015926//GO:0008422	hydrolase activity, acting on glycosyl bonds//hydrolase activity, hydrolyzing O-glycosyl compounds//catalytic activity//molecular_function//hydrolase activity//glucosidase activity//beta-glucosidase activity	K01188 beta-glucosidase [EC:3.2.1.21] | (RefSeq) hypothetical protein	http://www.genome.jp/dbget-bin/www_bget?pop:POPTR_2696s00200g	Glycoside hydrolase, superfamily||Glycoside hydrolase, subgroup, catalytic core||Glycoside hydrolase, family 1
Potri.001G224100	34.768	38.041	37.1832	50.5472	49.1699	47.9534	68.5205	67.2356	70.9392	74.7815	77.3055	75.9038	36.6641	49.2235	68.8984	75.9969	2146.44	1585.71	0.43681	4.2766e-18	3.2518e-17	UP	3311.23	1709	0.95422	5.348e-102	9.944e-101	UP	3333.28	1607.08	1.0525	7.3414e-115	1.1624e-113	UP	GO:0006508//GO:0071704//GO:0009987//GO:0008150//GO:0043170//GO:0006511//GO:0043632//GO:0044260//GO:0009057//GO:0051603//GO:0009056//GO:0044248//GO:0044267//GO:0044265//GO:0044257//GO:0044238//GO:0019538//GO:0044237//GO:0019941//GO:0008152//GO:0030163//GO:1901575	proteolysis//organic substance metabolic process//cellular process//biological_process//macromolecule metabolic process//ubiquitin-dependent protein catabolic process//modification-dependent macromolecule catabolic process//cellular macromolecule metabolic process//macromolecule catabolic process//proteolysis involved in cellular protein catabolic process//catabolic process//cellular catabolic pr…	GO:0005575//GO:0044464//GO:0043229//GO:0043227//GO:0043234//GO:0019773//GO:0032991//GO:0005623//GO:0005839//GO:0005622//GO:0005634//GO:0005737//GO:0043226//GO:0043231//GO:0044424//GO:0000502	cellular_component//cell part//intracellular organelle//membrane-bounded organelle//protein complex//proteasome core complex, alpha-subunit complex//macromolecular complex//cell//proteasome core complex//intracellular//nucleus//cytoplasm//organelle//intracellular membrane-bounded organelle//intracellular part//proteasome complex	GO:0003824//GO:0003674//GO:0004298//GO:0004175//GO:0070003//GO:0016787//GO:0070011//GO:0008233	catalytic activity//molecular_function//threonine-type endopeptidase activity//endopeptidase activity//threonine-type peptidase activity//hydrolase activity//peptidase activity, acting on L-amino acid peptides//peptidase activity	K02727 20S proteasome subunit alpha 7 [EC:3.4.25.1] | (RefSeq) POPTRDRAFT_548687; Proteasome subunit alpha type 3 family protein	http://www.genome.jp/dbget-bin/www_bget?pop:POPTR_0001s23140g	Nucleophile aminohydrolases, N-terminal||Proteasome A-type subunit||Proteasome, subunit alpha/beta||Proteasome, alpha-subunit, conserved site
Potri.001G225400	2.99963	3.27023	3.80449	6.47508	6.32514	5.30518	4.66641	4.65937	6.45224	8.79674	8.99294	9.09547	3.35811	6.03513	5.25934	8.96172	303.929	167.744	0.85748	1.0296e-09	5.2552e-09	UP	291.853	180.78	0.691	0.0014182	0.0032312	UP	453.958	169.985	1.4172	9.4086e-29	5.5133e-28	UP	--	--	GO:0043229//GO:0043227//GO:0044464//GO:0005575//GO:0044424//GO:0043231//GO:0043226//GO:0005622//GO:0005634//GO:0005623	intracellular organelle//membrane-bounded organelle//cell part//cellular_component//intracellular part//intracellular membrane-bounded organelle//organelle//intracellular//nucleus//cell	GO:0003674//GO:0046983//GO:0005515//GO:0005488//GO:0046982	molecular_function//protein dimerization activity//protein binding//binding//protein heterodimerization activity	K21752 Dr1-associated corepressor | (RefSeq) POPTRDRAFT_548700; hypothetical protein	http://www.genome.jp/dbget-bin/www_bget?pop:POPTR_0001s23260g	Transcription factor CBF/NF-Y/archaeal histone||Histone-fold
Potri.001G225800	12.2064	13.4516	11.0003	88.5344	82.9233	86.2603	62.8127	62.5677	57.8182	84.6285	87.2268	81.837	12.2194	85.906	61.0662	84.5641	2632.68	371.416	2.8254	0	0	UP	2062.8	400.303	2.3654	1.2175e-196	3.8651e-195	UP	2606.87	376.465	2.7917	0	0	UP	GO:0010466//GO:0019222//GO:0050790//GO:0044260//GO:0051336//GO:0051246//GO:0048519//GO:0043170//GO:0009892//GO:0051248//GO:0031324//GO:0010605//GO:0065009//GO:0008150//GO:0065007//GO:0080090//GO:0009987//GO:0010951//GO:0071704//GO:0030162//GO:0031323//GO:0006508//GO:0008152//GO:0044237//GO:0019538//GO:0043086//GO:0052547//GO:0050794//GO:0051346//GO:0060255//GO:0044238//GO:0032268//GO:0032269//GO:…	negative regulation of peptidase activity//regulation of metabolic process//regulation of catalytic activity//cellular macromolecule metabolic process//regulation of hydrolase activity//regulation of protein metabolic process//negative regulation of biological process//macromolecule metabolic process//negative regulation of metabolic process//negative regulation of protein metabolic process//nega…	--	--	GO:0016787//GO:0098772//GO:0004869//GO:0061134//GO:0003674//GO:0030234//GO:0003824//GO:0004866//GO:0004857//GO:0030414//GO:0008233//GO:0061135	hydrolase activity//molecular function regulator//cysteine-type endopeptidase inhibitor activity//peptidase regulator activity//molecular_function//enzyme regulator activity//catalytic activity//endopeptidase inhibitor activity//enzyme inhibitor activity//peptidase inhibitor activity//peptidase activity//endopeptidase regulator activity	no KO assigned | (RefSeq) POPTRDRAFT_548704; cysteine protease inhibitor family protein	http://www.genome.jp/dbget-bin/www_bget?pop:POPTR_0001s23300g	Proteinase inhibitor I25, cystatin, conserved site||Cystatin-related, plant||Proteinase inhibitor I25, cystatin||Cystatin
Potri.001G226000	0	0.0168624	0	0	0	0.0193574	1.34966	1.13966	1.57423	5.07165	5.19769	4.82505	0.00562082	0.00645247	1.35452	5.03146	0.377849	0.326338	0.21144	1	1	FALSE	87.295	0.351951	7.9544	1.8148e-34	1.5156e-33	UP	296.014	0.331453	9.8026	3.9213e-119	6.3785e-118	UP	GO:0008152//GO:1901135//GO:0044238//GO:0005975//GO:0044710//GO:0044699//GO:0008150//GO:1901657//GO:0071704	metabolic process//carbohydrate derivative metabolic process//primary metabolic process//carbohydrate metabolic process//single-organism metabolic process//single-organism process//biological_process//glycosyl compound metabolic process//organic substance metabolic process	--	--	GO:0016798//GO:0015926//GO:0016787//GO:0008422//GO:0003674//GO:0004553//GO:0003824	hydrolase activity, acting on glycosyl bonds//glucosidase activity//hydrolase activity//beta-glucosidase activity//molecular_function//hydrolase activity, hydrolyzing O-glycosyl compounds//catalytic activity	K01188 beta-glucosidase [EC:3.2.1.21] | (RefSeq) POPTRDRAFT_181149; linamarase family protein	http://www.genome.jp/dbget-bin/www_bget?pop:POPTR_0001s23320g	Glycoside hydrolase, subgroup, catalytic core||Glycoside hydrolase, superfamily||Glycoside hydrolase, family 1
Potri.001G226400	22.16	17.5661	17.0904	70.3767	70.127	75.5504	42.6783	42.1063	45.7001	50.5689	42.9419	48.6105	18.9389	72.018	43.4949	47.3738	590.356	153.953	1.9391	1.8528e-60	3.4063e-59	UP	392.925	165.918	1.2438	4.1561e-21	2.5111e-20	UP	390.544	156.024	1.3237	7.1511e-23	3.6335e-22	UP	--	--	--	--	--	--	no KO assigned | (RefSeq) hypothetical protein	http://www.genome.jp/dbget-bin/www_bget?pop:POPTR_0001s23380g	--
Potri.001G226500	1.36191	1.58152	1.65065	11.1704	9.50545	13.4147	5.71384	4.7994	3.37752	11.519	9.70371	10.5345	1.53136	11.3635	4.63025	10.5857	255.12	34.0976	2.9034	3.1205e-24	2.9284e-23	UP	114.605	36.7484	1.6409	1.4452e-06	4.4519e-06	UP	239.018	34.5559	2.7901	1.0127e-40	7.4689e-40	UP	--	--	--	--	--	--	no KO assigned | (RefSeq) hypothetical protein	http://www.genome.jp/dbget-bin/www_bget?pop:POPTR_0001s23390g	-
Potri.001G226800	3.95126	3.86075	4.11576	37.9189	32.2201	37.1744	10.6061	8.53483	9.30277	20.5835	20.1568	19.1318	3.97592	35.7712	9.48125	19.9574	447.734	49.3578	3.1813	3.2075e-89	7.9973e-88	UP	130.803	53.194	1.2981	1.7193e-08	6.0525e-08	UP	251.282	50.0198	2.3287	1.6202e-33	1.0576e-32	UP	--	--	--	--	--	--	no KO assigned | (RefSeq) hypothetical protein	http://www.genome.jp/dbget-bin/www_bget?pop:POPTR_0001s23390g	-
Potri.001G226900	6.12109	5.8721	5.83223	11.9504	11.4191	13.409	19.0107	17.6175	17.8667	29.3437	29.2922	31.9645	5.94181	12.2595	18.1649	30.2001	761.869	366.198	1.0569	1.0866e-26	1.0911e-25	UP	1244.15	394.663	1.6565	7.0361e-98	1.2657e-96	UP	1887.38	371.125	2.3464	2.129e-236	6.3032e-235	UP	GO:1901576//GO:0032259//GO:1901362//GO:1901360//GO:0006807//GO:0033013//GO:0042440//GO:0009056//GO:0006725//GO:0044710//GO:1901605//GO:0009987//GO:0006778//GO:0071704//GO:0046483//GO:0019438//GO:0043436//GO:0051186//GO:0008150//GO:0044699//GO:0042168//GO:0019752//GO:0044711//GO:0006567//GO:0009068//GO:0046148//GO:0046156//GO:1901565//GO:0044763//GO:1901575//GO:0009063//GO:0044712//GO:0008152//GO:…	organic substance biosynthetic process//methylation//organic cyclic compound biosynthetic process//organic cyclic compound metabolic process//nitrogen compound metabolic process//tetrapyrrole metabolic process//pigment metabolic process//catabolic process//cellular aromatic compound metabolic process//single-organism metabolic process//alpha-amino acid metabolic process//cellular process//porphyr…	--	--	GO:0008169//GO:0016741//GO:0043115//GO:0016627//GO:0016628//GO:0008168//GO:0003824//GO:0004851//GO:0003674//GO:0008757//GO:0016740//GO:0016491	C-methyltransferase activity//transferase activity, transferring one-carbon groups//precorrin-2 dehydrogenase activity//oxidoreductase activity, acting on the CH-CH group of donors//oxidoreductase activity, acting on the CH-CH group of donors, NAD or NADP as acceptor//methyltransferase activity//catalytic activity//uroporphyrin-III C-methyltransferase activity//molecular_function//S-adenosylmethi…	no KO assigned | (RefSeq) hypothetical protein	http://www.genome.jp/dbget-bin/www_bget?pop:POPTR_0001s23400g	Uroporphyrin-III C-methyltransferase, C-terminal||Tetrapyrrole methylase, subdomain 1||Tetrapyrrole methylase||Tetrapyrrole methylase, subdomain 2||Uroporphiryn-III C-methyltransferase, conserved site
Potri.001G228300	0.42328	0.407615	0.25941	2.91609	3.07116	3.34047	5.76708	4.57054	5.17124	7.6623	7.94103	7.70042	0.363435	3.10924	5.16962	7.76792	270.844	31.3949	3.1089	1.9752e-53	3.3078e-52	UP	496.28	33.8372	3.8745	3.9084e-69	5.3441e-68	UP	680.56	31.8254	4.4185	7.1885e-185	1.7003e-183	UP	GO:0009987//GO:0006464//GO:0071704//GO:0006468//GO:0008150//GO:0016310//GO:0043170//GO:0036211//GO:0044260//GO:0044267//GO:0044238//GO:0043412//GO:0006796//GO:0006793//GO:0044237//GO:0019538//GO:0008152	cellular process//cellular protein modification process//organic substance metabolic process//protein phosphorylation//biological_process//phosphorylation//macromolecule metabolic process//protein modification process//cellular macromolecule metabolic process//cellular protein metabolic process//primary metabolic process//macromolecule modification//phosphate-containing compound metabolic process…	GO:0005575//GO:0044464//GO:0016021//GO:0031224//GO:0016020//GO:0044425//GO:0005623//GO:0005886//GO:0071944	cellular_component//cell part//integral component of membrane//intrinsic component of membrane//membrane//membrane part//cell//plasma membrane//cell periphery	GO:0097159//GO:0032550//GO:1901363//GO:0032555//GO:0004672//GO:0003824//GO:0097367//GO:0001882//GO:0004674//GO:0003674//GO:0032549//GO:1901265//GO:0016773//GO:0016301//GO:0032553//GO:0036094//GO:0030554//GO:0016772//GO:0043168//GO:0016740//GO:0043167//GO:0005488//GO:0035639//GO:0032559//GO:0001883//GO:0017076//GO:0005524//GO:0000166	organic cyclic compound binding//purine ribonucleoside binding//heterocyclic compound binding//purine ribonucleotide binding//protein kinase activity//catalytic activity//carbohydrate derivative binding//nucleoside binding//protein serine/threonine kinase activity//molecular_function//ribonucleoside binding//nucleoside phosphate binding//phosphotransferase activity, alcohol group as acceptor//kin…	no KO assigned | (RefSeq) hypothetical protein	http://www.genome.jp/dbget-bin/www_bget?pop:POPTR_0001s23540g	Protein kinase, ATP binding site||Concanavalin A-like lectin/glucanase, subgroup||Serine/threonine-protein kinase, active site||S-receptor-like serine/threonine-protein kinase||Protein kinase, catalytic domain||Protein kinase-like domain||Bulb-type lectin domain
Potri.001G229100	0.864234	0.322265	0.851255	1.59293	1.84479	1.67564	0.91382	1.15835	1.76975	3.14317	3.09905	3.15146	0.679251	1.70445	1.28064	3.13123	88.6805	35.0394	1.3396	2.542e-06	1.0011e-05	UP	73.3962	37.7563	0.95899	0.045413	0.080684	FALSE	163.847	35.4906	2.2068	1.319e-20	6.3174e-20	UP	--	--	--	--	--	--	K09838 zeaxanthin epoxidase [EC:1.14.15.21] | (RefSeq) hypothetical protein	http://www.genome.jp/dbget-bin/www_bget?pop:POPTR_0001s23620g	Pyridine nucleotide-disulphide oxidoreductase, FAD/NAD(P)-binding domain||Monooxygenase, FAD-binding
Potri.001G229500	0.554436	0.450424	0.371503	3.29335	2.68128	3.07655	1.92548	1.83488	1.58719	3.08286	2.50135	2.0195	0.458788	3.01706	1.78251	2.53457	132.112	19.924	2.7292	6.0939e-23	5.4809e-22	UP	86.0452	21.4729	2.0026	1.8117e-10	7.1359e-10	UP	111.68	20.1939	2.4674	1.581e-13	5.9612e-13	UP	--	--	GO:0005575//GO:0044464//GO:0044424//GO:0005737//GO:0005622//GO:0005623	cellular_component//cell part//intracellular part//cytoplasm//intracellular//cell	GO:0046872//GO:0008270//GO:0003674//GO:0047134//GO:0004791//GO:0003824//GO:0043169//GO:0016668//GO:0016651//GO:0043167//GO:0016667//GO:0005488//GO:0016491//GO:0046914//GO:0016209	metal ion binding//zinc ion binding//molecular_function//protein-disulfide reductase activity//thioredoxin-disulfide reductase activity//catalytic activity//cation binding//oxidoreductase activity, acting on a sulfur group of donors, NAD(P) as acceptor//oxidoreductase activity, acting on NAD(P)H//ion binding//oxidoreductase activity, acting on a sulfur group of donors//binding//oxidoreductase act…	no KO assigned | (RefSeq) hypothetical protein	http://www.genome.jp/dbget-bin/www_bget?pop:POPTR_0001s23660g	Zinc finger, PHD-type||DC1
Potri.001G230500	58.7978	60.4723	61.5834	111.829	115.656	117.863	132.472	128.984	132.672	188.345	189.202	191.699	60.2845	115.116	131.376	189.748	8033.74	4172.46	0.94517	2.1228e-167	9.448e-166	UP	10104.6	4496.8	1.168	0	0	UP	13318.4	4228.56	1.6552	0	0	UP	GO:0006091//GO:0044710//GO:0009060//GO:0008150//GO:0006099//GO:0044699//GO:0019752//GO:0009987//GO:0043436//GO:0071704//GO:0044281//GO:0015980//GO:0044237//GO:0008152//GO:0044262//GO:0044763//GO:0044238//GO:0005975//GO:0072350//GO:0006082//GO:0006101//GO:0045333//GO:0055114	generation of precursor metabolites and energy//single-organism metabolic process//aerobic respiration//biological_process//tricarboxylic acid cycle//single-organism process//carboxylic acid metabolic process//cellular process//oxoacid metabolic process//organic substance metabolic process//small molecule metabolic process//energy derivation by oxidation of organic compounds//cellular metabolic p…	--	--	GO:0016746//GO:0003674//GO:0004108//GO:0036440//GO:0003824//GO:0046912//GO:0016740	transferase activity, transferring acyl groups//molecular_function//citrate (Si)-synthase activity//citrate synthase activity//catalytic activity//transferase activity, transferring acyl groups, acyl groups converted into alkyl on transfer//transferase activity	K01647 citrate synthase [EC:2.3.3.1] | (RefSeq) Citrate synthase family protein	http://www.genome.jp/dbget-bin/www_bget?pop:POPTR_0001s23760g	Citrate synthase, eukaryotic||Citrate synthase active site||Citrate synthase-like||Citrate synthase-like, large alpha subdomain
Potri.001G230600	2.84131	2.87134	2.26421	2.91486	2.88044	3.01511	6.23541	6.38836	7.04883	6.97352	6.58318	6.95215	2.65895	2.9368	6.55753	6.83628	130.127	116.844	0.15533	0.42567	0.59316	FALSE	320.204	125.932	1.3464	7.3701e-20	4.2785e-19	UP	304.649	118.434	1.3631	5.5714e-19	2.544e-18	UP	GO:0036211//GO:0044260//GO:0043170//GO:0008150//GO:0032446//GO:0009987//GO:0006464//GO:0071704//GO:0008152//GO:0019538//GO:0044237//GO:0044238//GO:0043412//GO:0044267//GO:0070647//GO:0016567	protein modification process//cellular macromolecule metabolic process//macromolecule metabolic process//biological_process//protein modification by small protein conjugation//cellular process//cellular protein modification process//organic substance metabolic process//metabolic process//protein metabolic process//cellular metabolic process//primary metabolic process//macromolecule modification//…	GO:0043234//GO:0000151//GO:0005575//GO:0044464//GO:1990234//GO:1902494//GO:0044424//GO:0031463//GO:0005622//GO:0031461//GO:0005623//GO:0032991	protein complex//ubiquitin ligase complex//cellular_component//cell part//transferase complex//catalytic complex//intracellular part//Cul3-RING ubiquitin ligase complex//intracellular//cullin-RING ubiquitin ligase complex//cell//macromolecular complex	GO:0019787//GO:0003674//GO:0003824//GO:0004842//GO:0016740	ubiquitin-like protein transferase activity//molecular_function//catalytic activity//ubiquitin-protein transferase activity//transferase activity	no KO assigned | (RefSeq) F-box family protein	http://www.genome.jp/dbget-bin/www_bget?pop:POPTR_0001s23770g	Kelch-type beta propeller
Potri.001G230800	5.28812	5.72078	4.84497	18.9444	22.6282	22.0568	15.6456	16.5835	15.4553	23.4664	22.9438	23.2544	5.28462	21.2098	15.8948	23.2216	530.246	131.018	2.0169	3.0077e-48	4.6664e-47	UP	437.935	141.207	1.6329	2.2513e-35	1.9146e-34	UP	583.845	132.796	2.1364	3.9764e-67	4.1547e-66	UP	--	--	--	--	--	--	no KO assigned | (RefSeq) hypothetical protein	http://www.genome.jp/dbget-bin/www_bget?pop:POPTR_0001s23790g	VQ
Potri.001G230900	0.738003	1.53786	1.33516	5.56473	7.29013	8.91989	5.4477	5.02076	6.29691	20.8328	22.4237	21.2846	1.20367	7.25825	5.58846	21.5137	88.4625	14.5493	2.6041	8.2085e-12	4.6967e-11	UP	75.0376	15.6816	2.2585	7.1455e-11	2.8822e-10	UP	263.675	14.7475	4.1602	3.9199e-69	4.1841e-68	UP	--	--	--	--	--	--	no KO assigned | (RefSeq) hypothetical protein	http://www.genome.jp/dbget-bin/www_bget?pop:POPTR_0001s23800g	--
Potri.001G231300	36.0904	32.3603	35.4155	58.0004	55.93	55.1502	170.331	172.656	168.583	185.627	188.382	190.238	34.6221	56.3602	170.524	188.082	1839.58	1120.75	0.71491	4.8567e-36	6.0941e-35	UP	6134.68	1207.85	2.3445	0	0	UP	6174.65	1135.76	2.4427	0	0	UP	--	--	GO:0031224//GO:0016021//GO:0005575//GO:0016020//GO:0044425	intrinsic component of membrane//integral component of membrane//cellular_component//membrane//membrane part	--	--	no KO assigned | (RefSeq) hypothetical protein	http://www.genome.jp/dbget-bin/www_bget?pop:POPTR_0001s23840g	-
Potri.001G231400	0.383961	0.481263	0.523739	0.1313	0.124559	0.0345294	1.14903	0.946836	0.825906	1.76875	1.98944	1.42437	0.462988	0.0967962	0.973924	1.72752	3.17246	15.057	-2.2468	0.0061617	0.015423	DOWN	35.2019	16.2275	1.1172	0.010757	0.021559	UP	56.9952	15.259	1.9012	1.0061e-06	2.6596e-06	UP	GO:0006869//GO:0071702//GO:0008150//GO:0044765//GO:0044699//GO:1902578//GO:0033036//GO:0010876//GO:0051234//GO:0051179//GO:0006810	lipid transport//organic substance transport//biological_process//single-organism transport//single-organism process//single-organism localization//macromolecule localization//lipid localization//establishment of localization//localization//transport	GO:0016021//GO:0005575//GO:0031224//GO:0016020//GO:0044425	integral component of membrane//cellular_component//intrinsic component of membrane//membrane//membrane part	GO:0003674//GO:0008289//GO:0005488	molecular_function//lipid binding//binding	no KO assigned | (RefSeq) hypothetical protein	http://www.genome.jp/dbget-bin/www_bget?pop:POPTR_0001s23850g	Bifunctional inhibitor/plant lipid transfer protein/seed storage||Plant lipid transfer protein/Par allergen
Potri.001G232100	17.6699	16.2577	17.3326	23.3065	23.1922	23.8681	76.9668	79.4052	79.3132	87.0217	89.8621	86.0714	17.0867	23.4556	78.5617	87.6517	1637.76	1183.2	0.46902	8.6309e-16	5.9594e-15	UP	6045.69	1275.16	2.2452	0	0	UP	6155.94	1199.07	2.3601	0	0	UP	--	--	GO:0016020//GO:0044425//GO:0031224//GO:0005575//GO:0016021	membrane//membrane part//intrinsic component of membrane//cellular_component//integral component of membrane	--	--	no KO assigned | (RefSeq) hypothetical protein	http://www.genome.jp/dbget-bin/www_bget?pop:POPTR_0001s23860g	Major facilitator superfamily
Potri.001G233400	14.9646	14.3558	16.2563	20.3175	20.5584	20.6697	28.57	29.7142	28.6638	35.0475	35.4091	34.7327	15.1922	20.5152	28.9827	35.0631	2577.8	1893.21	0.4453	1.5066e-21	1.2896e-20	UP	4013.8	2040.34	0.97616	3.3016e-106	6.356e-105	UP	4431.43	1918.53	1.2078	6.2771e-186	1.4938e-184	UP	--	--	GO:0016020//GO:0044425//GO:0016021//GO:0005575//GO:0031224	membrane//membrane part//integral component of membrane//cellular_component//intrinsic component of membrane	GO:0005488//GO:0043167//GO:0000166//GO:1901265//GO:0003674//GO:0043169//GO:0003824//GO:1901363//GO:0097159//GO:0036094//GO:0016787//GO:0046872	binding//ion binding//nucleotide binding//nucleoside phosphate binding//molecular_function//cation binding//catalytic activity//heterocyclic compound binding//organic cyclic compound binding//small molecule binding//hydrolase activity//metal ion binding	K01537 Ca2+-transporting ATPase [EC:3.6.3.8] | (RefSeq) Calcium-transporting ATPase 1 family protein	http://www.genome.jp/dbget-bin/www_bget?pop:POPTR_0001s23990g	ATPase, P-type, transmembrane domain||ATPase, P-type cation-transporter, C-terminal||ATPase, P-type, ATPase-associated domain||HAD-like domain||ATPase, P-type, cytoplasmic domain N||ATPase, P-type, K/Mg/Cd/Cu/Zn/Na/Ca/Na/H-transporter||ATPase, P-type phosphorylation site
Potri.001G234100	3.67198	3.72477	3.80735	4.03008	4.11982	4.6048	5.25545	6.86756	5.74019	7.18132	8.0451	7.73025	3.7347	4.25156	5.9544	7.65222	263.436	229.494	0.199	0.1547	0.26572	FALSE	406.637	247.333	0.71729	1.0909e-06	3.3898e-06	UP	476.874	232.579	1.0359	2.2207e-18	9.9407e-18	UP	GO:0007165//GO:0044763//GO:0007166//GO:0008152//GO:0019538//GO:0044237//GO:0050794//GO:0007167//GO:0007178//GO:0044267//GO:0051716//GO:0050789//GO:0023052//GO:0044238//GO:0006793//GO:0006796//GO:0043412//GO:0016310//GO:0044700//GO:0043170//GO:0036211//GO:0007154//GO:0044260//GO:0006464//GO:0009987//GO:0006468//GO:0071704//GO:0050896//GO:0044699//GO:0008150//GO:0065007	signal transduction//single-organism cellular process//cell surface receptor signaling pathway//metabolic process//protein metabolic process//cellular metabolic process//regulation of cellular process//enzyme linked receptor protein signaling pathway//transmembrane receptor protein serine/threonine kinase signaling pathway//cellular protein metabolic process//cellular response to stimulus//regula…	GO:0071944//GO:0016020//GO:0005623//GO:0005886//GO:0044464//GO:0005575	cell periphery//membrane//cell//plasma membrane//cell part//cellular_component	GO:0017076//GO:0001883//GO:0032559//GO:0035639//GO:0005524//GO:0000166//GO:0060089//GO:0043168//GO:0016772//GO:0030554//GO:0016740//GO:0004675//GO:0005488//GO:0004872//GO:0038023//GO:0043167//GO:0004871//GO:0032553//GO:0004888//GO:0016301//GO:0019199//GO:0036094//GO:0032550//GO:0097159//GO:0097367//GO:0003824//GO:0004672//GO:0032555//GO:1901363//GO:0004674//GO:0001882//GO:0016773//GO:1901265//GO:…	purine nucleotide binding//purine nucleoside binding//adenyl ribonucleotide binding//purine ribonucleoside triphosphate binding//ATP binding//nucleotide binding//molecular transducer activity//anion binding//transferase activity, transferring phosphorus-containing groups//adenyl nucleotide binding//transferase activity//transmembrane receptor protein serine/threonine kinase activity//binding//rec…	no KO assigned | (RefSeq) POPTRDRAFT_706250; hypothetical protein	http://www.genome.jp/dbget-bin/www_bget?pop:POPTR_0001s24070g	Concanavalin A-like lectin/glucanase, subgroup||Protein kinase, ATP binding site||Protein kinase-like domain||Protein kinase, catalytic domain||Serine/threonine-protein kinase, active site
Potri.001G234700	0.334764	0.229468	0.168233	0.826377	0.783954	0.658551	0.354806	0.807308	0.735085	2.1457	1.46045	1.71087	0.244155	0.756294	0.6324	1.77234	32.5017	10.4056	1.6432	0.00079716	0.0023232	UP	29.9516	11.2144	1.4173	0.0067768	0.014059	UP	76.6145	10.5468	2.8608	1.6041e-14	6.2786e-14	UP	GO:0050801//GO:0055080//GO:0055082//GO:0044765//GO:0044699//GO:0008150//GO:0065007//GO:0009987//GO:0042592//GO:0046916//GO:0055065//GO:0006812//GO:0006810//GO:0051179//GO:0030003//GO:0019725//GO:0098771//GO:0006811//GO:0044763//GO:0051234//GO:0055076//GO:0065008//GO:0030001//GO:0006873//GO:0006875//GO:0048878//GO:1902578	ion homeostasis//cation homeostasis//cellular chemical homeostasis//single-organism transport//single-organism process//biological_process//biological regulation//cellular process//homeostatic process//cellular transition metal ion homeostasis//metal ion homeostasis//cation transport//transport//localization//cellular cation homeostasis//cellular homeostasis//inorganic ion homeostasis//ion transp…	GO:0005575//GO:0044464//GO:0044424//GO:0005737//GO:0005622//GO:0005623	cellular_component//cell part//intracellular part//cytoplasm//intracellular//cell	GO:0046872//GO:0003674//GO:0043169//GO:0043167//GO:0005488//GO:0046914	metal ion binding//molecular_function//cation binding//ion binding//binding//transition metal ion binding	no KO assigned | (RefSeq) POPTRDRAFT_549216; hypothetical protein	http://www.genome.jp/dbget-bin/www_bget?pop:POPTR_0001s24140g	Heavy metal transport/detoxification protein
Potri.001G235300	3.12874	2.90984	3.3459	12.3125	11.1405	12.4476	11.5352	10.1407	9.29632	15.0574	14.3881	14.7972	3.12816	11.9669	10.3241	14.7476	429.925	111.459	1.9476	7.6421e-45	1.1222e-43	UP	408.851	120.12	1.7671	1.1418e-30	8.8212e-30	UP	532.901	112.948	2.2382	2.223e-65	2.2825e-64	UP	GO:0042044//GO:0009987//GO:0034220//GO:0008150//GO:0044765//GO:0044699//GO:0051234//GO:0044763//GO:0006811//GO:0006810//GO:0051179//GO:1902578//GO:0055085//GO:0006833	fluid transport//cellular process//ion transmembrane transport//biological_process//single-organism transport//single-organism process//establishment of localization//single-organism cellular process//ion transport//transport//localization//single-organism localization//transmembrane transport//water transport	GO:0044446//GO:0005773//GO:0042807//GO:0031224//GO:0005575//GO:0044464//GO:0016021//GO:0098805//GO:0043227//GO:0043229//GO:0000325//GO:0043226//GO:0005737//GO:0031090//GO:0005887//GO:0044459//GO:0009705//GO:0071944//GO:0044444//GO:0043231//GO:0044424//GO:0016020//GO:0044425//GO:0005623//GO:0005622//GO:0005774//GO:0044422//GO:0098588//GO:0031226//GO:0005886//GO:0044437	intracellular organelle part//vacuole//central vacuole//intrinsic component of membrane//cellular_component//cell part//integral component of membrane//whole membrane//membrane-bounded organelle//intracellular organelle//plant-type vacuole//organelle//cytoplasm//organelle membrane//integral component of plasma membrane//plasma membrane part//plant-type vacuole membrane//cell periphery//cytoplasmi…	GO:0005215//GO:0015267//GO:0005372//GO:0003674//GO:0022857//GO:0022838//GO:0022892//GO:0015250//GO:0022803//GO:0022891	transporter activity//channel activity//water transmembrane transporter activity//molecular_function//transmembrane transporter activity//substrate-specific channel activity//substrate-specific transporter activity//water channel activity//passive transmembrane transporter activity//substrate-specific transmembrane transporter activity	K09873 aquaporin TIP | (RefSeq) POPTRDRAFT_549212; nodulin-26 family protein	http://www.genome.jp/dbget-bin/www_bget?pop:POPTR_0001s24200g	Major intrinsic protein, conserved site||Aquaporin transporter||Aquaporin-like||Major intrinsic protein
Potri.001G235800	1.05429	0.231256	0.42386	3.40698	3.7109	2.9202	3.47054	2.99747	2.53993	12.4841	11.1108	10.019	0.569802	3.34603	3.00265	11.2046	28.5386	4.81771	2.5665	1.6305e-05	5.9336e-05	UP	28.2324	5.19129	2.4432	4.0667e-05	0.00011032	UP	96.1431	4.88082	4.3	8.9397e-27	5.01e-26	UP	--	--	--	--	--	--	no KO assigned | (RefSeq) hypothetical protein	http://www.genome.jp/dbget-bin/www_bget?pop:POPTR_1833s00200g	Zinc finger, C2H2-like||Zinc finger, C2H2-type
Potri.001G236100	10.567	11.4675	11.1043	12.2265	12.4603	12.9079	17.3343	18.979	21.103	28.3702	26.5698	29.3041	11.0463	12.5316	19.1388	28.0814	608.948	532.358	0.19392	0.031163	0.066409	FALSE	1024.85	573.748	0.83693	6.3367e-15	3.0834e-14	UP	1372.29	539.537	1.3468	1.8774e-76	2.1542e-75	UP	GO:0046903//GO:0015031//GO:0008104//GO:0032940//GO:0051649//GO:0008150//GO:0044699//GO:0044765//GO:0048278//GO:0071702//GO:0009987//GO:0016192//GO:0051641//GO:0022406//GO:0006810//GO:0051179//GO:0006887//GO:0044763//GO:0051234//GO:0006904//GO:0045184//GO:0033036//GO:0009306//GO:1902578	secretion//protein transport//protein localization//secretion by cell//establishment of localization in cell//biological_process//single-organism process//single-organism transport//vesicle docking//organic substance transport//cellular process//vesicle-mediated transport//cellular localization//membrane docking//transport//localization//exocytosis//single-organism cellular process//establishment…	--	--	GO:0016818//GO:0016817//GO:0016787//GO:0036094//GO:0032553//GO:0003924//GO:0001882//GO:0017111//GO:0032549//GO:0003674//GO:1901265//GO:0032550//GO:0097159//GO:1901363//GO:0032555//GO:0003824//GO:0097367//GO:0000166//GO:0032561//GO:0016462//GO:0035639//GO:0001883//GO:0017076//GO:0005525//GO:0043167//GO:0005488//GO:0043168//GO:0019001	hydrolase activity, acting on acid anhydrides, in phosphorus-containing anhydrides//hydrolase activity, acting on acid anhydrides//hydrolase activity//small molecule binding//ribonucleotide binding//GTPase activity//nucleoside binding//nucleoside-triphosphatase activity//ribonucleoside binding//molecular_function//nucleoside phosphate binding//purine ribonucleoside binding//organic cyclic compoun…	K07901 Ras-related protein Rab-8A | (RefSeq) POPTRDRAFT_829645; hypothetical protein	http://www.genome.jp/dbget-bin/www_bget?pop:POPTR_0001s24290g	P-loop containing nucleoside triphosphate hydrolase||Ras GTPase||Small GTP-binding protein
Potri.001G237700	1.03101	1.19187	1.68041	2.33455	1.61357	1.36822	3.50231	4.24413	2.37755	2.56306	1.60179	0.892946	1.3011	1.77211	3.37466	1.68593	57.1706	41.6455	0.45711	0.17378	0.29249	FALSE	120.078	44.881	1.4198	0.00014695	0.00037623	UP	54.7715	42.1963	0.37631	0.45796	0.57356	FALSE	--	--	--	--	--	--	no KO assigned | (RefSeq) hypothetical protein	http://www.genome.jp/dbget-bin/www_bget?pop:POPTR_0001s24440g	--
Potri.001G238400	1.87714	2.16569	1.47015	1.75066	2.04831	2.17919	3.38022	3.39128	2.83867	4.53625	4.5044	4.09465	1.83766	1.99272	3.20339	4.37843	73.5145	67.2304	0.12892	0.61718	0.77809	FALSE	130.253	72.4614	0.84603	7.8211e-05	0.00020646	UP	162.467	68.1524	1.2533	1.3986e-09	4.3875e-09	UP	GO:0044238//GO:1903506//GO:0018130//GO:0009058//GO:0034641//GO:0090304//GO:0051252//GO:0044271//GO:2001141//GO:0044249//GO:0009889//GO:0050789//GO:0034654//GO:0008152//GO:0010467//GO:0050794//GO:0044237//GO:2000112//GO:0009059//GO:0060255//GO:0006351//GO:0031326//GO:0019219//GO:0010556//GO:0032774//GO:0008150//GO:0065007//GO:0034645//GO:0080090//GO:0010468//GO:0009987//GO:0097659//GO:0071704//GO:…	primary metabolic process//regulation of nucleic acid-templated transcription//heterocycle biosynthetic process//biosynthetic process//cellular nitrogen compound metabolic process//nucleic acid metabolic process//regulation of RNA metabolic process//cellular nitrogen compound biosynthetic process//regulation of RNA biosynthetic process//cellular biosynthetic process//regulation of biosynthetic pr…	GO:0005634//GO:0005622//GO:0005623//GO:0044424//GO:0043231//GO:0043226//GO:0043227//GO:0043229//GO:0005575//GO:0044464	nucleus//intracellular//cell//intracellular part//intracellular membrane-bounded organelle//organelle//membrane-bounded organelle//intracellular organelle//cellular_component//cell part	GO:0005488//GO:0003676//GO:0003674//GO:0097159//GO:1901363//GO:0003677	binding//nucleic acid binding//molecular_function//organic cyclic compound binding//heterocyclic compound binding//DNA binding	no KO assigned | (RefSeq) POPTRDRAFT_839326; hypothetical protein	http://www.genome.jp/dbget-bin/www_bget?pop:POPTR_0001s24540g	Zinc finger, Dof-type
Potri.001G239300	5.07069	5.06396	6.25898	12.5033	11.2311	12.2905	12.7746	12.2518	12.2513	21.0624	21.4407	24.1509	5.46454	12.0083	12.4259	22.218	1166.97	526.702	1.1477	2.5812e-34	3.1232e-33	UP	1330.97	567.627	1.2295	2.3762e-65	3.1239e-64	UP	2171.36	533.714	2.0245	1.7539e-75	1.9936e-74	UP	GO:0043412//GO:0006796//GO:0006793//GO:0016311//GO:0044238//GO:0044267//GO:0019538//GO:0044237//GO:0008152//GO:0008150//GO:0006470//GO:0071704//GO:0006464//GO:0009987//GO:0044260//GO:0036211//GO:0043170	macromolecule modification//phosphate-containing compound metabolic process//phosphorus metabolic process//dephosphorylation//primary metabolic process//cellular protein metabolic process//protein metabolic process//cellular metabolic process//metabolic process//biological_process//protein dephosphorylation//organic substance metabolic process//cellular protein modification process//cellular proc…	--	--	GO:0016788//GO:0016791//GO:0003674//GO:0004722//GO:0003824//GO:0004721//GO:0016787//GO:0042578	hydrolase activity, acting on ester bonds//phosphatase activity//molecular_function//protein serine/threonine phosphatase activity//catalytic activity//phosphoprotein phosphatase activity//hydrolase activity//phosphoric ester hydrolase activity	no KO assigned | (RefSeq) POPTRDRAFT_797687; hypothetical protein	http://www.genome.jp/dbget-bin/www_bget?pop:POPTR_0001s24620g	Protein phosphatase 2C||Protein phosphatase 2C-like
Potri.001G240000	1.29392	0.855346	1.22924	0.954647	0.684261	1.13811	4.01361	3.27562	3.45173	5.99672	4.87616	5.13161	1.12617	0.925674	3.58032	5.33483	46.9632	56.6576	-0.27074	0.34027	0.49937	FALSE	200.203	61.0568	1.7132	5.0377e-18	2.7499e-17	UP	272.233	57.4057	2.2456	1.3242e-34	8.8402e-34	UP	GO:0008150//GO:0071704//GO:0008152//GO:0044238//GO:0005975	biological_process//organic substance metabolic process//metabolic process//primary metabolic process//carbohydrate metabolic process	GO:0031224//GO:0044464//GO:0005575//GO:0046658//GO:0044459//GO:0071944//GO:0031225//GO:0005886//GO:0031226//GO:0016020//GO:0044425//GO:0005623	intrinsic component of membrane//cell part//cellular_component//anchored component of plasma membrane//plasma membrane part//cell periphery//anchored component of membrane//plasma membrane//intrinsic component of plasma membrane//membrane//membrane part//cell	GO:0016787//GO:0001871//GO:0003674//GO:0004553//GO:0003824//GO:0016798//GO:0005488//GO:0030247//GO:0030246	hydrolase activity//pattern binding//molecular_function//hydrolase activity, hydrolyzing O-glycosyl compounds//catalytic activity//hydrolase activity, acting on glycosyl bonds//binding//polysaccharide binding//carbohydrate binding	no KO assigned | (RefSeq) POPTRDRAFT_845826; glycosyl hydrolase family 17 family protein	http://www.genome.jp/dbget-bin/www_bget?pop:POPTR_0001s24680g	Glycoside hydrolase, family 17||X8 domain||Glycoside hydrolase, subgroup, catalytic core||Glycoside hydrolase, superfamily
Potri.001G241600	11.4894	10.3151	10.1655	26.8694	27.8444	25.9736	18.7533	16.7475	16.7899	17.6615	17.3613	17.1383	10.6566	26.8958	17.4302	17.387	2286.1	898.314	1.3476	6.6135e-128	2.2757e-126	UP	1632.95	968.137	0.7542	3.9748e-20	2.33e-19	UP	1486.5	910.4	0.70734	4.5031e-28	2.5962e-27	UP	GO:0044238//GO:0090304//GO:0032200//GO:0034641//GO:0060249//GO:0044237//GO:0008152//GO:0006996//GO:0044763//GO:0065008//GO:0044699//GO:0000723//GO:0008150//GO:0031627//GO:0016043//GO:0065007//GO:0009987//GO:0042592//GO:0046483//GO:0071704//GO:1902589//GO:0051276//GO:0006259//GO:0044260//GO:0006725//GO:0044710//GO:0006139//GO:0071840//GO:1901360//GO:0006807//GO:0043170	primary metabolic process//nucleic acid metabolic process//telomere organization//cellular nitrogen compound metabolic process//anatomical structure homeostasis//cellular metabolic process//metabolic process//organelle organization//single-organism cellular process//regulation of biological quality//single-organism process//telomere maintenance//biological_process//telomeric loop formation//cellu…	GO:0005622//GO:0043233//GO:0005634//GO:0044422//GO:0098687//GO:0032991//GO:0005623//GO:0044427//GO:0005694//GO:0000781//GO:0044424//GO:0043231//GO:0000782//GO:0032993//GO:0043226//GO:0000784//GO:0043232//GO:0044454//GO:0043227//GO:0070013//GO:0000228//GO:0044428//GO:0043229//GO:0043228//GO:0044464//GO:0005575//GO:0000783//GO:0031974//GO:0031981//GO:0044446	intracellular//organelle lumen//nucleus//organelle part//chromosomal region//macromolecular complex//cell//chromosomal part//chromosome//chromosome, telomeric region//intracellular part//intracellular membrane-bounded organelle//telomere cap complex//protein-DNA complex//organelle//nuclear chromosome, telomeric region//intracellular non-membrane-bounded organelle//nuclear chromosome part//membran…	GO:0043565//GO:0005488//GO:0003690//GO:0043566//GO:0042162//GO:0003691//GO:0003674//GO:0003676//GO:0097159//GO:1901363//GO:0003677	sequence-specific DNA binding//binding//double-stranded DNA binding//structure-specific DNA binding//telomeric DNA binding//double-stranded telomeric DNA binding//molecular_function//nucleic acid binding//organic cyclic compound binding//heterocyclic compound binding//DNA binding	no KO assigned | (RefSeq) POPTRDRAFT_641182; hypothetical protein	http://www.genome.jp/dbget-bin/www_bget?pop:POPTR_0001s24840g	Ubiquitin domain||SANT domain, DNA binding||Transcription regulator HTH, Myb-type, DNA-binding||Homeodomain-like||Ubiquitin-related domain
Potri.001G242000	2.07613	2.42695	2.22413	11.2041	11.4335	11.1755	5.61771	5.74362	5.4659	10.9092	10.2941	11.5806	2.2424	11.271	5.60908	10.928	815.282	160.876	2.3414	1.1512e-108	3.3594e-107	UP	447.187	173.386	1.3669	1.0572e-27	7.6074e-27	UP	794.938	163.052	2.2855	9.598e-100	1.3469e-98	UP	GO:0032774//GO:0008150//GO:0065007//GO:0080090//GO:0034645//GO:0010468//GO:0097659//GO:0009987//GO:0046483//GO:0071704//GO:0031323//GO:0019438//GO:0051171//GO:0019222//GO:0006725//GO:0006139//GO:0044260//GO:0016070//GO:1901576//GO:1901362//GO:1901360//GO:0006807//GO:0043170//GO:0006355//GO:0044238//GO:0018130//GO:1903506//GO:0009058//GO:0090304//GO:0034641//GO:0051252//GO:0009889//GO:0044249//GO:…	RNA biosynthetic process//biological_process//biological regulation//regulation of primary metabolic process//cellular macromolecule biosynthetic process//regulation of gene expression//nucleic acid-templated transcription//cellular process//heterocycle metabolic process//organic substance metabolic process//regulation of cellular metabolic process//aromatic compound biosynthetic process//regulat…	GO:0043227//GO:0043229//GO:0044464//GO:0005575//GO:0005634//GO:0005622//GO:0005623//GO:0043231//GO:0044424//GO:0043226	membrane-bounded organelle//intracellular organelle//cell part//cellular_component//nucleus//intracellular//cell//intracellular membrane-bounded organelle//intracellular part//organelle	GO:0003676//GO:0003674//GO:0097159//GO:0001071//GO:1901363//GO:0003677//GO:0005488//GO:0043565//GO:0003700	nucleic acid binding//molecular_function//organic cyclic compound binding//nucleic acid binding transcription factor activity//heterocyclic compound binding//DNA binding//binding//sequence-specific DNA binding//transcription factor activity, sequence-specific DNA binding	no KO assigned | (RefSeq) POPTRDRAFT_549153; hypothetical protein	http://www.genome.jp/dbget-bin/www_bget?pop:POPTR_0001s24880g	Transcription factor GRAS
Potri.001G242100	0.787927	1.06055	0.719939	2.12899	1.93837	2.05917	6.97852	6.60655	5.97988	4.84676	4.95086	4.2478	0.856138	2.04218	6.52165	4.68181	153.821	63.9638	1.2659	1.5033e-09	7.6025e-09	UP	541.478	68.9418	2.9735	4.2963e-96	7.5758e-95	UP	354.777	64.8428	2.4519	4.7198e-50	4.0089e-49	UP	--	--	--	--	--	--	no KO assigned | (RefSeq) POPTRDRAFT_549152; hypothetical protein	http://www.genome.jp/dbget-bin/www_bget?pop:POPTR_0001s24890g	Transcription factor GRAS
Potri.001G242200	10.7713	10.7521	9.78016	11.1875	12.7689	9.67673	14.5508	15.2564	15.9802	21.1353	21.1139	21.1823	10.4345	11.211	15.2625	21.1438	552.205	509.737	0.11545	0.33464	0.49296	FALSE	828.52	549.369	0.59276	5.8673e-13	2.6322e-12	UP	1047.51	516.626	1.0198	1.4457e-37	1.015e-36	UP	GO:0019538//GO:0044237//GO:0019941//GO:0008152//GO:0030163//GO:1901575//GO:0044267//GO:0044265//GO:0044248//GO:0044257//GO:0044238//GO:0043632//GO:0006511//GO:0043170//GO:0009056//GO:0051603//GO:0044260//GO:0009057//GO:0009987//GO:0006508//GO:0071704//GO:0008150	protein metabolic process//cellular metabolic process//modification-dependent protein catabolic process//metabolic process//protein catabolic process//organic substance catabolic process//cellular protein metabolic process//cellular macromolecule catabolic process//cellular catabolic process//cellular protein catabolic process//primary metabolic process//modification-dependent macromolecule catab…	--	--	--	--	K14016 ubiquitin fusion degradation protein 1 | (RefSeq) POPTRDRAFT_843512; hypothetical protein	http://www.genome.jp/dbget-bin/www_bget?pop:POPTR_0001s24900g	Ubiquitin fusion degradation protein UFD1
Potri.001G242300	4.08822	4.03534	4.1677	2.98243	3.18299	3.75004	5.90353	5.89071	6.50743	10.8263	12.6296	10.4764	4.09709	3.30515	6.10056	11.3107	152.688	187.694	-0.2978	0.067947	0.13167	FALSE	310.553	202.284	0.61846	4.4869e-06	1.3259e-05	UP	525.602	190.216	1.4663	1.5678e-27	8.9287e-27	UP	GO:0015804//GO:1902578//GO:0015849//GO:0006812//GO:0006810//GO:0008152//GO:0051179//GO:0006865//GO:0006811//GO:0051234//GO:0044765//GO:0044699//GO:0008150//GO:0071702//GO:0071705//GO:0015711//GO:0015824//GO:0046942//GO:0006820	neutral amino acid transport//single-organism localization//organic acid transport//cation transport//transport//metabolic process//localization//amino acid transport//ion transport//establishment of localization//single-organism transport//single-organism process//biological_process//organic substance transport//nitrogen compound transport//organic anion transport//proline transport//carboxylic …	--	--	GO:0003674//GO:0003824//GO:0016787	molecular_function//catalytic activity//hydrolase activity	K07025 putative hydrolase of the HAD superfamily | (RefSeq) POPTRDRAFT_706110; hypothetical protein	http://www.genome.jp/dbget-bin/www_bget?pop:POPTR_0001s24910g	HAD-like domain||HAD-superfamily hydrolase, subfamily IA, variant 1||Pyrimidine 5-nucleotidase
Potri.001G242600	4.43297	4.41983	4.61972	5.76193	6.01027	6.08854	12.9835	11.3471	10.7146	13.9912	14.6985	15.3213	4.49084	5.95358	11.6817	14.6703	491.555	367.722	0.41874	5.7967e-05	0.00019744	UP	1063.09	396.304	1.4236	5.8644e-29	4.3565e-28	UP	1218.14	372.659	1.7087	1.6192e-97	2.2381e-96	UP	GO:0048878//GO:0010268//GO:0010817//GO:0009058//GO:0007275//GO:0009687//GO:0055114//GO:0044707//GO:0043288//GO:0055088//GO:0006714//GO:0006694//GO:0044238//GO:0016131//GO:0006082//GO:0006066//GO:0016132//GO:0032787//GO:0008202//GO:0016125//GO:0008610//GO:0016128//GO:0044763//GO:0065008//GO:0042445//GO:0044237//GO:0044281//GO:0016129//GO:0008152//GO:0046165//GO:0009987//GO:0042592//GO:0043436//GO:…	chemical homeostasis//brassinosteroid homeostasis//regulation of hormone levels//biosynthetic process//multicellular organismal development//abscisic acid metabolic process//oxidation-reduction process//single-multicellular organism process//apocarotenoid metabolic process//lipid homeostasis//sesquiterpenoid metabolic process//steroid biosynthetic process//primary metabolic process//brassinostero…	GO:0044425//GO:0016020//GO:0005575//GO:0016021//GO:0031224	membrane part//membrane//cellular_component//integral component of membrane//intrinsic component of membrane	GO:0046914//GO:0043167//GO:0005488//GO:0016491//GO:0016705//GO:0020037//GO:0004497//GO:0097159//GO:1901363//GO:0003824//GO:0043169//GO:0016709//GO:0003674//GO:0046872//GO:0005506//GO:0046906	transition metal ion binding//ion binding//binding//oxidoreductase activity//oxidoreductase activity, acting on paired donors, with incorporation or reduction of molecular oxygen//heme binding//monooxygenase activity//organic cyclic compound binding//heterocyclic compound binding//catalytic activity//cation binding//oxidoreductase activity, acting on paired donors, with incorporation or reduction…	K09843 (+)-abscisic acid 8'-hydroxylase [EC:1.14.13.93] | (RefSeq) POPTRDRAFT_797669; hypothetical protein	http://www.genome.jp/dbget-bin/www_bget?pop:POPTR_0001s24940g	Cytochrome P450, E-class, group I||Cytochrome P450, conserved site||Cytochrome P450||Cytochrome P450, E-class, group IV
Potri.001G243600	0.317317	0.0870036	0.21262	0.53803	0.630506	0.0332922	3.16532	3.03408	4.56553	4.30538	5.93543	4.20767	0.205647	0.400609	3.58831	4.81616	13.6173	6.93336	0.97381	0.33447	0.49283	FALSE	134.444	7.47092	4.1696	2.666e-19	1.5164e-18	UP	164.793	7.02317	4.5524	9.6561e-27	5.4028e-26	UP	GO:0080090//GO:0034645//GO:0065007//GO:0008150//GO:0032774//GO:0031323//GO:0019438//GO:0046483//GO:0071704//GO:0097659//GO:0009987//GO:0010468//GO:0044260//GO:0016070//GO:0006725//GO:0006139//GO:0019222//GO:0051171//GO:0006355//GO:1901360//GO:0006807//GO:0043170//GO:1901576//GO:1901362//GO:0018130//GO:1903506//GO:0044238//GO:0050789//GO:0009889//GO:0044249//GO:0044271//GO:2001141//GO:0090304//GO:…	regulation of primary metabolic process//cellular macromolecule biosynthetic process//biological regulation//biological_process//RNA biosynthetic process//regulation of cellular metabolic process//aromatic compound biosynthetic process//heterocycle metabolic process//organic substance metabolic process//nucleic acid-templated transcription//cellular process//regulation of gene expression//cellula…	GO:0043229//GO:0043227//GO:0044464//GO:0005575//GO:0005622//GO:0005634//GO:0005623//GO:0043231//GO:0044424//GO:0043226	intracellular organelle//membrane-bounded organelle//cell part//cellular_component//intracellular//nucleus//cell//intracellular membrane-bounded organelle//intracellular part//organelle	GO:0003674//GO:0003676//GO:1901363//GO:0001071//GO:0097159//GO:0003677//GO:0005488//GO:0003700	molecular_function//nucleic acid binding//heterocyclic compound binding//nucleic acid binding transcription factor activity//organic cyclic compound binding//DNA binding//binding//transcription factor activity, sequence-specific DNA binding	no KO assigned | (RefSeq) POPTRDRAFT_172570; hypothetical protein	http://www.genome.jp/dbget-bin/www_bget?pop:POPTR_0001s25040g	SANT domain, DNA binding||Myb-like DNA-binding domain, SHAQKYF class||Homeodomain-like
Potri.001G245000	36.8707	38.626	38.46	89.3787	87.3326	95.5679	68.9087	71.0566	71.0008	109.203	104.067	101.035	37.9856	90.7597	70.322	104.768	4447.15	1845.94	1.2685	4.5639e-101	1.2636e-99	UP	3797.57	1989.44	0.93271	5.2312e-111	1.0304e-109	UP	5163.57	1870.79	1.4647	1.3605e-160	2.8781e-159	UP	GO:0044699//GO:0008150//GO:0044710//GO:0055114//GO:0008152	single-organism process//biological_process//single-organism metabolic process//oxidation-reduction process//metabolic process	--	--	GO:0003824//GO:0003674//GO:0016491	catalytic activity//molecular_function//oxidoreductase activity	K08081 tropinone reductase I [EC:1.1.1.206] | (RefSeq) POPTRDRAFT_706088; hypothetical protein	http://www.genome.jp/dbget-bin/www_bget?pop:POPTR_0001s25180g	NAD(P)-binding domain||Short-chain dehydrogenase/reductase, conserved site||Glucose/ribitol dehydrogenase
Potri.001G249400	3.50931	4.6012	4.50839	6.82133	5.33271	7.30842	6.4222	5.25125	5.29725	9.3174	8.1616	9.21349	4.2063	6.48749	5.6569	8.8975	221.093	142.188	0.63686	0.00081209	0.0023644	UP	212.5	153.245	0.47162	0.0027768	0.006082	UP	304.96	144.106	1.0815	1.2717e-13	4.8098e-13	UP	GO:0043170//GO:0044260//GO:0070646//GO:0036211//GO:0071704//GO:0006508//GO:0006464//GO:0009987//GO:0008150//GO:0016579//GO:0008152//GO:0019538//GO:0044237//GO:0070647//GO:0044267//GO:0043412//GO:0044238	macromolecule metabolic process//cellular macromolecule metabolic process//protein modification by small protein removal//protein modification process//organic substance metabolic process//proteolysis//cellular protein modification process//cellular process//biological_process//protein deubiquitination//metabolic process//protein metabolic process//cellular metabolic process//protein modification…	--	--	GO:0019783//GO:0016787//GO:0003824//GO:0008234//GO:0004843//GO:0003674//GO:0036459//GO:0008233//GO:0070011	ubiquitin-like protein-specific protease activity//hydrolase activity//catalytic activity//cysteine-type peptidase activity//ubiquitin-specific protease activity//molecular_function//ubiquitinyl hydrolase activity//peptidase activity//peptidase activity, acting on L-amino acid peptides	K15235 josephin [EC:3.4.19.12] | (RefSeq) POPTRDRAFT_172383; Josephin-like family protein	http://www.genome.jp/dbget-bin/www_bget?pop:POPTR_0001s25650g	Machado-Joseph disease protein MJD
Potri.001G251500	0.545241	0.724834	0.298916	0.316402	0.26264	0.332832	0.95593	0.48653	0.71317	1.20532	1.22114	1.22325	0.522997	0.303958	0.718543	1.21657	16.5428	28.2326	-0.77115	0.1076	0.19541	FALSE	43.1006	30.4317	0.50213	0.23797	0.34595	FALSE	66.5966	28.6282	1.218	0.0001463	0.00032641	UP	GO:0009058//GO:0043647//GO:0019751//GO:0006793//GO:0006796//GO:0006066//GO:0044763//GO:0008152//GO:0044281//GO:0046173//GO:0044237//GO:0046165//GO:0010264//GO:0019637//GO:0009987//GO:0033517//GO:0071704//GO:0008150//GO:0044699//GO:0032958//GO:0044711//GO:1901617//GO:0016310//GO:1901576//GO:1901615//GO:0090407//GO:0044710//GO:0044283	biosynthetic process//inositol phosphate metabolic process//polyol metabolic process//phosphorus metabolic process//phosphate-containing compound metabolic process//alcohol metabolic process//single-organism cellular process//metabolic process//small molecule metabolic process//polyol biosynthetic process//cellular metabolic process//alcohol biosynthetic process//myo-inositol hexakisphosphate bio…	--	--	GO:0043168//GO:0030554//GO:0016772//GO:0016740//GO:0005488//GO:0019140//GO:0043167//GO:0001883//GO:0032559//GO:0017076//GO:0035639//GO:0005524//GO:0000166//GO:0032550//GO:0097159//GO:0032555//GO:0097367//GO:0003824//GO:1901363//GO:0001882//GO:1901265//GO:0016773//GO:0032549//GO:0003674//GO:0032553//GO:0016301//GO:0036094	anion binding//adenyl nucleotide binding//transferase activity, transferring phosphorus-containing groups//transferase activity//binding//inositol 3-kinase activity//ion binding//purine nucleoside binding//adenyl ribonucleotide binding//purine nucleotide binding//purine ribonucleoside triphosphate binding//ATP binding//nucleotide binding//purine ribonucleoside binding//organic cyclic compound bin…	K19517 1D-myo-inositol 3-kinase [EC:2.7.1.64] | (RefSeq) POPTRDRAFT_172298; hypothetical protein	http://www.genome.jp/dbget-bin/www_bget?pop:POPTR_0001s25860g	Carbohydrate/puine kinase, PfkB, conserved site||Inositol 3-kinase||Ribokinase-like||Carbohydrate/purine kinase
Potri.001G252100	1.59624	1.40053	1.23765	1.36463	1.11334	1.34936	3.44617	2.46597	2.59805	7.61844	8.33313	8.17678	1.41147	1.27578	2.83673	8.04278	100.615	110.4	-0.1339	0.51752	0.68429	FALSE	246.606	118.983	1.0515	3.5705e-06	1.0636e-05	UP	638.004	111.892	2.5115	1.6695e-90	2.1748e-89	UP	GO:0044710//GO:0007154//GO:0009056//GO:0035556//GO:0044700//GO:0016042//GO:0065007//GO:0006629//GO:0044699//GO:0008150//GO:0050896//GO:0071704//GO:0009987//GO:0050794//GO:0008152//GO:0044712//GO:1901575//GO:0044763//GO:0007165//GO:0044238//GO:0050789//GO:0051716//GO:0023052	single-organism metabolic process//cell communication//catabolic process//intracellular signal transduction//single organism signaling//lipid catabolic process//biological regulation//lipid metabolic process//single-organism process//biological_process//response to stimulus//organic substance metabolic process//cellular process//regulation of cellular process//metabolic process//single-organism c…	GO:0005575//GO:0044464//GO:0005622//GO:0005623	cellular_component//cell part//intracellular//cell	GO:0016787//GO:0042578//GO:0003674//GO:0016298//GO:0004435//GO:0003824//GO:0004620//GO:0060089//GO:0004629//GO:0004871//GO:0008081//GO:0016788	hydrolase activity//phosphoric ester hydrolase activity//molecular_function//lipase activity//phosphatidylinositol phospholipase C activity//catalytic activity//phospholipase activity//molecular transducer activity//phospholipase C activity//signal transducer activity//phosphoric diester hydrolase activity//hydrolase activity, acting on ester bonds	K05857 phosphatidylinositol phospholipase C, delta [EC:3.1.4.11] | (RefSeq) POPTRDRAFT_815304; hypothetical protein	http://www.genome.jp/dbget-bin/www_bget?pop:POPTR_0001s25910g	PLC-like phosphodiesterase, TIM beta/alpha-barrel domain||Phospholipase C, phosphoinositol-specific, EF-hand-like||Phosphoinositide phospholipase C||EF-hand-like domain||Phospholipase C, phosphatidylinositol-specific, Y domain||C2 calcium-dependent membrane targeting||Phospholipase C, phosphatidylinositol-specific , X domain
Potri.001G254500	0.322266	0.176721	0.161952	0.137753	0.313636	0.289812	0.34443	0.911565	0.346599	1.1195	1.29171	1.29725	0.220313	0.247067	0.534198	1.23615	9.65583	8.5338	0.17821	0.86743	0.96992	FALSE	23.0127	9.19671	1.3232	0.10448	0.16986	FALSE	48.5678	8.64845	2.4895	4.3659e-08	1.2562e-07	UP	GO:0080090//GO:0051301//GO:0051726//GO:0010965//GO:0065007//GO:0016043//GO:0044699//GO:0008150//GO:0007049//GO:0044772//GO:0051302//GO:0031323//GO:0030162//GO:0006508//GO:0071704//GO:0006464//GO:0051306//GO:0022402//GO:0009987//GO:0043161//GO:0007091//GO:0032446//GO:0044260//GO:0009894//GO:0007346//GO:1901990//GO:0051304//GO:0044710//GO:0033045//GO:0000070//GO:0000819//GO:0071840//GO:0009057//GO:…	regulation of primary metabolic process//cell division//regulation of cell cycle//regulation of mitotic sister chromatid separation//biological regulation//cellular component organization//single-organism process//biological_process//cell cycle//mitotic cell cycle phase transition//regulation of cell division//regulation of cellular metabolic process//regulation of proteolysis//proteolysis//organ…	GO:0043229//GO:0043227//GO:0005575//GO:0044464//GO:0005622//GO:0005634//GO:0005623//GO:0043231//GO:0044424//GO:0005737//GO:0043226	intracellular organelle//membrane-bounded organelle//cellular_component//cell part//intracellular//nucleus//cell//intracellular membrane-bounded organelle//intracellular part//cytoplasm//organelle	GO:0003674//GO:0032549//GO:1901265//GO:0001882//GO:1901363//GO:0097367//GO:0003824//GO:0032555//GO:0097159//GO:0032550//GO:0036094//GO:0019787//GO:0044389//GO:0032553//GO:0061630//GO:0043167//GO:0005488//GO:0016740//GO:0030554//GO:0043168//GO:0031625//GO:0000166//GO:0061659//GO:0004842//GO:0005515//GO:0005524//GO:0035639//GO:0019899//GO:0017076//GO:0032559//GO:0001883	molecular_function//ribonucleoside binding//nucleoside phosphate binding//nucleoside binding//heterocyclic compound binding//carbohydrate derivative binding//catalytic activity//purine ribonucleotide binding//organic cyclic compound binding//purine ribonucleoside binding//small molecule binding//ubiquitin-like protein transferase activity//ubiquitin-like protein ligase binding//ribonucleotide bin…	K06688 ubiquitin-conjugating enzyme E2 C [EC:2.3.2.23] | (RefSeq) POPTRDRAFT_815294; ubiquitin-conjugating enzyme 19 family protein	http://www.genome.jp/dbget-bin/www_bget?pop:POPTR_0001s26150g	Ubiquitin-conjugating enzyme, E2||Ubiquitin-conjugating enzyme, active site||Ubiquitin-conjugating enzyme/RWD-like
Potri.001G254800	3.47916	4.53118	4.37106	5.99956	4.93789	5.73474	16.1654	16.0716	16.5889	6.2798	5.67029	6.17145	4.12713	5.5574	16.2753	6.04051	436.639	321.646	0.44097	0.0012822	0.0036217	UP	1409.41	346.659	2.0235	5.7321e-149	1.432e-147	UP	477.348	325.99	0.55021	2.7813e-07	7.6295e-07	UP	GO:0006091//GO:0009167//GO:0016052//GO:0006139//GO:0055082//GO:0044710//GO:0006725//GO:0009119//GO:0042278//GO:0009056//GO:0009179//GO:0046496//GO:0044724//GO:0009185//GO:0046128//GO:0006807//GO:1901360//GO:0019362//GO:0016310//GO:0009117//GO:0033500//GO:0046939//GO:0065007//GO:0019752//GO:0008150//GO:0044699//GO:0006753//GO:0009132//GO:0009135//GO:0072521//GO:0044723//GO:0051186//GO:0043436//GO:…	generation of precursor metabolites and energy//purine ribonucleoside monophosphate metabolic process//carbohydrate catabolic process//nucleobase-containing compound metabolic process//cellular chemical homeostasis//single-organism metabolic process//cellular aromatic compound metabolic process//ribonucleoside metabolic process//purine nucleoside metabolic process//catabolic process//purine ribon…	GO:0005829//GO:0005575//GO:0044464//GO:0044444//GO:0044424//GO:0005737//GO:0005622//GO:0005623	cytosol//cellular_component//cell part//cytoplasmic part//intracellular part//cytoplasm//intracellular//cell	GO:0036094//GO:0016301//GO:0004396//GO:0032553//GO:0003674//GO:0005536//GO:0032549//GO:1901265//GO:0016773//GO:0001882//GO:1901363//GO:0032555//GO:0097367//GO:0003824//GO:0019200//GO:0004340//GO:0097159//GO:0032550//GO:0000166//GO:0005524//GO:0035639//GO:0032559//GO:0001883//GO:0017076//GO:0019158//GO:0043167//GO:0005488//GO:0016740//GO:0030554//GO:0048029//GO:0016772//GO:0043168//GO:0030246//GO:…	small molecule binding//kinase activity//hexokinase activity//ribonucleotide binding//molecular_function//glucose binding//ribonucleoside binding//nucleoside phosphate binding//phosphotransferase activity, alcohol group as acceptor//nucleoside binding//heterocyclic compound binding//purine ribonucleotide binding//carbohydrate derivative binding//catalytic activity//carbohydrate kinase activity//g…	K00844 hexokinase [EC:2.7.1.1] | (RefSeq) POPTRDRAFT_797614; hexokinase family protein	http://www.genome.jp/dbget-bin/www_bget?pop:POPTR_0001s26190g	Hexokinase, N-terminal||Hexokinase, C-terminal||Hexokinase
Potri.001G255100	14.4728	15.1999	13.2917	60.627	60.4216	62.4964	36.3879	40.2197	39.4845	60.2213	54.502	56.7223	14.3215	61.1817	38.6974	57.1485	2600.22	603.653	2.1068	5.8669e-287	4.5593e-285	UP	1812.57	650.594	1.4782	2.7749e-91	4.6957e-90	UP	2442.86	611.83	1.9974	1.6584e-156	3.4036e-155	UP	GO:0008150//GO:0071704//GO:0008152//GO:0044238//GO:0005975	biological_process//organic substance metabolic process//metabolic process//primary metabolic process//carbohydrate metabolic process	GO:0031224//GO:0005575//GO:0044464//GO:0046658//GO:0044459//GO:0071944//GO:0031225//GO:0031226//GO:0005886//GO:0016020//GO:0044425//GO:0005623	intrinsic component of membrane//cellular_component//cell part//anchored component of plasma membrane//plasma membrane part//cell periphery//anchored component of membrane//intrinsic component of plasma membrane//plasma membrane//membrane//membrane part//cell	GO:0016787//GO:0001871//GO:0003674//GO:0004553//GO:0003824//GO:0016798//GO:0005488//GO:0030247//GO:0030246	hydrolase activity//pattern binding//molecular_function//hydrolase activity, hydrolyzing O-glycosyl compounds//catalytic activity//hydrolase activity, acting on glycosyl bonds//binding//polysaccharide binding//carbohydrate binding	no KO assigned | (RefSeq) POPTRDRAFT_751998; 3-glucanase family protein	http://www.genome.jp/dbget-bin/www_bget?pop:POPTR_0001s26210g	Glycoside hydrolase, subgroup, catalytic core||Glycoside hydrolase, superfamily||Glycoside hydrolase, family 17
Potri.001G255700	9.47656	8.31284	8.13433	20.9691	20.6639	19.1273	25.492	24.4852	24.979	20.4148	21.2807	22.0327	8.64125	20.2535	24.9854	21.2427	2198.55	930.299	1.2408	1.8081e-68	3.6395e-67	UP	2989.37	1002.61	1.5761	5.5457e-209	1.866e-207	UP	2319.25	942.816	1.2986	2.1909e-104	3.1934e-103	UP	--	--	--	--	--	--	no KO assigned | (RefSeq) POPTRDRAFT_751994; hypothetical protein	http://www.genome.jp/dbget-bin/www_bget?pop:POPTR_0001s26280g	Quinonprotein alcohol dehydrogenase-like domain
Potri.001G256300	1.77549	2.22297	2.27408	5.13391	5.28068	5.51918	4.92146	4.51506	3.53296	4.93373	3.9784	5.22605	2.09085	5.31126	4.32316	4.71272	303.985	118.688	1.3568	3.3102e-19	2.6225e-18	UP	272.761	127.916	1.0924	1.1097e-07	3.7204e-07	UP	271.206	120.286	1.1729	8.5469e-12	2.9963e-11	UP	--	--	--	--	--	--	no KO assigned | (RefSeq) POPTRDRAFT_815376; hypothetical protein	http://www.genome.jp/dbget-bin/www_bget?pop:POPTR_0001s26350g	Protein of unknown function DUF3411
Potri.001G257500	19.8544	17.5524	21.6338	25.04	21.3317	25.8146	35.6772	34.9505	34.6446	39.1866	38.9832	42.2383	19.6802	24.0621	35.0908	40.136	466.434	378.351	0.30195	0.015249	0.035144	UP	749.733	407.746	0.8787	4.263e-22	2.653e-21	UP	782.465	383.388	1.0292	6.2286e-29	3.6658e-28	UP	--	--	--	--	--	--	K12275 translocation protein SEC62 | (RefSeq) POPTRDRAFT_1068270; translocation family protein	http://www.genome.jp/dbget-bin/www_bget?pop:POPTR_0001s26460g	Translocation protein Sec62
Potri.001G260600	3.5685	5.56797	5.58333	4.22698	7.43518	5.69704	7.6331	7.65781	7.82889	10.0738	10.2717	11.1793	4.9066	5.7864	7.7066	10.5082	141.474	118.966	0.24999	0.40407	0.56928	FALSE	207.615	128.218	0.69531	2.6073e-05	7.2133e-05	UP	258.316	120.571	1.0993	6.3715e-12	2.2445e-11	UP	--	--	--	--	--	--	K15078 structure-specific endonuclease subunit SLX1 [EC:3.6.1.-] | (RefSeq) POPTRDRAFT_797736; hypothetical protein	http://www.genome.jp/dbget-bin/www_bget?pop:POPTR_0001s26780g	Excinuclease ABC, C subunit, N-terminal
Potri.001G260700	0.35782	0.196218	0.292207	1.39185	0.964907	0.900999	0.780793	0.635827	0.830608	1.34771	1.53042	1.48273	0.282081	1.08592	0.749076	1.45362	43.6529	11.2471	1.9565	9.1487e-06	3.4126e-05	UP	33.192	12.1202	1.4534	0.0023612	0.0052264	UP	58.7889	11.3954	2.3671	5.8485e-09	1.7716e-08	UP	--	--	GO:0044425//GO:0016020//GO:0031224//GO:0005575//GO:0016021	membrane part//membrane//intrinsic component of membrane//cellular_component//integral component of membrane	GO:0016740//GO:0047196//GO:0016747//GO:0008374//GO:0016746//GO:0003674//GO:0003824	transferase activity//long-chain-alcohol O-fatty-acyltransferase activity//transferase activity, transferring acyl groups other than amino-acyl groups//O-acyltransferase activity//transferase activity, transferring acyl groups//molecular_function//catalytic activity	no KO assigned | (RefSeq) POPTRDRAFT_549263; hypothetical protein	http://www.genome.jp/dbget-bin/www_bget?pop:POPTR_0001s26800g	Wax synthase domain||Long-chain-alcohol O-fatty-acyltransferase
Potri.001G260800	2.10926	2.35614	2.13961	9.27986	8.71477	8.38475	14.6503	14.0403	12.6645	55.8536	52.5515	49.2911	2.20167	8.79313	13.785	52.5654	404.849	100.543	2.0096	1.1901e-44	1.741e-43	UP	699.628	108.362	2.6907	3.1454e-104	5.9793e-103	UP	2434.67	101.904	4.5784	9.3223e-272	3.185e-270	UP	GO:0044260//GO:0007154//GO:0036211//GO:0044700//GO:0043170//GO:0016310//GO:0065007//GO:0008150//GO:0044699//GO:0050896//GO:0071704//GO:0006468//GO:0009987//GO:0006464//GO:0050794//GO:0044237//GO:0019538//GO:0007166//GO:0008152//GO:0044763//GO:0007165//GO:0043412//GO:0006793//GO:0006796//GO:0044238//GO:0023052//GO:0051716//GO:0050789//GO:0044267//GO:0007178//GO:0007167	cellular macromolecule metabolic process//cell communication//protein modification process//single organism signaling//macromolecule metabolic process//phosphorylation//biological regulation//biological_process//single-organism process//response to stimulus//organic substance metabolic process//protein phosphorylation//cellular process//cellular protein modification process//regulation of cellula…	GO:0044464//GO:0005575//GO:0071944//GO:0005886//GO:0005623//GO:0016020	cell part//cellular_component//cell periphery//plasma membrane//cell//membrane	GO:0019199//GO:0036094//GO:0016301//GO:0004888//GO:0032553//GO:0003674//GO:0032549//GO:1901265//GO:0016773//GO:0001882//GO:0004674//GO:1901363//GO:0004672//GO:0032555//GO:0097367//GO:0003824//GO:0032550//GO:0097159//GO:0060089//GO:0000166//GO:0005524//GO:0035639//GO:0032559//GO:0001883//GO:0017076//GO:0004871//GO:0043167//GO:0004872//GO:0038023//GO:0005488//GO:0004675//GO:0016740//GO:0030554//GO:…	transmembrane receptor protein kinase activity//small molecule binding//kinase activity//transmembrane signaling receptor activity//ribonucleotide binding//molecular_function//ribonucleoside binding//nucleoside phosphate binding//phosphotransferase activity, alcohol group as acceptor//nucleoside binding//protein serine/threonine kinase activity//heterocyclic compound binding//protein kinase activ…	K04733 interleukin-1 receptor-associated kinase 4 [EC:2.7.11.1] | (RefSeq) hypothetical protein	http://www.genome.jp/dbget-bin/www_bget?pop:POPTR_0001s26810g	Protein kinase-like domain||Protein kinase, catalytic domain||Serine/threonine-protein kinase, active site||Protein kinase, ATP binding site
Potri.001G260900	12.4597	11.976	11.2468	15.844	14.5748	14.2533	24.9639	25.719	24.6442	22.9856	21.6947	23.4446	11.8942	14.8907	25.109	22.7083	1634.52	1294.91	0.33601	1.1354e-07	5.0116e-07	UP	3037.97	1395.58	1.1222	4.3151e-123	9.18e-122	UP	2507.06	1312.38	0.93381	2.4308e-73	2.699e-72	UP	--	--	--	--	--	--	K14005 protein transport protein SEC31 | (RefSeq) POPTRDRAFT_1068299; hypothetical protein	http://www.genome.jp/dbget-bin/www_bget?pop:POPTR_0001s26820g	Ancestral coatomer element 1, Sec16/Sec31||WD40/YVTN repeat-like-containing domain||WD40 repeat||WD40 repeat, conserved site||WD40-repeat-containing domain
Potri.001G261400	2.14889	2.94597	1.79985	4.21511	4.94758	7.44007	6.43071	6.24289	8.14894	9.02456	7.02597	7.98112	2.29824	5.53425	6.94085	8.01055	83.3956	34.3413	1.28	0.0012656	0.0035783	UP	115.218	37.0146	1.6382	1.5097e-10	5.9748e-10	UP	121.372	34.8155	1.8016	1.784e-12	6.4338e-12	UP	--	--	--	--	--	--	no KO assigned | (RefSeq) hypothetical protein	http://www.genome.jp/dbget-bin/www_bget?pop:POPTR_0001s26890g	--
Potri.001G263000	170.543	176.955	169.695	346.998	346.865	346.474	312.767	313.646	317.409	337.577	343.687	346.979	172.398	346.779	314.607	342.748	19565.2	9646.71	1.0202	0	0	UP	19563	10396.7	0.912	0	0	UP	19449.6	9776.8	0.9923	0	0	UP	--	--	--	--	--	--	K08770 ubiquitin C | (RefSeq) POPTRDRAFT_815396; UBIQUITIN 11 family protein	http://www.genome.jp/dbget-bin/www_bget?pop:POPTR_0001s27020g	Ubiquitin-related domain||Ubiquitin subgroup||Ubiquitin conserved site||Ubiquitin domain
Potri.001G263100	2.56359	3.04589	2.14719	6.0087	6.42792	9.01036	5.9669	7.15843	6.21893	6.4371	8.77172	6.60985	2.58556	7.14899	6.44809	7.27289	60.196	21.5888	1.4794	2.3783e-05	8.4757e-05	UP	59.8328	23.2686	1.3626	7.5164e-05	0.00019874	UP	61.6007	21.8846	1.493	2.6587e-05	6.3327e-05	UP	--	--	--	--	--	--	no KO assigned | (RefSeq) hypothetical protein	http://www.genome.jp/dbget-bin/www_bget?pop:POPTR_0001s27030g	--
Potri.001G265400	30.7304	26.4406	28.4038	38.9783	42.4549	41.8653	64.9727	64.7843	64.1745	99.2879	97.6787	89.8671	28.5249	41.0995	64.6438	95.6112	2857.69	1966.86	0.53896	7.0999e-15	4.7299e-14	UP	4953.69	2119.7	1.2246	4.8895e-213	1.6843e-211	UP	6687.07	1993.21	1.7463	2.1405e-104	3.1212e-103	UP	GO:0008152//GO:0055114//GO:0044710//GO:0008150//GO:0044699	metabolic process//oxidation-reduction process//single-organism metabolic process//biological_process//single-organism process	--	--	GO:0051213//GO:0016702//GO:0016491//GO:0003824//GO:0016701//GO:0003674	dioxygenase activity//oxidoreductase activity, acting on single donors with incorporation of molecular oxygen, incorporation of two atoms of oxygen//oxidoreductase activity//catalytic activity//oxidoreductase activity, acting on single donors with incorporation of molecular oxygen//molecular_function	K11159 carotenoid cleavage dioxygenase | (RefSeq) POPTRDRAFT_641353; hypothetical protein	http://www.genome.jp/dbget-bin/www_bget?pop:POPTR_0001s27260g	Carotenoid oxygenase
Potri.001G265600	0.622867	0.905138	0.876448	28.1422	35.9266	37.0337	22.8182	21.3138	21.5551	63.7783	71.2685	65.3861	0.801484	33.7008	21.8957	66.811	1946.51	45.9098	5.4059	1.4769e-74	3.1565e-73	UP	1393.64	49.4804	4.8159	0	0	UP	3880.96	46.5301	6.3821	0	0	UP	--	--	--	--	--	--	K11159 carotenoid cleavage dioxygenase | (RefSeq) POPTRDRAFT_706412; carotenoid 9 family protein	http://www.genome.jp/dbget-bin/www_bget?pop:POPTR_0001s27270g	Carotenoid oxygenase
Potri.001G265800	1.38861	1.4058	1.18095	82.0762	85.6248	77.8657	47.6286	54.4475	45.248	159.008	146.049	163.358	1.32512	81.8556	49.1081	156.138	689.106	11.0639	5.9608	3.1311e-241	2.0015e-239	UP	455.705	11.9242	5.2561	7.7428e-116	1.5843e-114	UP	1321.94	11.214	6.8812	0	0	UP	--	--	--	--	--	--	K11159 carotenoid cleavage dioxygenase | (RefSeq) hypothetical protein	http://www.genome.jp/dbget-bin/www_bget?pop:POPTR_0001s27290g	-
Potri.001G265900	1.80944	2.09176	2.21186	13.4817	12.623	13.7508	8.65081	9.23618	9.86709	24.4213	26.8401	23.1108	2.03769	13.2852	9.25136	24.7907	732.862	111.489	2.7166	5.8629e-119	1.8721e-117	UP	562.429	120.156	2.2268	8.0924e-70	1.1148e-68	UP	1375.74	112.986	3.606	2.7446e-138	5.0398e-137	UP	--	--	--	--	--	--	K11159 carotenoid cleavage dioxygenase | (RefSeq) POPTRDRAFT_706412; carotenoid 9 family protein	http://www.genome.jp/dbget-bin/www_bget?pop:POPTR_0001s27270g	Carotenoid oxygenase
Potri.001G267500	7.68507	6.173	6.20108	24.4848	19.6638	17.8522	16.0879	10.3313	12.9296	23.803	20.5921	22.9645	6.68638	20.6669	13.1163	22.4532	171.666	55.0883	1.6398	2.3695e-13	1.4703e-12	UP	120.098	59.3693	1.0164	0.00010409	0.00027104	UP	187.605	55.8281	1.7486	2.0964e-17	9.0982e-17	UP	--	--	--	--	--	--	no KO assigned | (RefSeq) POPTRDRAFT_840309; hypothetical protein	http://www.genome.jp/dbget-bin/www_bget?pop:POPTR_0001s27450g	-
Potri.001G268400	0.186265	0.306426	0.421226	2.22934	1.26893	3.10725	5.01669	4.68104	5.18852	37.4164	42.0003	38.695	0.304639	2.20184	4.96208	39.3706	42.5227	5.83548	2.8653	4.9844e-05	0.00017112	UP	105.605	6.28899	4.0697	3.5435e-28	2.5828e-27	UP	764.758	5.91281	7.015	8.4179e-280	2.9303e-278	UP	--	--	GO:0016021//GO:0005575//GO:0031224//GO:0044425//GO:0016020	integral component of membrane//cellular_component//intrinsic component of membrane//membrane part//membrane	--	--	no KO assigned | (RefSeq) hypothetical protein	http://www.genome.jp/dbget-bin/www_bget?pop:POPTR_0001s27530g	--
Potri.001G268500	6.72637	4.45169	4.07965	30.953	31.3392	35.9185	39.2171	41.804	42.8401	236.64	254.756	260.401	5.0859	32.7369	41.2871	250.599	253.859	39.1054	2.6986	5.8501e-42	8.1807e-41	UP	352.827	42.144	3.0656	1.1777e-66	1.5744e-65	UP	1954.3	39.6317	5.6239	0	0	UP	--	--	GO:0016020//GO:0044425//GO:0031224//GO:0005575//GO:0016021	membrane//membrane part//intrinsic component of membrane//cellular_component//integral component of membrane	--	--	no KO assigned | (RefSeq) POPTRDRAFT_549333; hypothetical protein	http://www.genome.jp/dbget-bin/www_bget?pop:POPTR_0001s27540g	-
Potri.001G268600	6.6323	6.92195	7.32904	46.6249	52.2679	48.3276	24.8629	26.9739	24.5721	80.28	81.5988	76.9718	6.9611	49.0735	25.4696	79.6168	2475.27	348.222	2.8295	1.0088e-185	4.9204e-184	UP	1415.94	375.289	1.9157	3.0113e-137	7.0716e-136	UP	4039.34	352.896	3.5168	0	0	UP	GO:0055114//GO:0008152//GO:0044699//GO:0008150//GO:0044710	oxidation-reduction process//metabolic process//single-organism process//biological_process//single-organism metabolic process	--	--	GO:0046914//GO:0043167//GO:0005488//GO:0016491//GO:0003824//GO:0043169//GO:0003674//GO:0046872//GO:0008270	transition metal ion binding//ion binding//binding//oxidoreductase activity//catalytic activity//cation binding//molecular_function//metal ion binding//zinc ion binding	K00083 cinnamyl-alcohol dehydrogenase [EC:1.1.1.195] | (RefSeq) POPTRDRAFT_549334; hypothetical protein	http://www.genome.jp/dbget-bin/www_bget?pop:POPTR_0001s27550g	GroES-like||Polyketide synthase, enoylreductase||Alcohol dehydrogenase, zinc-containing, conserved site||NAD(P)-binding domain||Alcohol dehydrogenase, C-terminal||Alcohol dehydrogenase GroES-like
Potri.001G270000	9.76013	10.6174	11.7876	22.9205	23.6483	20.9513	2.00253	1.50199	1.74999	9.69056	9.2731	8.6689	10.7217	22.5067	1.7515	9.21085	1532.39	724.037	1.0816	4.6488e-35	5.709e-34	UP	131.435	780.313	-2.5697	5.1069e-63	6.5243e-62	DOWN	630.86	733.734	-0.21794	0.024254	0.041429	DOWN	GO:2001141//GO:0044271//GO:0044249//GO:0009889//GO:0010557//GO:0050789//GO:0048518//GO:0009058//GO:0051252//GO:0051254//GO:0034641//GO:0090304//GO:1903506//GO:0018130//GO:0044238//GO:0051173//GO:0031328//GO:0009893//GO:0010556//GO:0006351//GO:1903508//GO:0019219//GO:0031326//GO:0045935//GO:0009059//GO:2000112//GO:0060255//GO:0008152//GO:0010467//GO:0034654//GO:0050794//GO:0044237//GO:0071704//GO:…	regulation of RNA biosynthetic process//cellular nitrogen compound biosynthetic process//cellular biosynthetic process//regulation of biosynthetic process//positive regulation of macromolecule biosynthetic process//regulation of biological process//positive regulation of biological process//biosynthetic process//regulation of RNA metabolic process//positive regulation of RNA metabolic process//ce…	GO:0005623//GO:0005634//GO:0005622//GO:0043226//GO:0043231//GO:0044424//GO:0005575//GO:0044464//GO:0043229//GO:0043227	cell//nucleus//intracellular//organelle//intracellular membrane-bounded organelle//intracellular part//cellular_component//cell part//intracellular organelle//membrane-bounded organelle	GO:0000976//GO:0001047//GO:0001228//GO:0000975//GO:0001046//GO:0005488//GO:0043565//GO:0003700//GO:0005515//GO:0044212//GO:0001071//GO:1901363//GO:0097159//GO:0003676//GO:0003674//GO:0046983//GO:0000981//GO:0003677//GO:0001067	transcription regulatory region sequence-specific DNA binding//core promoter binding//transcriptional activator activity, RNA polymerase II transcription regulatory region sequence-specific binding//regulatory region DNA binding//core promoter sequence-specific DNA binding//binding//sequence-specific DNA binding//transcription factor activity, sequence-specific DNA binding//protein binding//trans…	no KO assigned | (RefSeq) POPTRDRAFT_1068482; hypothetical protein	http://www.genome.jp/dbget-bin/www_bget?pop:POPTR_0001s27680g	Helix-loop-helix DNA-binding
Potri.001G270400	3.0072	3.29812	2.7245	9.80068	10.612	8.85202	2.16884	2.30805	2.67852	6.49307	5.89358	5.86594	3.00994	9.75491	2.38514	6.0842	621.314	190.142	1.7082	6.2437e-42	8.7205e-41	UP	167.41	204.93	-0.29174	0.069042	0.11748	FALSE	389.796	192.725	1.0162	2.673e-15	1.0765e-14	UP	GO:0016129//GO:0044281//GO:0042445//GO:0008152//GO:0046165//GO:0016125//GO:0008202//GO:0016128//GO:0008610//GO:0065008//GO:0044238//GO:0006694//GO:0016131//GO:0016132//GO:0006066//GO:0010817//GO:0010268//GO:0048878//GO:0009058//GO:0007275//GO:0055114//GO:0055088//GO:0044707//GO:1901615//GO:0032502//GO:0044283//GO:0044710//GO:1901362//GO:1901576//GO:1901617//GO:0042446//GO:1901360//GO:0008150//GO:…	phytosteroid biosynthetic process//small molecule metabolic process//hormone metabolic process//metabolic process//alcohol biosynthetic process//sterol metabolic process//steroid metabolic process//phytosteroid metabolic process//lipid biosynthetic process//regulation of biological quality//primary metabolic process//steroid biosynthetic process//brassinosteroid metabolic process//brassinosteroid…	--	--	GO:0020037//GO:0043167//GO:0016491//GO:0005488//GO:0016705//GO:0046914//GO:0046906//GO:0046872//GO:0005506//GO:0003674//GO:0004497//GO:0097159//GO:1901363//GO:0043169//GO:0003824	heme binding//ion binding//oxidoreductase activity//binding//oxidoreductase activity, acting on paired donors, with incorporation or reduction of molecular oxygen//transition metal ion binding//tetrapyrrole binding//metal ion binding//iron ion binding//molecular_function//monooxygenase activity//organic cyclic compound binding//heterocyclic compound binding//cation binding//catalytic activity	no KO assigned | (RefSeq) POPTRDRAFT_549346; hypothetical protein	http://www.genome.jp/dbget-bin/www_bget?pop:POPTR_0001s27710g	Cytochrome P450, E-class, group I||Cytochrome P450, conserved site||Cytochrome P450
Potri.001G270500	3.17257	1.65446	1.86007	5.73292	5.29736	5.89355	1.36517	1.12118	1.21766	1.92373	2.21365	3.02454	2.22903	5.64128	1.23467	2.38731	326.192	127.798	1.3519	2.0402e-12	1.2081e-11	UP	78.685	137.722	-0.8076	0.041796	0.074787	FALSE	138.766	129.502	0.09968	0.80732	0.89195	FALSE	--	--	--	--	--	--	no KO assigned | (RefSeq) hypothetical protein	http://www.genome.jp/dbget-bin/www_bget?pop:POPTR_0001s27730g	Cytochrome P450, E-class, group IV||Cytochrome P450, conserved site||Cytochrome P450
Potri.001G270600	7.91958	7.03058	7.87635	25.1549	26.5203	21.772	5.01345	5.97492	6.55992	13.5402	13.0942	12.6526	7.60884	24.4824	5.84943	13.0957	1590.04	490.105	1.6979	5.5207e-37	7.0605e-36	UP	418.661	528.189	-0.33527	0.0031361	0.0068197	DOWN	855.546	496.658	0.78459	3.5857e-20	1.6949e-19	UP	GO:0042446//GO:1901360//GO:1901576//GO:1901362//GO:1901617//GO:0044283//GO:0044710//GO:1901615//GO:0032502//GO:0071704//GO:0042592//GO:0006629//GO:0044711//GO:0044767//GO:0065007//GO:0032501//GO:0008150//GO:0044699//GO:0016128//GO:0008610//GO:0065008//GO:0008202//GO:0016125//GO:0046165//GO:0044281//GO:0016129//GO:0042445//GO:0008152//GO:0055114//GO:0044707//GO:0055088//GO:0010268//GO:0010817//GO:…	hormone biosynthetic process//organic cyclic compound metabolic process//organic substance biosynthetic process//organic cyclic compound biosynthetic process//organic hydroxy compound biosynthetic process//small molecule biosynthetic process//single-organism metabolic process//organic hydroxy compound metabolic process//developmental process//organic substance metabolic process//homeostatic proce…	--	--	GO:0005506//GO:0046872//GO:0046906//GO:1901363//GO:0003824//GO:0043169//GO:0004497//GO:0097159//GO:0003674//GO:0020037//GO:0046914//GO:0016705//GO:0043167//GO:0016491//GO:0005488	iron ion binding//metal ion binding//tetrapyrrole binding//heterocyclic compound binding//catalytic activity//cation binding//monooxygenase activity//organic cyclic compound binding//molecular_function//heme binding//transition metal ion binding//oxidoreductase activity, acting on paired donors, with incorporation or reduction of molecular oxygen//ion binding//oxidoreductase activity//binding	no KO assigned | (RefSeq) POPTRDRAFT_641396; hypothetical protein	http://www.genome.jp/dbget-bin/www_bget?pop:POPTR_0001s27750g	Cytochrome P450, E-class, group IV||Cytochrome P450||Cytochrome P450, conserved site
Potri.001G270700	0.454913	0.267279	0.195954	0.661142	0.756331	0.920477	1.18309	1.23728	0.880672	1.25392	1.95681	1.83121	0.306049	0.779317	1.10035	1.68065	43.1414	16.7962	1.3609	0.0009345	0.0026951	UP	67.142	18.1015	1.8911	7.7061e-08	2.6145e-07	UP	93.5538	17.0238	2.4582	3.8543e-11	1.3093e-10	UP	GO:0044767//GO:0065007//GO:0032501//GO:0044711//GO:0006629//GO:0044699//GO:0008150//GO:0071704//GO:0042592//GO:0044283//GO:0044710//GO:0032502//GO:1901615//GO:0042446//GO:1901360//GO:1901362//GO:1901576//GO:1901617//GO:0016131//GO:0006066//GO:0016132//GO:0044238//GO:0006694//GO:0055114//GO:0055088//GO:0044707//GO:0048878//GO:0010268//GO:0010817//GO:0009058//GO:0007275//GO:0046165//GO:0042445//GO:…	single-organism developmental process//biological regulation//multicellular organismal process//single-organism biosynthetic process//lipid metabolic process//single-organism process//biological_process//organic substance metabolic process//homeostatic process//small molecule biosynthetic process//single-organism metabolic process//developmental process//organic hydroxy compound metabolic process…	--	--	GO:0003674//GO:1901363//GO:0003824//GO:0043169//GO:0004497//GO:0097159//GO:0046906//GO:0005506//GO:0046872//GO:0016705//GO:0043167//GO:0005488//GO:0016491//GO:0046914//GO:0020037	molecular_function//heterocyclic compound binding//catalytic activity//cation binding//monooxygenase activity//organic cyclic compound binding//tetrapyrrole binding//iron ion binding//metal ion binding//oxidoreductase activity, acting on paired donors, with incorporation or reduction of molecular oxygen//ion binding//binding//oxidoreductase activity//transition metal ion binding//heme binding	no KO assigned | (RefSeq) POPTRDRAFT_64586; hypothetical protein	http://www.genome.jp/dbget-bin/www_bget?pop:POPTR_0001s27760g	Cytochrome P450, E-class, group IV||Cytochrome P450||Cytochrome P450, conserved site
Potri.001G270900	0.0834521	0.122034	0.0838764	2.23067	1.40551	2.0313	0.305233	0.536669	0.335079	1.26463	0.875669	1.26028	0.0964541	1.88916	0.392327	1.13352	122.123	6.18556	4.3033	3.0751e-21	2.6084e-20	UP	27.9629	6.66701	2.0684	0.00023704	0.00059402	UP	73.6876	6.2706	3.5547	8.3312e-18	3.6638e-17	UP	GO:0044710//GO:0044550//GO:0044711//GO:0044699//GO:0008150//GO:0008152//GO:0055114//GO:0019748//GO:0009058	single-organism metabolic process//secondary metabolite biosynthetic process//single-organism biosynthetic process//single-organism process//biological_process//metabolic process//oxidation-reduction process//secondary metabolic process//biosynthetic process	GO:0031224//GO:0016021//GO:0005575//GO:0044425//GO:0016020	intrinsic component of membrane//integral component of membrane//cellular_component//membrane part//membrane	GO:0005506//GO:0046872//GO:0046906//GO:1901363//GO:0003824//GO:0043169//GO:0004497//GO:0097159//GO:0003674//GO:0016709//GO:0020037//GO:0046914//GO:0016705//GO:0043167//GO:0005488//GO:0016491	iron ion binding//metal ion binding//tetrapyrrole binding//heterocyclic compound binding//catalytic activity//cation binding//monooxygenase activity//organic cyclic compound binding//molecular_function//oxidoreductase activity, acting on paired donors, with incorporation or reduction of molecular oxygen, NAD(P)H as one donor, and incorporation of one atom of oxygen//heme binding//transition metal…	no KO assigned | (RefSeq) POPTRDRAFT_64588; hypothetical protein	http://www.genome.jp/dbget-bin/www_bget?pop:POPTR_0001s27780g	Cytochrome P450||Cytochrome P450, conserved site||Cytochrome P450, E-class, group I
Potri.001G272000	0.234658	0.312507	0.336929	0.361097	0.209342	0.0422053	0.217357	0.629716	0.891728	1.39995	1.55995	0.981633	0.294698	0.204215	0.5796	1.31384	10.9473	15.6821	-0.51854	0.4403	0.60909	FALSE	34.2496	16.9014	1.0189	0.13987	0.21906	FALSE	70.9388	15.8927	2.1582	1.9842e-09	6.1712e-09	UP	--	--	GO:0044464//GO:0005575//GO:0043227//GO:0043229//GO:0005623//GO:0005622//GO:0005634//GO:0043226//GO:0044424//GO:0043231	cell part//cellular_component//membrane-bounded organelle//intracellular organelle//cell//intracellular//nucleus//organelle//intracellular part//intracellular membrane-bounded organelle	--	--	K05868 cyclin B | (RefSeq) POPTRDRAFT_173354; hypothetical protein	http://www.genome.jp/dbget-bin/www_bget?pop:POPTR_0001s27890g	Cyclin, C-terminal||Cyclin, N-terminal||Cyclin-like
Potri.001G276400	2.77106	3.25316	2.78515	6.91344	6.29265	8.15691	5.37267	4.91412	5.40651	8.62406	10.1493	8.36673	2.93645	7.121	5.2311	9.04671	164.08	67.1042	1.2899	3.2172e-10	1.6885e-09	UP	132.832	72.3232	0.87707	4.0035e-05	0.00010868	UP	209.694	68.015	1.6244	4.9734e-17	2.1318e-16	UP	--	--	--	--	--	--	no KO assigned | (RefSeq) POPTRDRAFT_844486; hypothetical protein	http://www.genome.jp/dbget-bin/www_bget?pop:POPTR_0001s28310g	Protein of unknown function DUF4228
Potri.001G277600	0	0	0.0537976	0.256251	0.0607741	0	1.5484	1.90224	2.2029	2.37678	1.90472	1.71524	0.0179325	0.105675	1.88451	1.99891	1.77285	0.298843	2.5686	0.45692	0.62594	FALSE	34.8873	0.321937	6.7598	1.5215e-13	6.9879e-13	UP	33.7858	0.302287	6.8044	2.9042e-13	1.0832e-12	UP	--	--	--	--	--	--	no KO assigned | (RefSeq) hypothetical protein	http://www.genome.jp/dbget-bin/www_bget?pop:POPTR_0001s28420g	--
Potri.001G278400	1.37998	1.28926	1.54111	15.4001	15.3639	16.1676	1.97562	1.42718	1.55198	3.9987	4.77428	4.19346	1.40345	15.6439	1.65159	4.32215	1100.99	97.9567	3.4905	7.0182e-240	4.4614e-238	UP	128.114	105.568	0.27926	0.16691	0.2554	FALSE	305.979	99.2628	1.6241	5.9308e-24	3.108e-23	UP	--	--	--	--	--	--	K01953 asparagine synthase (glutamine-hydrolysing) [EC:6.3.5.4] | (RefSeq) POPTRDRAFT_829702; asparagine synthetase family protein	http://www.genome.jp/dbget-bin/www_bget?pop:POPTR_0001s28500g	Nucleophile aminohydrolases, N-terminal||Glutamine amidotransferase, type II||Domain of unknown function DUF3700||Asparagine synthase||Rossmann-like alpha/beta/alpha sandwich fold
Potri.001G279300	12.1683	11.4088	12.6871	27.0561	26.2229	31.3005	34.6531	38.0257	35.6085	51.201	48.264	50.4422	12.0881	28.1932	36.0958	49.9691	1450.19	616.625	1.2338	1.0479e-24	9.9692e-24	UP	2046.28	664.544	1.6226	3.7005e-125	7.9898e-124	UP	2584.99	624.876	2.0485	2.416e-262	7.9521e-261	UP	GO:0000041//GO:1902578//GO:0006829//GO:0030001//GO:0055085//GO:0051234//GO:0006811//GO:0044763//GO:0006810//GO:0006812//GO:0051179//GO:0098655//GO:0070838//GO:0098662//GO:0009987//GO:0034220//GO:0044765//GO:0044699//GO:0008150//GO:0072511//GO:0071577//GO:0098660	transition metal ion transport//single-organism localization//zinc II ion transport//metal ion transport//transmembrane transport//establishment of localization//ion transport//single-organism cellular process//transport//cation transport//localization//cation transmembrane transport//divalent metal ion transport//inorganic cation transmembrane transport//cellular process//ion transmembrane trans…	GO:0044425//GO:0016020//GO:0005575//GO:0016021//GO:0031224	membrane part//membrane//cellular_component//integral component of membrane//intrinsic component of membrane	GO:0022891//GO:0022892//GO:0046915//GO:0046873//GO:0008324//GO:0022890//GO:0072509//GO:0003674//GO:0022857//GO:0015075//GO:0005215//GO:0005385	substrate-specific transmembrane transporter activity//substrate-specific transporter activity//transition metal ion transmembrane transporter activity//metal ion transmembrane transporter activity//cation transmembrane transporter activity//inorganic cation transmembrane transporter activity//divalent inorganic cation transmembrane transporter activity//molecular_function//transmembrane transpor…	no KO assigned | (RefSeq) POPTRDRAFT_752441; Zinc transporter 6 family protein	http://www.genome.jp/dbget-bin/www_bget?pop:POPTR_0001s28620g	Zinc/iron permease, fungal/plant||Zinc/iron permease
Potri.001G280200	1.32283	1.29707	1.39119	1.25821	1.4224	1.43384	2.15848	1.85913	2.40071	3.89931	3.66898	3.63984	1.33703	1.37148	2.13944	3.73604	140.792	136.115	0.048741	0.80886	0.92786	FALSE	242.002	146.694	0.72221	3.2371e-06	9.6698e-06	UP	385.741	137.94	1.4836	1.4167e-26	7.9041e-26	UP	GO:0044763//GO:0007165//GO:0008152//GO:0007166//GO:0044237//GO:0019538//GO:0050794//GO:0050789//GO:0051716//GO:0023052//GO:0007178//GO:0007167//GO:0044267//GO:0006796//GO:0006793//GO:0043412//GO:0044238//GO:0044700//GO:0043170//GO:0016310//GO:0007154//GO:0044260//GO:0036211//GO:0006468//GO:0071704//GO:0006464//GO:0009987//GO:0065007//GO:0050896//GO:0044699//GO:0008150	single-organism cellular process//signal transduction//metabolic process//cell surface receptor signaling pathway//cellular metabolic process//protein metabolic process//regulation of cellular process//regulation of biological process//cellular response to stimulus//signaling//transmembrane receptor protein serine/threonine kinase signaling pathway//enzyme linked receptor protein signaling pathwa…	GO:0071944//GO:0005623//GO:0044425//GO:0016020//GO:0005886//GO:0031224//GO:0016021//GO:0005575//GO:0044464	cell periphery//cell//membrane part//membrane//plasma membrane//intrinsic component of membrane//integral component of membrane//cellular_component//cell part	GO:0005524//GO:0017076//GO:0032559//GO:0001883//GO:0035639//GO:0060089//GO:0000166//GO:0004675//GO:0016740//GO:0043168//GO:0016772//GO:0030554//GO:0004871//GO:0005488//GO:0043167//GO:0004872//GO:0038023//GO:0032553//GO:0016301//GO:0004888//GO:0036094//GO:0019199//GO:0097367//GO:0003824//GO:0032555//GO:0004672//GO:1901363//GO:0097159//GO:0032550//GO:0016773//GO:1901265//GO:0003674//GO:0032549//GO:…	ATP binding//purine nucleotide binding//adenyl ribonucleotide binding//purine nucleoside binding//purine ribonucleoside triphosphate binding//molecular transducer activity//nucleotide binding//transmembrane receptor protein serine/threonine kinase activity//transferase activity//anion binding//transferase activity, transferring phosphorus-containing groups//adenyl nucleotide binding//signal trans…	no KO assigned | (RefSeq) POPTRDRAFT_846409; hypothetical protein	http://www.genome.jp/dbget-bin/www_bget?pop:POPTR_0001s28710g	Leucine-rich repeat-containing N-terminal, type 2||Protein kinase, catalytic domain||Protein kinase-like domain||Serine-threonine/tyrosine-protein kinase||Leucine-rich repeat domain, L domain-like||Concanavalin A-like lectin/glucanase, subgroup
Potri.001G281900	3.19398	2.75233	2.72295	16.042	17.7278	15.6183	21.2926	20.5014	21.6558	23.8339	22.5795	22.6889	2.88976	16.4627	21.1499	23.0341	1038.25	180.736	2.5222	1.7023e-118	5.4159e-117	UP	1470.04	194.783	2.9159	7.0453e-253	2.7662e-251	UP	1461.13	183.167	2.9959	2.7828e-255	8.9824e-254	UP	GO:0008150//GO:0008152	biological_process//metabolic process	GO:0043227//GO:0043229//GO:0005575//GO:0044464//GO:0005622//GO:0005623//GO:0043231//GO:0044424//GO:0043226	membrane-bounded organelle//intracellular organelle//cellular_component//cell part//intracellular//cell//intracellular membrane-bounded organelle//intracellular part//organelle	GO:0080044//GO:0003674//GO:0016757//GO:0003824//GO:0080043//GO:0016758//GO:0016740//GO:0035251//GO:0008194//GO:0046527	quercetin 7-O-glucosyltransferase activity//molecular_function//transferase activity, transferring glycosyl groups//catalytic activity//quercetin 3-O-glucosyltransferase activity//transferase activity, transferring hexosyl groups//transferase activity//UDP-glucosyltransferase activity//UDP-glycosyltransferase activity//glucosyltransferase activity	no KO assigned | (RefSeq) POPTRDRAFT_173649; hypothetical protein	http://www.genome.jp/dbget-bin/www_bget?pop:POPTR_0001s28870g	UDP-glucuronosyl/UDP-glucosyltransferase
Potri.001G282000	2.49225	3.30879	2.63676	7.64038	5.8581	6.11041	13.8261	14.4734	15.0982	20.7097	20.6458	24.6407	2.8126	6.53629	14.4659	21.9987	134.408	57.375	1.2281	3.7638e-08	1.7237e-07	UP	327.888	61.8388	2.4066	3.2038e-46	3.3059e-45	UP	454.947	58.1574	2.9677	2.2835e-67	2.3973e-66	UP	GO:0008152//GO:0008150	metabolic process//biological_process	--	--	GO:0016758//GO:0016740//GO:0003674//GO:0016757//GO:0003824	transferase activity, transferring hexosyl groups//transferase activity//molecular_function//transferase activity, transferring glycosyl groups//catalytic activity	no KO assigned | (RefSeq) POPTRDRAFT_641531; hypothetical protein	http://www.genome.jp/dbget-bin/www_bget?pop:POPTR_0001s28880g	UDP-glucuronosyl/UDP-glucosyltransferase
Potri.001G283500	0.67254	0.447031	0.901279	1.48792	1.43468	1.20596	0.996148	0.97261	0.797846	0.840324	0.75312	0.833245	0.673617	1.37618	0.922201	0.808896	60.7172	29.4758	1.0426	0.0015594	0.0043452	UP	44.8557	31.763	0.49794	0.17369	0.26389	FALSE	35.8956	29.8586	0.26566	0.51682	0.63209	FALSE	--	--	--	--	GO:0003674//GO:0030246//GO:0005488	molecular_function//carbohydrate binding//binding	no KO assigned | (RefSeq) POPTRDRAFT_752486; hypothetical protein	http://www.genome.jp/dbget-bin/www_bget?pop:POPTR_0001s29020g	Legume lectin, beta chain||Concanavalin A-like lectin/glucanase, subgroup
Potri.001G284300	1.107	0.849867	0.33379	0.529974	1.88538	2.50872	1.43554	2.92253	1.33346	3.16003	4.54535	3.05813	0.763554	1.64136	1.89718	3.58784	13.3423	6.15056	1.1172	0.17581	0.29552	FALSE	16.9931	6.62911	1.3581	0.042412	0.075757	FALSE	29.3265	6.23579	2.2336	0.00010453	0.00023599	UP	GO:0009893//GO:0044763//GO:0010556//GO:0006351//GO:0007165//GO:1903508//GO:0045935//GO:0031326//GO:0019219//GO:2000112//GO:0009059//GO:0060255//GO:0034654//GO:0010467//GO:0008152//GO:0050794//GO:0019538//GO:0044237//GO:0044271//GO:2001141//GO:0010557//GO:0044249//GO:0009889//GO:0023052//GO:0048518//GO:0051716//GO:0050789//GO:0009058//GO:0090304//GO:0034641//GO:0051254//GO:0044267//GO:0051252//GO:…	positive regulation of metabolic process//single-organism cellular process//regulation of macromolecule biosynthetic process//transcription, DNA-templated//signal transduction//positive regulation of nucleic acid-templated transcription//positive regulation of nucleobase-containing compound metabolic process//regulation of cellular biosynthetic process//regulation of nucleobase-containing compoun…	GO:0043226//GO:0043231//GO:0044424//GO:0005623//GO:0005634//GO:0005622//GO:0044464//GO:0005575//GO:0043229//GO:0043227	organelle//intracellular membrane-bounded organelle//intracellular part//cell//nucleus//intracellular//cell part//cellular_component//intracellular organelle//membrane-bounded organelle	GO:0005515//GO:0044212//GO:0000976//GO:0000977//GO:0001012//GO:0000975//GO:0005488//GO:0043565//GO:0003677//GO:0001067//GO:1901363//GO:0097159//GO:0003676//GO:0003674//GO:0046983	protein binding//transcription regulatory region DNA binding//transcription regulatory region sequence-specific DNA binding//RNA polymerase II regulatory region sequence-specific DNA binding//RNA polymerase II regulatory region DNA binding//regulatory region DNA binding//binding//sequence-specific DNA binding//DNA binding//regulatory region nucleic acid binding//heterocyclic compound binding//org…	no KO assigned | (RefSeq) hypothetical protein	http://www.genome.jp/dbget-bin/www_bget?pop:POPTR_0001s29100g	Transcription factor, MADS-box
Potri.001G284500	2.96657	3.19158	2.98165	3.61821	3.65702	2.70339	5.35478	7.43021	7.00506	4.27149	3.17084	3.65273	3.0466	3.32621	6.59669	3.69835	105.856	96.1728	0.13841	0.50034	0.66825	FALSE	231.395	103.651	1.1586	3.9663e-09	1.4454e-08	UP	118.39	97.4718	0.28049	0.15588	0.22596	FALSE	--	--	--	--	--	--	no KO assigned | (RefSeq) hypothetical protein	http://www.genome.jp/dbget-bin/www_bget?pop:POPTR_0001s29120g	--
Potri.001G284700	11.2895	13.0825	10.4192	14.0219	12.1734	11.5318	22.5231	21.3406	25.5159	11.2602	12.9249	12.0827	11.5971	12.5757	23.1265	12.0893	159.252	145.674	0.12857	0.44588	0.61528	FALSE	322.769	157.005	1.0397	1.1702e-13	5.402e-13	UP	154.004	147.657	0.060714	0.75929	0.85355	FALSE	--	--	--	--	--	--	no KO assigned | (RefSeq) hypothetical protein	http://www.genome.jp/dbget-bin/www_bget?pop:POPTR_0001s29130g	--
Potri.001G287200	0.259546	0.118606	0.108694	0.181208	0.147347	0.299541	1.12192	0.856515	0.955293	1.30343	0.592052	1.43401	0.162282	0.209365	0.977908	1.10983	8.70631	6.6895	0.38016	0.71381	0.86163	FALSE	44.8115	7.20901	2.636	3.4819e-08	1.2033e-07	UP	46.3733	6.77921	2.7741	3.1007e-05	7.3346e-05	UP	--	--	--	--	GO:0005488//GO:0005515//GO:0003674//GO:0046983	binding//protein binding//molecular_function//protein dimerization activity	no KO assigned | (RefSeq) POPTRDRAFT_175654; hypothetical protein	http://www.genome.jp/dbget-bin/www_bget?pop:POPTR_0001s29400g	Helix-loop-helix DNA-binding
Potri.001G287500	1.22169	1.45639	2.02871	0.921819	0.603102	0.835936	2.86121	2.42707	2.74593	3.70642	3.744	3.93255	1.56893	0.786952	2.67807	3.79432	26.6419	52.6894	-0.98382	0.0047085	0.012037	DOWN	99.9355	56.7831	0.81554	0.00092555	0.0021561	UP	129.209	53.3868	1.2751	5.0891e-08	1.46e-07	UP	--	--	--	--	--	--	no KO assigned | (RefSeq) POPTRDRAFT_753115; hypothetical protein	http://www.genome.jp/dbget-bin/www_bget?pop:POPTR_0001s29430g	-
Potri.001G288300	0.300668	0.72546	0.846151	5.39788	3.68696	4.92108	2.09946	1.83179	2.29378	0	0.246908	0.996724	0.624093	4.66864	2.07501	0.414544	69.8068	9.25836	2.9145	8.9816e-14	5.6772e-13	UP	34.1947	9.97839	1.7769	0.00025766	0.00064305	UP	6.21701	9.38238	-0.59373	0.60964	0.72068	FALSE	--	--	--	--	--	--	no KO assigned | (RefSeq) hypothetical protein	http://www.genome.jp/dbget-bin/www_bget?pop:POPTR_0001s29520g	-
Potri.001G288600	75.2702	84.6007	79.3399	183.307	194.414	177.301	110.22	113.299	115.722	64.3889	61.8767	55.2118	79.7369	185.007	113.08	60.4925	4897.97	2093.7	1.2261	4.7522e-83	1.1142e-81	UP	3299.44	2256.5	0.54813	4.3848e-32	3.4856e-31	UP	1611.09	2121.99	-0.39738	1.8772e-06	4.8751e-06	DOWN	--	--	GO:0005575//GO:0005576	cellular_component//extracellular region	--	--	K13449 pathogenesis-related protein 1 | (RefSeq) POPTRDRAFT_175615; Pathogenesis-related family protein	http://www.genome.jp/dbget-bin/www_bget?pop:POPTR_0001s29560g	Allergen V5/Tpx-1-related, conserved site||CAP domain||Allergen V5/Tpx-1-related
Potri.001G289500	0.856032	0.84496	0.989442	0.221987	0.599374	0.323326	1.02469	1.07203	0.902255	1.90058	1.65979	1.92338	0.896811	0.381562	0.99966	1.82792	24.0578	56.0604	-1.2205	0.00062094	0.0018402	DOWN	69.4529	60.4168	0.20109	0.471	0.60597	FALSE	115.864	56.8088	1.0282	1.3719e-05	3.3359e-05	UP	GO:0043623//GO:0007017//GO:0034622//GO:0071822//GO:0006461//GO:0006996//GO:0044085//GO:0007010//GO:0043933//GO:0044763//GO:0044699//GO:0008150//GO:0016043//GO:0009987//GO:0022607//GO:0051258//GO:0070271//GO:0065003//GO:0071840	cellular protein complex assembly//microtubule-based process//cellular macromolecular complex assembly//protein complex subunit organization//protein complex assembly//organelle organization//cellular component biogenesis//cytoskeleton organization//macromolecular complex subunit organization//single-organism cellular process//single-organism process//biological_process//cellular component organi…	GO:0005622//GO:0044422//GO:0015630//GO:0032991//GO:0005623//GO:0044424//GO:0043226//GO:0005856//GO:0005737//GO:0043232//GO:0043234//GO:0043229//GO:0043228//GO:0044464//GO:0005575//GO:0044430//GO:0005874//GO:0044446	intracellular//organelle part//microtubule cytoskeleton//macromolecular complex//cell//intracellular part//organelle//cytoskeleton//cytoplasm//intracellular non-membrane-bounded organelle//protein complex//intracellular organelle//non-membrane-bounded organelle//cell part//cellular_component//cytoskeletal part//microtubule//intracellular organelle part	GO:0005488//GO:0043167//GO:0005525//GO:0005200//GO:0043168//GO:0019001//GO:0032561//GO:0000166//GO:0016462//GO:0017076//GO:0001883//GO:0035639//GO:0017111//GO:0005198//GO:0001882//GO:1901265//GO:0032549//GO:0003674//GO:0032550//GO:0097159//GO:0003824//GO:0097367//GO:0032555//GO:1901363//GO:0016817//GO:0016818//GO:0016787//GO:0036094//GO:0032553//GO:0003924	binding//ion binding//GTP binding//structural constituent of cytoskeleton//anion binding//guanyl nucleotide binding//guanyl ribonucleotide binding//nucleotide binding//pyrophosphatase activity//purine nucleotide binding//purine nucleoside binding//purine ribonucleoside triphosphate binding//nucleoside-triphosphatase activity//structural molecule activity//nucleoside binding//nucleoside phosphate …	K07374 tubulin alpha | (RefSeq) POPTRDRAFT_707456; TUBULIN ALPHA CHAIN family protein	http://www.genome.jp/dbget-bin/www_bget?pop:POPTR_0001s29670g	Tubulin, conserved site||Tubulin, C-terminal||Tubulin/FtsZ, 2-layer sandwich domain||Alpha tubulin||Tubulin/FtsZ, C-terminal||Tubulin/FtsZ, GTPase domain||Tubulin
Potri.001G290200	7.75082	9.70885	10.5583	50.5273	52.8474	58.4512	23.2341	21.0537	20.4974	81.3633	85.1353	87.6473	9.33933	53.942	21.5951	84.7153	1232.98	211.72	2.5419	1.1289e-90	2.8579e-89	UP	544.026	228.179	1.2535	2.971e-28	2.171e-27	UP	1947.36	214.56	3.1821	0	0	UP	--	--	--	--	--	--	no KO assigned | (RefSeq) POPTRDRAFT_843224; hypothetical protein	http://www.genome.jp/dbget-bin/www_bget?pop:POPTR_0001s29750g	-
Potri.001G290600	4.53912	4.27617	4.06503	9.54206	5.88064	8.05934	9.28796	9.21802	6.57172	10.9208	9.79666	10.3209	4.29344	7.82735	8.35923	10.3461	241.861	131.595	0.87807	0.00077851	0.0022742	UP	284.814	141.825	1.0059	2.7168e-06	8.1714e-06	UP	321.599	133.369	1.2698	6.153e-18	2.7206e-17	UP	--	--	--	--	--	--	no KO assigned | (RefSeq) hypothetical protein	http://www.genome.jp/dbget-bin/www_bget?pop:POPTR_0183s00200g	-
Potri.001G291500	0.422082	0.555496	0.339382	0.151552	0.383393	0.0531406	1.59994	0.471439	1.94897	1.56186	1.15537	0.559686	0.438987	0.196029	1.34011	1.09231	4.17672	9.27647	-1.1512	0.23406	0.37228	FALSE	31.4471	9.99854	1.6531	0.033627	0.061413	FALSE	23.4295	9.4045	1.3169	0.02639	0.044836	UP	GO:0044238//GO:0019748//GO:0019538//GO:0008152//GO:0008150//GO:0044699//GO:0006508//GO:0071704//GO:0044710//GO:0043170	primary metabolic process//secondary metabolic process//protein metabolic process//metabolic process//biological_process//single-organism process//proteolysis//organic substance metabolic process//single-organism metabolic process//macromolecule metabolic process	--	--	GO:0016740//GO:0003674//GO:0003824//GO:0016747//GO:0016746	transferase activity//molecular_function//catalytic activity//transferase activity, transferring acyl groups other than amino-acyl groups//transferase activity, transferring acyl groups	no KO assigned | (RefSeq) hypothetical protein	http://www.genome.jp/dbget-bin/www_bget?pop:POPTR_0001s29880g	Alpha/Beta hydrolase fold||Peptidase S10, serine carboxypeptidase||Serine carboxypeptidases, histidine active site
Potri.001G294800	0.793764	0.870552	0.797799	2.59098	3.07247	4.76966	0.791798	0.549536	1.37627	10.719	11.8516	11.6417	0.820705	3.4777	0.905866	11.4041	86.702	20.2872	2.0955	1.2849e-05	4.7236e-05	UP	24.8663	21.8647	0.18559	0.69994	0.81888	FALSE	285.876	20.5616	3.7974	3.8961e-68	4.1199e-67	UP	--	--	--	--	--	--	no KO assigned | (RefSeq) POPTRDRAFT_550001; hypothetical protein	http://www.genome.jp/dbget-bin/www_bget?pop:POPTR_0001s30200g	-
Potri.001G295500	5.76978	6.42275	6.10319	23.2257	25.4685	24.595	9.65717	7.65791	8.37309	11.2863	10.1447	11.7007	6.09858	24.4297	8.56272	11.0439	1016.65	251.703	2.014	7.34e-109	2.1439e-107	UP	392.726	271.273	0.53377	1.4242e-05	4.0294e-05	UP	462.168	255.1	0.85735	8.306e-14	3.1679e-13	UP	--	--	GO:0005623//GO:0005634//GO:0005622//GO:0043226//GO:0043231//GO:0044424//GO:0044464//GO:0005575//GO:0043227//GO:0043229	cell//nucleus//intracellular//organelle//intracellular membrane-bounded organelle//intracellular part//cell part//cellular_component//membrane-bounded organelle//intracellular organelle	GO:0005488//GO:0097159//GO:1901363//GO:0003676//GO:0003674	binding//organic cyclic compound binding//heterocyclic compound binding//nucleic acid binding//molecular_function	no KO assigned | (RefSeq) POPTRDRAFT_1069712; hypothetical protein	http://www.genome.jp/dbget-bin/www_bget?pop:POPTR_0001s30260g	Zinc finger, C2H2-type/integrase, DNA-binding||Zinc finger, C2H2-type||Zinc finger, C2H2-like
[truncated: 4,263 more rows]

## Sheet: Down-4350 genes
Gene_id	PRE_1_fpkm	PRE_2_fpkm	PRE_3_fpkm	ES_1_fpkm	ES_2_fpkm	ES_3_fpkm	MS_1_fpkm	MS_2_fpkm	MS_3_fpkm	LS_1_fpkm	LS_2_fpkm	LS_3_fpkm	PRE_ave_fpkm	ES_ave_fpkm	MS_ave_fpkm	LS_ave_fpkm	ES_readcount (ES vs PRE)	PRE_readcount (ES vs PRE)	log2FoldChange (ES vs PRE)	pval(ES vs PRE)	padj(ES vs PRE)	significant(ES vs PRE)	MS_readcount(MS vs PRE)	PRE_readcount(MS vs PRE)	log2FoldChange(MS vs PRE)	pval(MS vs PRE)	padj(MS vs PRE)	significant(MS vs PRE)	LS_readcount(LS vs PRE)	PRE_readcount(LS vs PRE)	log2FoldChange(LS vs PRE)	pval(LS vs PRE)	padj(LS vs PRE)	significant(LS vs PRE)	biological_process	biological_process_description	cellular_component	cellular_component_description	molecular_function	molecular_function_description	KEGG AnnotInfo	KEGG url	Interpro Description
[truncated: 4,350 more rows]
