# Supplementary material for: Analysis of Nitrogen Dynamics and Transcriptomic Activity Revealed a Pivotal Role of Some Amino Acid Transporters in Nitrogen Remobilization in Poplar Senescing Leaves
Source: Plants (Basel). 2023 Dec 12;12(24):4140. doi: 10.3390/plants12244140 (PMC10747403; doi:10.3390/plants12244140)
Supplement: Supplementary file 1 [file plants-12-04140-s001.zip › Supplemental Table S3-MapMan-pathways-DEGs.xlsx]

## Sheet: Photosynthesis
BinCode	BinName	Potri.ID	Functional descirption	Expression status
Light reaction
1.1.1.1	PS.lightreaction.photosystem II.LHC-II	potri.001g210000	'moderately similar to ( 390) AT1G15820 | Symbols: LHCB6, CP24 | LHCB6 (LIGHT HARVESTING COMPLEX PSII SUBUNIT 6); chlorophyll binding | chr1:5446685-5447676 REVERSEmoderately similar to ( 359) CB4_SPIOL Chlorophyll a-b binding protein CP24, chloroplast precursor - Spinacia oleracea (Spinach)moderately similar to ( 351) loc_os04g38410 12004.m08831 protein chlorophyll a-b binding protein CP24, chlo…	-1
1.1.1.1	PS.lightreaction.photosystem II.LHC-II	potri.001g407100	'moderately similar to ( 432) AT5G54270 | Symbols: LHCB3, LHCB3*1 | LHCB3 (LIGHT-HARVESTING CHLOROPHYLL B-BINDING PROTEIN 3); structural molecule | chr5:22038424-22039383 FORWARDmoderately similar to ( 424) CB23_HORVU Chlorophyll a-b binding protein of LHCII type III, chloroplast precursor (CAB) - Hordeum vulgare (Barley)moderately similar to ( 434) loc_os07g37550 12007.m079717 protein chlorophyl…	-1
1.1.1.1	PS.lightreaction.photosystem II.LHC-II	potri.002g189300	'moderately similar to ( 425) AT2G34430 | Symbols: LHB1B1, LHCB1.4 | LHB1B1; chlorophyll binding | chr2:14524818-14525618 FORWARDmoderately similar to ( 444) CB24_TOBAC Chlorophyll a-b binding protein 40, chloroplast precursor (LHCII type I CAB-40) (LHCP) - Nicotiana tabacum (Common tobacco)moderately similar to ( 436) loc_os09g17740 12009.m05032 protein chlorophyll a-b binding protein 1, chlorop…	-1
1.1.1.1	PS.lightreaction.photosystem II.LHC-II	potri.002g221400	'moderately similar to ( 483) AT2G05070 | Symbols: LHCB2.2, LHCB2 | LHCB2.2; chlorophyll binding | chr2:1799436-1800329 REVERSEmoderately similar to ( 494) CB21_GOSHI Chlorophyll a-b binding protein 151, chloroplast precursor (LHCII type II CAB-151) (LHCP) - Gossypium hirsutum (Upland cotton)moderately similar to ( 465) loc_os03g39610 12003.m35304 protein chlorophyll a-b binding protein, chloropl…	-1
1.1.1.1	PS.lightreaction.photosystem II.LHC-II	potri.003g020400	'moderately similar to ( 401) AT1G15820 | Symbols: LHCB6, CP24 | LHCB6 (LIGHT HARVESTING COMPLEX PSII SUBUNIT 6); chlorophyll binding | chr1:5446685-5447676 REVERSEmoderately similar to ( 369) CB4_SPIOL Chlorophyll a-b binding protein CP24, chloroplast precursor - Spinacia oleracea (Spinach)moderately similar to ( 362) loc_os04g38410 12004.m08831 protein chlorophyll a-b binding protein CP24, chlo…	-1
1.1.1.1	PS.lightreaction.photosystem II.LHC-II	potri.003g171500	'moderately similar to ( 395) AT3G61470 | Symbols: LHCA2 | LHCA2; chlorophyll binding | chr3:22745736-22747032 FORWARDmoderately similar to ( 436) CB12_PETHY Chlorophyll a-b binding protein, chloroplast precursor (LHCI type II CAB) - Petunia hybrida (Petunia)moderately similar to ( 405) loc_os07g38960 12007.m29236 protein chlorophyll a-b binding protein, chloroplast precursor, putative, expressed…	-1
1.1.1.1	PS.lightreaction.photosystem II.LHC-II	potri.005g239200	'moderately similar to ( 237) AT2G34420 | Symbols: LHB1B2, LHCB1.5 | LHB1B2; chlorophyll binding | chr2:14522716-14523513 REVERSEmoderately similar to ( 256) CB21_CUCSA Chlorophyll a-b binding protein of LHCII type I, chloroplast precursor (CAB) (LHCP) (Fragment) - Cucumis sativus (Cucumber)moderately similar to ( 251) loc_os01g41710 12001.m42672 protein chlorophyll a-b binding protein 2, chlorop…	-1
1.1.1.1	PS.lightreaction.photosystem II.LHC-II	potri.005g239300	'moderately similar to ( 457) AT2G34430 | Symbols: LHB1B1, LHCB1.4 | LHB1B1; chlorophyll binding | chr2:14524818-14525618 FORWARDmoderately similar to ( 473) CB24_TOBAC Chlorophyll a-b binding protein 40, chloroplast precursor (LHCII type I CAB-40) (LHCP) - Nicotiana tabacum (Common tobacco)moderately similar to ( 448) loc_os01g41710 12001.m42672 protein chlorophyll a-b binding protein 2, chlorop…	-1
1.1.1.1	PS.lightreaction.photosystem II.LHC-II	potri.006g099500	moderately similar to ( 469) AT3G08940 | Symbols: LHCB4.2 | LHCB4.2 (light harvesting complex PSII); chlorophyll binding | chr3:2717717-2718665 FORWARDmoderately similar to ( 239) CB29_CHLRE Chlorophyll a-b binding protein CP29 - Chlamydomonas reinhardtiimoderately similar to ( 446) loc_os07g37240 12007.m29225 protein expressed proteinChloroa_b-bind no original description	-1
1.1.1.1	PS.lightreaction.photosystem II.LHC-II	potri.006g139600	'moderately similar to ( 387) AT1G19150 | Symbols: LHCA6, LHCA2*1 | LHCA6; chlorophyll binding | chr1:6612806-6613799 FORWARDmoderately similar to ( 313) CB12_PETHY Chlorophyll a-b binding protein, chloroplast precursor (LHCI type II CAB) - Petunia hybrida (Petunia)moderately similar to ( 359) loc_os09g26810 12009.m05833 protein chlorophyll a-b binding protein, chloroplast precursor, putative, ex…	-1
1.1.1.1	PS.lightreaction.photosystem II.LHC-II	potri.008g041000	'moderately similar to ( 379) AT3G54890 | Symbols: LHCA1 | LHCA1; chlorophyll binding | chr3:20339881-20340922 REVERSEweakly similar to ( 137) CB21_SINAL Chlorophyll a-b binding protein 1, chloroplast precursor (LHCII type I CAB-1) (LHCP) - Sinapis alba (White mustard) (Brassica hirta)moderately similar to ( 365) loc_os06g21590 12006.m32064 protein chlorophyll a-b binding protein 6A, chloroplast …	-1
1.1.1.1	PS.lightreaction.photosystem II.LHC-II	potri.008g067300	moderately similar to ( 415) AT2G40100 | Symbols: LHCB4.3 | LHCB4.3 (light harvesting complex PSII); chlorophyll binding | chr2:16745884-16747190 FORWARDmoderately similar to ( 247) CB29_CHLRE Chlorophyll a-b binding protein CP29 - Chlamydomonas reinhardtiimoderately similar to ( 362) loc_os07g37240 12007.m29225 protein expressed proteinChloroa_b-bind no original description	-1
1.1.1.1	PS.lightreaction.photosystem II.LHC-II	potri.010g221100	'moderately similar to ( 378) AT3G54890 | Symbols: LHCA1 | LHCA1; chlorophyll binding | chr3:20339881-20340922 REVERSEweakly similar to ( 135) CB21_SINAL Chlorophyll a-b binding protein 1, chloroplast precursor (LHCII type I CAB-1) (LHCP) - Sinapis alba (White mustard) (Brassica hirta)moderately similar to ( 358) loc_os06g21590 12006.m32064 protein chlorophyll a-b binding protein 6A, chloroplast …	-1
1.1.1.1	PS.lightreaction.photosystem II.LHC-II	potri.011g079500	'moderately similar to ( 450) AT2G34430 | Symbols: LHB1B1, LHCB1.4 | LHB1B1; chlorophyll binding | chr2:14524818-14525618 FORWARDmoderately similar to ( 474) CB22_TOBAC Chlorophyll a-b binding protein 21, chloroplast precursor (LHCII type I CAB-21) (LHCP) - Nicotiana tabacum (Common tobacco)moderately similar to ( 444) loc_os01g41710 12001.m42672 protein chlorophyll a-b binding protein 2, chlorop…	-1
1.1.1.1	PS.lightreaction.photosystem II.LHC-II	potri.014g165100	'moderately similar to ( 491) AT2G05100 | Symbols: LHCB2.1, LHCB2 | LHCB2.1; chlorophyll binding | chr2:1823449-1824331 REVERSEhighly similar to ( 502) CB21_GOSHI Chlorophyll a-b binding protein 151, chloroplast precursor (LHCII type II CAB-151) (LHCP) - Gossypium hirsutum (Upland cotton)moderately similar to ( 471) loc_os03g39610 12003.m35304 protein chlorophyll a-b binding protein, chloroplast …	-1
1.1.1.1	PS.lightreaction.photosystem II.LHC-II	potri.014g172400	'moderately similar to ( 344) AT1G61520 | Symbols: LHCA3 | LHCA3; chlorophyll binding | chr1:22700493-22701149 FORWARDweakly similar to ( 124) CB12_PETHY Chlorophyll a-b binding protein, chloroplast precursor (LHCI type II CAB) - Petunia hybrida (Petunia)moderately similar to ( 325) loc_os02g10390 12002.m33354 protein chlorophyll a-b binding protein 8, chloroplast precursor, putative, expressedCh…	-1
1.1.1.1	PS.lightreaction.photosystem II.LHC-II	potri.016g115200	moderately similar to ( 444) AT3G08940 | Symbols: LHCB4.2 | LHCB4.2 (light harvesting complex PSII); chlorophyll binding | chr3:2717717-2718665 FORWARDmoderately similar to ( 216) CB29_CHLRE Chlorophyll a-b binding protein CP29 - Chlamydomonas reinhardtiimoderately similar to ( 419) loc_os07g37240 12007.m29225 protein expressed proteinChloroa_b-bind no original description	-1
1.1.1.1	PS.lightreaction.photosystem II.LHC-II	potri.019g063100	'moderately similar to ( 292) AT4G10340 | Symbols: LHCB5 | LHCB5 (LIGHT HARVESTING COMPLEX OF PHOTOSYSTEM II 5); chlorophyll binding | chr4:6408200-6409496 FORWARDweakly similar to ( 141) CB2A_PINSY Chlorophyll a-b binding protein type 2 member 1A, chloroplast precursor (Chlorophyll a-b binding protein type II 1A) (CAB) (LHCP) - Pinus sylvestris (Scots pine)moderately similar to ( 283) loc_os11g1…	-1
1.1.1.2	PS.lightreaction.photosystem II.PSII polypeptide subunits	potri.001g416400	'moderately similar to ( 220) AT3G01440 | Symbols: | oxygen evolving enhancer 3 (PsbQ) family protein | chr3:168478-169407 FORWARDweakly similar to ( 152) loc_os07g01480 12007.m04628 protein oxygen evolving enhancer protein 3 containing protein, expressedPsbQ no original description'	-1
1.1.1.2	PS.lightreaction.photosystem II.PSII polypeptide subunits	potri.001g438700	'weakly similar to ( 116) AT1G79040 | Symbols: PSBR | PSBR (photosystem II subunit R) | chr1:29736085-29736781 FORWARDweakly similar to ( 132) PSBR_SPIOL Photosystem II 10 kDa polypeptide, chloroplast precursor - Spinacia oleracea (Spinach)weakly similar to ( 111) loc_os08g10020 12008.m26609 protein photosystem II 10 kDa polypeptide, chloroplast precursor, putative, expressedPsbR no original desc…	-1
1.1.1.2	PS.lightreaction.photosystem II.PSII polypeptide subunits	potri.001g438800	'weakly similar to ( 160) AT1G79040 | Symbols: PSBR | PSBR (photosystem II subunit R) | chr1:29736085-29736781 FORWARDweakly similar to ( 165) PSBR_TOBAC Photosystem II 10 kDa polypeptide, chloroplast precursor (PII10) - Nicotiana tabacum (Common tobacco)weakly similar to ( 127) loc_os07g05360 12007.m66707 protein photosystem II 10 kDa polypeptide, chloroplast precursor, putative, expressedPsbR n…	-1
1.1.1.2	PS.lightreaction.photosystem II.PSII polypeptide subunits	potri.002g044300	'weakly similar to ( 103) AT2G30570 | Symbols: PSBW | PSBW (PHOTOSYSTEM II REACTION CENTER W) | chr2:13019326-13020053 REVERSEweakly similar to ( 115) PSBW_SPIOL Photosystem II reaction center W protein, chloroplast precursor (PSII 6.1 kDa protein) - Spinacia oleracea (Spinach)PsbW no original description'	-1
1.1.1.2	PS.lightreaction.photosystem II.PSII polypeptide subunits	potri.002g055700	'moderately similar to ( 355) AT1G06680 | Symbols: PSBP-1, OEE2, PSII-P | PSBP-1 (PHOTOSYSTEM II SUBUNIT P-1); poly(U) binding | chr1:2048076-2049186 FORWARDmoderately similar to ( 383) PSBP_CUCSA Oxygen-evolving enhancer protein 2, chloroplast precursor (OEE2) (23 kDa subunit of oxygen evolving system of photosystem II) (OEC 23 kDa subunit) (23 kDa thylakoid membrane protein) (OEC23) - Cucumis s…	-1
1.1.1.2	PS.lightreaction.photosystem II.PSII polypeptide subunits	potri.002g056300	'weakly similar to ( 172) AT1G03600 | Symbols: | photosystem II family protein | chr1:898916-899440 FORWARDweakly similar to ( 164) loc_os03g21560 12003.m07560 protein photosystem II 11 kD protein, putative, expressed no original description'	-1
1.1.1.2	PS.lightreaction.photosystem II.PSII polypeptide subunits	potri.004g031500	'moderately similar to ( 241) AT4G05180 | Symbols: PSBQ, PSBQ-2, PSII-Q | PSBQ-2; calcium ion binding | chr4:2672093-2673170 REVERSEmoderately similar to ( 241) PSBQ_SPIOL Oxygen-evolving enhancer protein 3, chloroplast precursor (OEE3) (16 kDa subunit of oxygen evolving system of photosystem II) (OEC 16 kDa subunit) - Spinacia oleracea (Spinach)weakly similar to ( 166) loc_os07g36080 12007.m0797…	-1
1.1.1.2	PS.lightreaction.photosystem II.PSII polypeptide subunits	potri.004g188000	'weakly similar to ( 140) ATCG00680 | Symbols: PSBB | encodes for CP47, subunit of the photosystem II reaction center. | chrC:72371-73897 FORWARDweakly similar to ( 144) PSBB_POPDE Photosystem II P680 chlorophyll A apoprotein (CP-47 protein) - Populus deltoides (Poplar)weakly similar to ( 137) loc_os08g15260 12008.m05649 protein photosystem II P680 chlorophyll A apoprotein, putative, expressedpsb…	-1
1.1.1.2	PS.lightreaction.photosystem II.PSII polypeptide subunits	potri.005g130400	'moderately similar to ( 383) AT3G50820 | Symbols: PSBO2, PSBO-2, OEC33 | PSBO2 (PHOTOSYSTEM II SUBUNIT O-2); oxygen evolving/ poly(U) binding | chr3:18891008-18892311 REVERSEmoderately similar to ( 403) PSBO_TOBAC Oxygen-evolving enhancer protein 1, chloroplast precursor (OEE1) (33 kDa subunit of oxygen evolving system of photosystem II) (OEC 33 kDa subunit) (33 kDa thylakoid membrane protein) -…	-1
1.1.1.2	PS.lightreaction.photosystem II.PSII polypeptide subunits	potri.005g206200	'weakly similar to ( 179) AT1G03600 | Symbols: | photosystem II family protein | chr1:898916-899440 FORWARDweakly similar to ( 168) loc_os03g21560 12003.m07560 protein photosystem II 11 kD protein, putative, expressed no original description'	-1
1.1.1.2	PS.lightreaction.photosystem II.PSII polypeptide subunits	potri.005g206700	'moderately similar to ( 221) AT1G06680 | Symbols: PSBP-1, OEE2, PSII-P | PSBP-1 (PHOTOSYSTEM II SUBUNIT P-1); poly(U) binding | chr1:2048076-2049186 FORWARDmoderately similar to ( 242) PSBP_CUCSA Oxygen-evolving enhancer protein 2, chloroplast precursor (OEE2) (23 kDa subunit of oxygen evolving system of photosystem II) (OEC 23 kDa subunit) (23 kDa thylakoid membrane protein) (OEC23) - Cucumis s…	-1
1.1.1.2	PS.lightreaction.photosystem II.PSII polypeptide subunits	potri.005g218800	'very weakly similar to ( 100) AT2G30570 | Symbols: PSBW | PSBW (PHOTOSYSTEM II REACTION CENTER W) | chr2:13019326-13020053 REVERSEvery weakly similar to (99.8) PSBW_SPIOL Photosystem II reaction center W protein, chloroplast precursor (PSII 6.1 kDa protein) - Spinacia oleracea (Spinach)PsbW no original description'	-1
1.1.1.2	PS.lightreaction.photosystem II.PSII polypeptide subunits	potri.005g256600	'moderately similar to ( 255) AT1G76450 | Symbols: | oxygen-evolving complex-related | chr1:28684618-28686109 FORWARDmoderately similar to ( 248) loc_os08g40160 12008.m07996 protein thylakoid lumen protein, chloroplast precursor, putative, expressed no original description'	-1
1.1.1.2	PS.lightreaction.photosystem II.PSII polypeptide subunits	potri.006g034300	moderately similar to ( 338) AT3G56650 | Symbols: | thylakoid lumenal 20 kDa protein | chr3:20984807-20985913 FORWARDmoderately similar to ( 330) loc_os01g59090 12001.m12048 protein expressed protein no original description	-1
1.1.1.2	PS.lightreaction.photosystem II.PSII polypeptide subunits	potri.006g088200	very weakly similar to (87.0) AT5G02120 | Symbols: OHP | OHP (ONE HELIX PROTEIN) | chr5:419144-419633 FORWARDvery weakly similar to (89.7) loc_os05g22730 12005.m06569 protein expressed protein no original description	-1
1.1.1.2	PS.lightreaction.photosystem II.PSII polypeptide subunits	potri.006g246500	moderately similar to ( 228) AT5G11450 | Symbols: | oxygen-evolving complex-related | chr5:3654475-3656357 FORWARDmoderately similar to ( 214) loc_os01g43070 12001.m42679 protein expressed protein no original description	-1
1.1.1.2	PS.lightreaction.photosystem II.PSII polypeptide subunits	potri.007g033700	'moderately similar to ( 484) AT3G50820 | Symbols: PSBO2, PSBO-2, OEC33 | PSBO2 (PHOTOSYSTEM II SUBUNIT O-2); oxygen evolving/ poly(U) binding | chr3:18891008-18892311 REVERSEhighly similar to ( 526) PSBO_TOBAC Oxygen-evolving enhancer protein 1, chloroplast precursor (OEE1) (33 kDa subunit of oxygen evolving system of photosystem II) (OEC 33 kDa subunit) (33 kDa thylakoid membrane protein) - Nic…	-1
1.1.1.2	PS.lightreaction.photosystem II.PSII polypeptide subunits	potri.008g152800	weakly similar to ( 177) AT1G05385 | Symbols: | photosystem II 11 kDa protein-related | chr1:1582747-1583648 REVERSEweakly similar to ( 157) loc_os03g53640 12003.m10335 protein expressed protein no original description	-1
1.1.1.2	PS.lightreaction.photosystem II.PSII polypeptide subunits	potri.008g181900	'very weakly similar to (90.9) AT1G67740 | Symbols: PSBY, YCF32 | PSBY | chr1:25394429-25394998 REVERSEvery weakly similar to (90.9) PSBY_SPIOL Photosystem II core complex proteins psbY, chloroplast precursor (L-arginine-metabolizing enzyme) (L-AME) [Contains: Photosystem II protein psbY-1 (psbY-A1); Photosystem II protein psbY-2 (psbY-A2)] - Spinacia oleracea (Spinach)very weakly similar to (80.…	-1
1.1.1.2	PS.lightreaction.photosystem II.PSII polypeptide subunits	potri.009g062500	'moderately similar to ( 229) loc_os08g39430 12008.m07924 protein thylakoid lumenal 19 kDa protein, chloroplast precursor, putative, expressed no original description'	-1
1.1.1.2	PS.lightreaction.photosystem II.PSII polypeptide subunits	potri.009g079300	'very weakly similar to (83.6) ATCG00710 | Symbols: PSBH | Encodes a 8 kD phosphoprotein that is a component of the photosystem II oxygen evolving core. Its exact molecular function has not been determined but it may play a role in mediating electron transfer between the secondary quinone acceptors, QA and QB, associated with the acceptor side of PSII. | chrC:74485-74706 FORWARDvery weakly simila…	-1
1.1.1.2	PS.lightreaction.photosystem II.PSII polypeptide subunits	potri.010g052000	'very weakly similar to (89.4) AT1G67740 | Symbols: PSBY, YCF32 | PSBY | chr1:25394429-25394998 REVERSEweakly similar to ( 109) PSBY_SPIOL Photosystem II core complex proteins psbY, chloroplast precursor (L-arginine-metabolizing enzyme) (L-AME) [Contains: Photosystem II protein psbY-1 (psbY-A1); Photosystem II protein psbY-2 (psbY-A2)] - Spinacia oleracea (Spinach)very weakly similar to (84.0) lo…	-1
1.1.1.2	PS.lightreaction.photosystem II.PSII polypeptide subunits	potri.010g166800	'weakly similar to ( 184) AT1G14150 | Symbols: | oxygen evolving enhancer 3 (PsbQ) family protein | chr1:4839885-4840632 FORWARDweakly similar to ( 160) loc_os02g36850 12002.m08772 protein oxygen evolving enhancer protein 3, putative, expressedPsbQ no original description'	-1
1.1.1.2	PS.lightreaction.photosystem II.PSII polypeptide subunits	potri.010g210000	'weakly similar to ( 188) AT2G39470 | Symbols: PPL2 | PPL2 (PsbP-like protein 2); calcium ion binding | chr2:16476335-16477402 FORWARDweakly similar to ( 144) loc_os03g17174 12003.m101683 protein calcium ion binding protein, putative, expressedPsbP no original description'	-1
1.1.1.2	PS.lightreaction.photosystem II.PSII polypeptide subunits	potri.011g031300	'moderately similar to ( 259) AT4G05180 | Symbols: PSBQ, PSBQ-2, PSII-Q | PSBQ-2; calcium ion binding | chr4:2672093-2673170 REVERSEmoderately similar to ( 237) PSBQ_SPIOL Oxygen-evolving enhancer protein 3, chloroplast precursor (OEE3) (16 kDa subunit of oxygen evolving system of photosystem II) (OEC 16 kDa subunit) - Spinacia oleracea (Spinach)weakly similar to ( 156) loc_os07g36080 12007.m0797…	-1
1.1.1.2	PS.lightreaction.photosystem II.PSII polypeptide subunits	potri.011g142200	'weakly similar to ( 160) AT1G79040 | Symbols: PSBR | PSBR (photosystem II subunit R) | chr1:29736085-29736781 FORWARDweakly similar to ( 170) PSBR_SOLTU Photosystem II 10 kDa polypeptide, chloroplast precursor (Light-inducible tissue-specific ST-LS1 protein) - Solanum tuberosum (Potato)weakly similar to ( 134) loc_os07g05360 12007.m66707 protein photosystem II 10 kDa polypeptide, chloroplast pre…	-1
1.1.1.2	PS.lightreaction.photosystem II.PSII polypeptide subunits	potri.013g006500	'moderately similar to ( 296) AT4G15510 | Symbols: | photosystem II reaction center PsbP family protein | chr4:8861351-8862529 FORWARDmoderately similar to ( 288) loc_os12g37710 12012.m26772 protein thylakoid lumenal 21.5 kDa protein, chloroplast precursor, putative, expressedPsbP no original description'	-1
1.1.1.2	PS.lightreaction.photosystem II.PSII polypeptide subunits	potri.017g129700	'very weakly similar to ( 100) AT2G01918 | Symbols: | calcium ion binding | chr2:424254-425678 REVERSEweakly similar to ( 101) loc_os04g44200 12004.m09378 protein oxygen-evolving enhancer protein 3, chloroplast precursor, putative no original description'	-1
1.1.2	PS.lightreaction.photosystem I	potri.017g037200	moderately similar to ( 387) AT3G21740 | Symbols: APO4 | APO4 (ACCUMULATION OF PHOTOSYSTEM ONE 4) | chr3:7662542-7663638 REVERSEmoderately similar to ( 404) loc_os04g53612 12004.m35056 protein expressed proteinDUF794 no original description	-1
1.1.2.1	PS.lightreaction.photosystem I.LHC-I	potri.001g056700	'moderately similar to ( 291) AT3G61470 | Symbols: LHCA2 | LHCA2; chlorophyll binding | chr3:22745736-22747032 FORWARDmoderately similar to ( 299) CB12_PETHY Chlorophyll a-b binding protein, chloroplast precursor (LHCI type II CAB) - Petunia hybrida (Petunia)moderately similar to ( 293) loc_os07g38960 12007.m29236 protein chlorophyll a-b binding protein, chloroplast precursor, putative, expressed…	-1
1.1.2.1	PS.lightreaction.photosystem I.LHC-I	potri.014g029700	'moderately similar to ( 230) AT1G45474 | Symbols: LHCA5 | LHCA5; pigment binding | chr1:17179353-17180439 FORWARDweakly similar to ( 111) CB12_PETHY Chlorophyll a-b binding protein, chloroplast precursor (LHCI type II CAB) - Petunia hybrida (Petunia)moderately similar to ( 201) loc_os02g52650 12002.m10295 protein chlorophyll a-b binding protein 4, chloroplast precursor, putative, expressedChloro…	-1
1.1.2.1	PS.lightreaction.photosystem I.LHC-I	potri.015g062200	'moderately similar to ( 288) AT3G47470 | Symbols: LHCA4, CAB4 | LHCA4 (LIGHT-HARVESTING CHLOROPHYLL-PROTEIN COMPLEX I SUBUNIT A4); chlorophyll binding | chr3:17493622-17494773 REVERSEweakly similar to ( 162) CB12_PETHY Chlorophyll a-b binding protein, chloroplast precursor (LHCI type II CAB) - Petunia hybrida (Petunia)moderately similar to ( 291) loc_os08g33820 12008.m080044 protein chlorophyll …	-1
1.1.2.2	PS.lightreaction.photosystem I.PSI polypeptide subunits	potri.001g081500	'moderately similar to ( 296) AT1G31330 | Symbols: PSAF | PSAF (photosystem I subunit F) | chr1:11215011-11215939 REVERSEmoderately similar to ( 278) PSAF_SPIOL Photosystem I reaction center subunit III, chloroplast precursor (Light-harvesting complex I 17 kDa protein) (PSI-F) - Spinacia oleracea (Spinach)moderately similar to ( 266) loc_os03g56670 12003.m34938 protein photosystem I reaction cent…	-1
1.1.2.2	PS.lightreaction.photosystem I.PSI polypeptide subunits	potri.001g471900	'weakly similar to ( 195) AT1G55670 | Symbols: PSAG | PSAG (PHOTOSYSTEM I SUBUNIT G) | chr1:20802874-20803356 REVERSEweakly similar to ( 188) PSAG_SPIOL Photosystem I reaction center subunit V, chloroplast precursor (PSI-G) (Photosystem I 9 kDa protein) - Spinacia oleracea (Spinach)weakly similar to ( 174) loc_os09g30340 12009.m06185 protein photosystem I reaction center subunit V, chloroplast pr…	-1
1.1.2.2	PS.lightreaction.photosystem I.PSI polypeptide subunits	potri.002g253800	no original description	-1
1.1.2.2	PS.lightreaction.photosystem I.PSI polypeptide subunits	potri.003g052500	'weakly similar to ( 145) AT1G52230 | Symbols: PSAH2, PSAH-2, PSI-H | PSAH2 (PHOTOSYSTEM I SUBUNIT H2) | chr1:19454902-19455508 FORWARDweakly similar to ( 149) PSAH_BRARA Photosystem I reaction center subunit VI, chloroplast precursor (PSI-H) (Light-harvesting complex I 11 kDa protein) - Brassica rapa (Turnip)weakly similar to ( 122) loc_os05g48630 12005.m08934 protein expressed proteinPSI_PsaH n…	-1
1.1.2.2	PS.lightreaction.photosystem I.PSI polypeptide subunits	potri.004g199400	'weakly similar to ( 127) AT1G08380 | Symbols: PSAO | PSAO (photosystem I subunit O) | chr1:2641004-2641739 REVERSEweakly similar to ( 101) loc_os04g33830 12004.m08478 protein 16kDa membrane protein, putative, expressed no original description'	-1
1.1.2.2	PS.lightreaction.photosystem I.PSI polypeptide subunits	potri.005g063300	'moderately similar to ( 209) AT5G64040 | Symbols: PSAN | PSAN; calmodulin binding | chr5:25628690-25629409 REVERSEweakly similar to ( 151) PSAN_HORVU Photosystem I reaction center subunit N, chloroplast precursor (PSI-N) - Hordeum vulgare (Barley)weakly similar to ( 157) loc_os12g08770 12012.m04863 protein photosystem I reaction center subunit N, chloroplast precursor, putative, expressedPsaN no…	-1
1.1.2.2	PS.lightreaction.photosystem I.PSI polypeptide subunits	potri.006g254200	'weakly similar to ( 149) AT1G30380 | Symbols: PSAK | PSAK (photosystem I subunit K) | chr1:10722325-10723013 FORWARDweakly similar to ( 137) PSAK_MEDSA Photosystem I reaction center subunit psaK, chloroplast precursor (Photosystem I subunit X) (PSI-K) - Medicago sativa (Alfalfa)weakly similar to ( 123) loc_os07g05480 12007.m079603 protein photosystem I reaction center subunit psaK, chloroplast p…	-1
1.1.2.2	PS.lightreaction.photosystem I.PSI polypeptide subunits	potri.007g105900	'weakly similar to ( 154) AT5G64040 | Symbols: PSAN | PSAN; calmodulin binding | chr5:25628690-25629409 REVERSEweakly similar to ( 101) PSAN_MAIZE Photosystem I reaction center subunit N, chloroplast precursor (PSI-N) (Fragment) - Zea mays (Maize)weakly similar to ( 103) loc_os12g08770 12012.m04863 protein photosystem I reaction center subunit N, chloroplast precursor, putative, expressedPsaN no …	-1
1.1.2.2	PS.lightreaction.photosystem I.PSI polypeptide subunits	potri.008g151600	'moderately similar to ( 276) AT4G02770 | Symbols: PSAD-1 | PSAD-1 (photosystem I subunit D-1) | chr4:1229247-1229873 REVERSEmoderately similar to ( 305) PSAD_CUCSA Photosystem I reaction center subunit II, chloroplast precursor (Photosystem I 20 kDa subunit) (PSI-D) (PS I subunit 5) - Cucumis sativus (Cucumber)moderately similar to ( 268) loc_os08g44680 12008.m08440 protein photosystem I reactio…	-1
1.1.2.2	PS.lightreaction.photosystem I.PSI polypeptide subunits	potri.009g160800	'weakly similar to ( 187) AT1G08380 | Symbols: PSAO | PSAO (photosystem I subunit O) | chr1:2641004-2641739 REVERSEweakly similar to ( 149) loc_os04g33830 12004.m08478 protein 16kDa membrane protein, putative, expressed no original description'	-1
1.1.2.2	PS.lightreaction.photosystem I.PSI polypeptide subunits	potri.010g089400	'weakly similar to ( 168) AT4G02770 | Symbols: PSAD-1 | PSAD-1 (photosystem I subunit D-1) | chr4:1229247-1229873 REVERSEweakly similar to ( 183) PSAD_CUCSA Photosystem I reaction center subunit II, chloroplast precursor (Photosystem I 20 kDa subunit) (PSI-D) (PS I subunit 5) - Cucumis sativus (Cucumber)weakly similar to ( 164) loc_os08g44680 12008.m08440 protein photosystem I reaction center sub…	-1
1.1.2.2	PS.lightreaction.photosystem I.PSI polypeptide subunits	potri.011g168700	'weakly similar to ( 196) AT1G55670 | Symbols: PSAG | PSAG (PHOTOSYSTEM I SUBUNIT G) | chr1:20802874-20803356 REVERSEweakly similar to ( 190) PSAG_SPIOL Photosystem I reaction center subunit V, chloroplast precursor (PSI-G) (Photosystem I 9 kDa protein) - Spinacia oleracea (Spinach)weakly similar to ( 176) loc_os09g30340 12009.m06185 protein photosystem I reaction center subunit V, chloroplast pr…	-1
1.1.2.2	PS.lightreaction.photosystem I.PSI polypeptide subunits	potri.014g106400	'weakly similar to ( 144) AT2G46820 | Symbols: PTAC8, TMP14, PSAP, PSI-P | PSI-P (PHOTOSYSTEM I P SUBUNIT); DNA binding | chr2:19243729-19244870 FORWARDweakly similar to ( 119) loc_os07g28610 12007.m29162 protein thylakoid membrane phosphoprotein 14 kda, chloroplast precursor, putative, expressed no original description'	-1
1.1.2.2	PS.lightreaction.photosystem I.PSI polypeptide subunits	potri.014g175600	'moderately similar to ( 277) AT4G12800 | Symbols: PSAL | PSAL (photosystem I subunit L) | chr4:7521469-7522493 FORWARDmoderately similar to ( 267) PSAL_SPIOL Photosystem I reaction center subunit XI, chloroplast precursor (PSI-L) (PSI subunit V) - Spinacia oleracea (Spinach)moderately similar to ( 246) loc_os12g23200 12012.m26900 protein photosystem I reaction center subunit XI, chloroplast prec…	-1
1.1.2.2	PS.lightreaction.photosystem I.PSI polypeptide subunits	potri.018g027600	'weakly similar to ( 145) AT1G30380 | Symbols: PSAK | PSAK (photosystem I subunit K) | chr1:10722325-10723013 FORWARDweakly similar to ( 132) PSAK_MEDSA Photosystem I reaction center subunit psaK, chloroplast precursor (Photosystem I subunit X) (PSI-K) - Medicago sativa (Alfalfa)weakly similar to ( 120) loc_os07g05480 12007.m079603 protein photosystem I reaction center subunit psaK, chloroplast p…	-1
1.1.3	PS.lightreaction.cytochrome b6/f	potri.005g199000	'weakly similar to ( 172) AT5G36120 | Symbols: CCB3 | CCB3 (COFACTOR ASSEMBLY, COMPLEX C (B6F),) | chr5:14198679-14199203 REVERSEweakly similar to ( 167) loc_os01g73540 12001.m13381 protein YGGT family protein, expressed no original description'	-1
1.1.3	PS.lightreaction.cytochrome b6/f	potri.009g108700	'very weakly similar to (80.5) AT2G26500 | Symbols: | cytochrome b6f complex subunit (petM), putative | chr2:11270370-11270747 FORWARD no original description'	-1
1.1.3.1	PS.lightreaction.cytochrome b6/f.iron sulfur subunit	potri.013g148900	'moderately similar to ( 304) AT4G03280 | Symbols: PETC, PGR1 | PETC (PHOTOSYNTHETIC ELECTRON TRANSFER C); electron transporter, transferring electrons from cytochrome b6/f complex of photosystem II | chr4:1440462-1441717 FORWARDmoderately similar to ( 322) UCRIA_PEA Cytochrome b6-f complex iron-sulfur subunit, chloroplast precursor (EC 1.10.99.1) (Rieske iron-sulfur protein) (Plastohydroquinone:…	-1
1.1.3.4	PS.lightreaction.cytochrome b6/f.apocytochrome f (CYF)	potri.016g094200	highly similar to ( 560) ATCG00540 | Symbols: PETA | Encodes cytochrome f apoprotein; involved in photosynthetic electron transport chain; encoded by the chloroplast genome and is transcriptionally repressed by a nuclear gene HCF2. | chrC:61657-62619 FORWARDhighly similar to ( 574) CYF_PANGI Apocytochrome f precursor - Panax ginseng (Korean ginseng)highly similar to ( 560) loc_osp1g00480 11562.m0…	-1
1.1.4.4	PS.lightreaction.ATP synthase.gamma chain	potri.004g014800	'highly similar to ( 520) AT4G04640 | Symbols: ATPC1 | ATPC1; enzyme regulator | chr4:2350761-2351882 REVERSEhighly similar to ( 556) ATPG_TOBAC ATP synthase gamma chain, chloroplast precursor (EC 3.6.3.14) - Nicotiana tabacum (Common tobacco)moderately similar to ( 446) loc_os07g32880 12007.m07550 protein ATP synthase gamma chain, chloroplast precursor, putative, expressedATP-synt PRK05621 AtpG …	-1
1.1.4.7	PS.lightreaction.ATP synthase.delta chain	potri.013g117000	'moderately similar to ( 215) AT4G09650 | Symbols: ATPD | ATPD (ATP SYNTHASE DELTA-SUBUNIT GENE); hydrogen ion transporting ATP synthase, rotational mechanism / proton-transporting ATPase, rotational mechanism | chr4:6100799-6101503 FORWARDmoderately similar to ( 231) ATPD_TOBAC ATP synthase delta chain, chloroplast precursor (EC 3.6.3.14) - Nicotiana tabacum (Common tobacco)weakly similar to ( 1…	-1
1.1.4.9	PS.lightreaction.ATP synthase.subunit B_ (ATPX)	potri.006g255600	'weakly similar to ( 170) AT4G32260 | Symbols: | ATP synthase family | chr4:15573859-15574586 REVERSEweakly similar to ( 175) ATPX_SPIOL ATP synthase B' chain, chloroplast precursor (EC 3.6.3.14) (Subunit II) - Spinacia oleracea (Spinach)weakly similar to ( 152) loc_os03g17070 12003.m07139 protein ATP synthase B chain, chloroplast precursor, putative, expressedatpG PRK07353 no original descriptio…	-1
1.1.5.1	PS.lightreaction.other electron carrier (ox/red).plastocyanin	potri.002g016000	'weakly similar to ( 136) AT1G20340 | Symbols: DRT112, PETE2 | DRT112; copper ion binding / electron carrier | chr1:7042770-7043273 REVERSEweakly similar to ( 134) PLAS_PEA Plastocyanin, chloroplast precursor - Pisum sativum (Garden pea)very weakly similar to (97.1) loc_os06g01210 12006.m04861 protein plastocyanin, chloroplast precursor, putative, expressedCopper-bind no original description'	-1
1.1.5.2	PS.lightreaction.other electron carrier (ox/red).ferredoxin	potri.001g186800	'weakly similar to ( 166) AT3G16250 | Symbols: NDF4 | NDF4 (NDH-DEPENDENT CYCLIC ELECTRON FLOW 1); electron carrier/ iron-sulfur cluster binding | chr3:5507091-5508320 REVERSEweakly similar to ( 142) loc_os07g30670 12007.m079681 protein electron carrier/ electron transporter/ iron ion binding protein, putative, expressed no original description'	-1
1.1.5.2	PS.lightreaction.other electron carrier (ox/red).ferredoxin	potri.001g470700	'weakly similar to ( 162) AT1G60950 | Symbols: FED A, ATFD2 | FED A; 2 iron, 2 sulfur cluster binding / electron carrier/ iron-sulfur cluster binding | chr1:22444565-22445011 FORWARDweakly similar to ( 171) FER_CAPAN Ferredoxin, chloroplast precursor (PFLP) - Capsicum annuum (Bell pepper)weakly similar to ( 154) loc_os08g01380 12008.m080056 protein ferredoxin-1, chloroplast precursor, putative, e…	-1
1.1.5.2	PS.lightreaction.other electron carrier (ox/red).ferredoxin	potri.003g015200	'weakly similar to ( 164) AT1G60950 | Symbols: FED A, ATFD2 | FED A; 2 iron, 2 sulfur cluster binding / electron carrier/ iron-sulfur cluster binding | chr1:22444565-22445011 FORWARDweakly similar to ( 188) FER_CAPAN Ferredoxin, chloroplast precursor (PFLP) - Capsicum annuum (Bell pepper)weakly similar to ( 147) loc_os08g01380 12008.m080056 protein ferredoxin-1, chloroplast precursor, putative, e…	-1
1.1.5.3	PS.lightreaction.other electron carrier (ox/red).ferredoxin reductase	potri.007g057200	'highly similar to ( 585) AT5G66190 | Symbols: ATLFNR1 | FNR1 (FERREDOXIN-NADP(+)-OXIDOREDUCTASE 1); NADPH dehydrogenase/ electron transporter, transferring electrons within the cyclic electron transport pathway of photosynthesis/ electron transporter, transferring electrons within the noncyclic electron transp | chr5:26451203-26452616 REVERSEhighly similar to ( 627) FENR1_PEA Ferredoxin--NADP re…	-1
1.1.5.4	PS.lightreaction.other electron carrier (ox/red).ferredoxin oxireductase	potri.001g253700	'moderately similar to ( 395) AT3G09150 | Symbols: HY2, GUN3 | HY2 (ELONGATED HYPOCOTYL 2); phytochromobilin:ferredoxin oxidoreductase | chr3:2803665-2805333 FORWARDmoderately similar to ( 358) loc_os01g72090 12001.m42525 protein phycoerythrobilin ferredoxin oxidoreductase, putative, expressedFe_bilin_red no original description'	-1
1.1.6	PS.lightreaction.NADH DH	potri.005g183000	moderately similar to ( 242) AT4G37925 | Symbols: NDH-M | NDH-M (subunit NDH-M of NAD(P)H:plastoquinone dehydrogenase complex) | chr4:17830748-17831485 REVERSEmoderately similar to ( 229) loc_os04g45600 12004.m09513 protein expressed protein no original description	-1
1.1.6	PS.lightreaction.NADH DH	potri.007g106500	weakly similar to ( 124) AT1G74880 | Symbols: NDH-O | NDH-O (NAD(P)H:plastoquinone dehydrogenase complex subunit O) | chr1:28130112-28131020 REVERSEweakly similar to ( 120) loc_os01g72950 12001.m13327 protein expressed protein no original description	-1
1.1.6	PS.lightreaction.NADH DH	potri.013g160600	'moderately similar to ( 254) AT5G58260 | Symbols: | Encodes subunit NDH-N of NAD(P)H:plastoquinone dehydrogenase complex (Ndh complex) present in the thylakoid membrane of chloroplasts. This subunit is thought to be required for Ndh complex assembly. | chr5:23561356-23561929 REVERSEmoderately similar to ( 237) loc_os01g66000 12001.m12708 protein NADH dehydrogenase I subunit N, putative, expresse…	-1
1.1.40	PS.lightreaction.cyclic electron flow-chlororespiration	potri.001g113000	moderately similar to ( 382) AT4G22890 | Symbols: PGR5-LIKE A | PGR5-LIKE A | chr4:12007157-12009175 FORWARDmoderately similar to ( 358) loc_os08g41460 12008.m080214 protein expressed protein no original description	-1
1.1.40	PS.lightreaction.cyclic electron flow-chlororespiration	potri.001g374900	'weakly similar to ( 177) ATCG01010 | Symbols: NDHF | Chloroplast encoded NADH dehydrogenase unit. | chrC:110398-112638 REVERSEweakly similar to ( 178) NU5C_OENHO NAD(P)H-quinone oxidoreductase chain 5, chloroplast (EC 1.6.5.-) (NAD(P)H dehydrogenase, chain 5) (NADH-plastoquinone oxidoreductase chain 5) - Oenothera hookeri (Hooker's evening primrose)weakly similar to ( 157) loc_osp1g00880 11562.m…	-1
1.1.40	PS.lightreaction.cyclic electron flow-chlororespiration	potri.003g119200	moderately similar to ( 376) AT4G22890 | Symbols: PGR5-LIKE A | PGR5-LIKE A | chr4:12007157-12009175 FORWARDmoderately similar to ( 362) loc_os08g41460 12008.m080214 protein expressed protein no original description	-1
1.1.40	PS.lightreaction.cyclic electron flow-chlororespiration	potri.019g034100	moderately similar to ( 402) AT1G64770 | Symbols: NDF2 | NDF2 (NDH-DEPENDENT CYCLIC ELECTRON FLOW 1) | chr1:24057549-24058565 FORWARDmoderately similar to ( 366) loc_os03g06230 12003.m06143 protein expressed protein no original description	-1
1.1.5.2	PS.lightreaction.other electron carrier (ox/red).ferredoxin	potri.002g136000	moderately similar to ( 262) AT1G02180 | Symbols: | ferredoxin-related | chr1:413619-414505 REVERSEweakly similar to ( 180) loc_os02g58740 12002.m10894 protein expressed protein no original description	1
1.1.5.2	PS.lightreaction.other electron carrier (ox/red).ferredoxin	potri.004g202500	'weakly similar to ( 150) AT2G27510 | Symbols: ATFD3 | ATFD3 (ferredoxin 3); 2 iron, 2 sulfur cluster binding / electron carrier/ iron-sulfur cluster binding | chr2:11758281-11758748 REVERSEweakly similar to ( 160) FER3_MAIZE Ferredoxin-3, chloroplast precursor (Ferredoxin III) (Fd III) - Zea mays (Maize)weakly similar to ( 160) loc_os03g61960 12003.m11075 protein ferredoxin-3, chloroplast precur…	1
1.1.5.2	PS.lightreaction.other electron carrier (ox/red).ferredoxin	potri.010g239100	'weakly similar to ( 158) AT2G27510 | Symbols: ATFD3 | ATFD3 (ferredoxin 3); 2 iron, 2 sulfur cluster binding / electron carrier/ iron-sulfur cluster binding | chr2:11758281-11758748 REVERSEweakly similar to ( 169) FER3_MAIZE Ferredoxin-3, chloroplast precursor (Ferredoxin III) (Fd III) - Zea mays (Maize)weakly similar to ( 169) loc_os05g37140 12005.m28058 protein ferredoxin-6, chloroplast precur…	1
1.1.40	PS.lightreaction.cyclic electron flow-chlororespiration	potri.004g002600	'moderately similar to ( 266) AT4G22260 | Symbols: IM, IM1 | IM (IMMUTANS); alternative oxidase | chr4:11769967-11772350 REVERSEmoderately similar to ( 253) loc_os04g57320 12004.m79006 protein immutans protein, putative, expressedAOX no original description'	1
1.1.40	PS.lightreaction.cyclic electron flow-chlororespiration	potri.008g171000	'weakly similar to ( 164) AT2G05620 | Symbols: PGR5 | PGR5 (proton gradient regulation 5); electron carrier | chr2:2081204-2081687 REVERSEweakly similar to ( 124) loc_os08g45190 12008.m08489 protein PGR5, putative, expressed no original description'	1
1.1.40	PS.lightreaction.cyclic electron flow-chlororespiration	potri.011g021800	'moderately similar to ( 450) AT4G22260 | Symbols: IM, IM1 | IM (IMMUTANS); alternative oxidase | chr4:11769967-11772350 REVERSEmoderately similar to ( 416) loc_os04g57320 12004.m79006 protein immutans protein, putative, expressedAOX no original description'	1
Calvin cycle
1.3.1	PS.calvin cycle.rubisco large subunit	potri.012g062600	'moderately similar to ( 220) ATCG00490 | Symbols: RBCL | large subunit of RUBISCO. Protein is tyrosine-phosphorylated and its phosphorylation state is modulated in response to ABA in Arabidopsis thaliana seeds. | chrC:54958-56397 FORWARDmoderately similar to ( 237) RBL_LOTJA Ribulose bisphosphate carboxylase large chain precursor (EC 4.1.1.39) (RuBisCO large subunit) - Lotus japonicusmoderately …	-1
1.3.2	PS.calvin cycle.rubisco small subunit	potri.004g100000	'moderately similar to ( 254) AT1G67090 | Symbols: RBCS1A | RBCS1A (RIBULOSE BISPHOSPHATE CARBOXYLASE SMALL CHAIN 1A); copper ion binding / ribulose-bisphosphate carboxylase | chr1:25048590-25049249 REVERSEmoderately similar to ( 253) RBS_BETVE Ribulose bisphosphate carboxylase small chain, chloroplast precursor (EC 4.1.1.39) (RuBisCO small subunit) - Betula verrucosa (White birch) (Betula pendul…	-1
1.3.2	PS.calvin cycle.rubisco small subunit	potri.017g114600	'moderately similar to ( 290) AT1G67090 | Symbols: RBCS1A | RBCS1A (RIBULOSE BISPHOSPHATE CARBOXYLASE SMALL CHAIN 1A); copper ion binding / ribulose-bisphosphate carboxylase | chr1:25048590-25049249 REVERSEmoderately similar to ( 286) RBS_GOSHI Ribulose bisphosphate carboxylase small chain, chloroplast precursor (EC 4.1.1.39) (RuBisCO small subunit) - Gossypium hirsutum (Upland cotton)moderately …	-1
1.3.3	PS.calvin cycle.phosphoglycerate kinase	potri.010g171500	'highly similar to ( 709) AT1G56190 | Symbols: | phosphoglycerate kinase, putative | chr1:21028622-21030454 FORWARDhighly similar to ( 729) PGKH_TOBAC Phosphoglycerate kinase, chloroplast precursor (EC 2.7.2.3) - Nicotiana tabacum (Common tobacco)highly similar to ( 698) loc_os05g41640 12005.m08338 protein phosphoglycerate kinase, chloroplast precursor, putative, expressedpgk Phosphoglycerate_kin…	-1
1.3.3	PS.calvin cycle.phosphoglycerate kinase	potri.013g070800	'moderately similar to ( 319) AT5G17660 | Symbols: | tRNA (guanine-N7-)-methyltransferase | chr5:5818778-5820811 REVERSEmoderately similar to ( 293) loc_os01g35170 12001.m09819 protein tRNA (guanine-N(1)-)-methyltransferase, putative, expressedtrmB COG0220 Methyltransf_4 no original description'	-1
1.3.4	PS.calvin cycle.GAP	potri.002g007100	'highly similar to ( 693) AT1G42970 | Symbols: GAPB | GAPB (GLYCERALDEHYDE-3-PHOSPHATE DEHYDROGENASE B SUBUNIT); glyceraldehyde-3-phosphate dehydrogenase (NADP+)/ glyceraldehyde-3-phosphate dehydrogenase | chr1:16127552-16129584 FORWARDhighly similar to ( 709) G3PB_PEA Glyceraldehyde-3-phosphate dehydrogenase B, chloroplast precursor (EC 1.2.1.13) (NADP-dependent glyceraldehydephosphate dehydroge…	-1
1.3.4	PS.calvin cycle.GAP	potri.005g254100	'highly similar to ( 624) AT1G42970 | Symbols: GAPB | GAPB (GLYCERALDEHYDE-3-PHOSPHATE DEHYDROGENASE B SUBUNIT); glyceraldehyde-3-phosphate dehydrogenase (NADP+)/ glyceraldehyde-3-phosphate dehydrogenase | chr1:16127552-16129584 FORWARDhighly similar to ( 642) G3PB_PEA Glyceraldehyde-3-phosphate dehydrogenase B, chloroplast precursor (EC 1.2.1.13) (NADP-dependent glyceraldehydephosphate dehydroge…	-1
1.3.4	PS.calvin cycle.GAP	potri.006g186800	'highly similar to ( 934) AT2G24270 | Symbols: ALDH11A3 | ALDH11A3; 3-chloroallyl aldehyde dehydrogenase/ glyceraldehyde-3-phosphate dehydrogenase (NADP+) | chr2:10327325-10329601 REVERSEhighly similar to ( 950) GAPN_NICPL NADP-dependent glyceraldehyde-3-phosphate dehydrogenase (EC 1.2.1.9) (Non-phosphorylating glyceraldehyde 3-phosphate dehydrogenase) (Glyceraldehyde-3-phosphate dehydrogenase [N…	-1
1.3.5	PS.calvin cycle.TPI	potri.009g129500	'moderately similar to ( 389) AT2G21170 | Symbols: TIM | TIM (TRIOSEPHOSPHATE ISOMERASE); catalytic/ triose-phosphate isomerase | chr2:9071047-9073106 REVERSEmoderately similar to ( 402) TPIC_FRAAN Triosephosphate isomerase, chloroplast precursor (EC 5.3.1.1) (TIM) (Triose-phosphate isomerase) - Fragaria ananassa (Strawberry)moderately similar to ( 369) loc_os09g36450 12009.m060049 protein triose…	-1
1.3.6	PS.calvin cycle.aldolase	potri.001g468100	'highly similar to ( 597) AT4G26530 | Symbols: | fructose-bisphosphate aldolase, putative | chr4:13391566-13392937 FORWARDhighly similar to ( 603) ALF1_PEA Fructose-bisphosphate aldolase, cytoplasmic isozyme 1 (EC 4.1.2.13) - Pisum sativum (Garden pea)highly similar to ( 535) loc_os06g40640 12006.m091735 protein fructose-bisphosphate aldolase, cytoplasmic isozyme 1, putative, expressedGlycolytic …	-1
1.3.6	PS.calvin cycle.aldolase	potri.004g162400	'highly similar to ( 595) AT4G38970 | Symbols: | fructose-bisphosphate aldolase, putative | chr4:18163769-18165659 REVERSEhighly similar to ( 606) ALFC_ORYSA Fructose-bisphosphate aldolase, chloroplast precursor (EC 4.1.2.13) (ALDP) - Oryza sativa (Rice)highly similar to ( 606) loc_os11g07020 12011.m28744 protein fructose-bisphosphate aldolase, chloroplast precursor, putative, expressedGlycolytic…	-1
1.3.6	PS.calvin cycle.aldolase	potri.007g015500	'highly similar to ( 617) AT2G21330 | Symbols: | fructose-bisphosphate aldolase, putative | chr2:9128416-9130152 REVERSEhighly similar to ( 628) ALFC_ORYSA Fructose-bisphosphate aldolase, chloroplast precursor (EC 4.1.2.13) (ALDP) - Oryza sativa (Rice)highly similar to ( 628) loc_os11g07020 12011.m28744 protein fructose-bisphosphate aldolase, chloroplast precursor, putative, expressedGlycolytic F…	-1
1.3.6	PS.calvin cycle.aldolase	potri.009g124100	'highly similar to ( 514) AT4G38970 | Symbols: | fructose-bisphosphate aldolase, putative | chr4:18163769-18165659 REVERSEhighly similar to ( 503) ALFC_ORYSA Fructose-bisphosphate aldolase, chloroplast precursor (EC 4.1.2.13) (ALDP) - Oryza sativa (Rice)highly similar to ( 503) loc_os11g07020 12011.m28744 protein fructose-bisphosphate aldolase, chloroplast precursor, putative, expressedGlycolytic…	-1
1.3.6	PS.calvin cycle.aldolase	potri.011g165000	'highly similar to ( 598) AT4G26530 | Symbols: | fructose-bisphosphate aldolase, putative | chr4:13391566-13392937 FORWARDhighly similar to ( 596) ALF1_PEA Fructose-bisphosphate aldolase, cytoplasmic isozyme 1 (EC 4.1.2.13) - Pisum sativum (Garden pea)highly similar to ( 535) loc_os06g40640 12006.m091735 protein fructose-bisphosphate aldolase, cytoplasmic isozyme 1, putative, expressedGlycolytic …	-1
1.3.7	PS.calvin cycle.FBPase	potri.002g069000	'highly similar to ( 622) AT1G43670 | Symbols: | fructose-1,6-bisphosphatase, putative / D-fructose-1,6-bisphosphate 1-phosphohydrolase, putative / FBPase, putative | chr1:16468184-16470347 FORWARDhighly similar to ( 634) F16P2_SOLTU Fructose-1,6-bisphosphatase, cytosolic (EC 3.1.3.11) (D-fructose-1,6-bisphosphate 1-phosphohydrolase) (FBPase) (CY-F1) - Solanum tuberosum (Potato)highly similar to …	-1
1.3.8	PS.calvin cycle.transketolase	potri.002g146300	'nearly identical (1159) AT2G45290 | Symbols: | transketolase, putative | chr2:18672737-18675589 FORWARDnearly identical (1182) TKTC_SOLTU Transketolase, chloroplast precursor (EC 2.2.1.1) (TK) - Solanum tuberosum (Potato)nearly identical (1166) loc_os06g04270 12006.m05156 protein transketolase, chloroplast precursor, putative, expressedTktA PRK05899 PRK12753 PRK12754 Transketolase_N TPP_TK COG39…	-1
1.3.9	PS.calvin cycle.seduheptulose bisphosphatase	potri.008g063800	'moderately similar to ( 369) AT3G55800 | Symbols: SBPASE | SBPASE (sedoheptulose-bisphosphatase); phosphoric ester hydrolase/ sedoheptulose-bisphosphatase | chr3:20709640-20711421 FORWARDmoderately similar to ( 405) S17P_SPIOL Sedoheptulose-1,7-bisphosphatase, chloroplast precursor (EC 3.1.3.37) (Sedoheptulose-bisphosphatase) (SBPase) (SED(1,7)P2ase) - Spinacia oleracea (Spinach)moderately simil…	-1
1.3.12	PS.calvin cycle.PRK	potri.001g134000	'highly similar to ( 691) AT1G32060 | Symbols: PRK | PRK (PHOSPHORIBULOKINASE); ATP binding / phosphoribulokinase/ protein binding | chr1:11532668-11534406 FORWARDhighly similar to ( 698) KPPR_WHEAT Phosphoribulokinase, chloroplast precursor (EC 2.7.1.19) (Phosphopentokinase) (PRKase) (PRK) - Triticum aestivum (Wheat)highly similar to ( 700) loc_os02g47020 12002.m09738 protein phosphoribulokinase…	-1
1.3.13	PS.calvin cycle.rubisco interacting	potri.001g037300	'highly similar to ( 650) AT1G73110 | Symbols: | ribulose bisphosphate carboxylase/oxygenase activase, putative / RuBisCO activase, putative | chr1:27494344-27496844 REVERSEmoderately similar to ( 344) RCA_ORYSA Ribulose bisphosphate carboxylase/oxygenase activase, chloroplast precursor (RuBisCO activase) (RA) - Oryza sativa (Rice)highly similar to ( 651) loc_os04g56320 12004.m10522 protein ribul…	-1
1.3.13	PS.calvin cycle.rubisco interacting	potri.008g058500	'highly similar to ( 572) AT2G39730 | Symbols: RCA | RCA (RUBISCO ACTIVASE); ADP binding / ATP binding / enzyme regulator/ ribulose-1,5-bisphosphate carboxylase/oxygenase activator | chr2:16571174-16573345 REVERSEhighly similar to ( 591) RCA_MALDO Ribulose bisphosphate carboxylase/oxygenase activase, chloroplast precursor (RuBisCO activase) (RA) - Malus domestica (Apple) (Malus sylvestris)highly …	-1
1.3	PS.calvin cycle	potri.014g120700	'weakly similar to ( 108) AT3G62410 | Symbols: CP12-2, CP12 | CP12-2; protein binding | chr3:23091006-23091401 FORWARDvery weakly similar to (89.4) loc_os03g19380 12003.m07355 protein CP12-2, putative, expressedCP12 no original description'	1
1.3.2	PS.calvin cycle.rubisco small subunit	potri.018g091400	'very weakly similar to (92.8) AT1G67090 | Symbols: RBCS1A | RBCS1A (RIBULOSE BISPHOSPHATE CARBOXYLASE SMALL CHAIN 1A); copper ion binding / ribulose-bisphosphate carboxylase | chr1:25048590-25049249 REVERSEvery weakly similar to (85.5) RBS_MEDSA Ribulose bisphosphate carboxylase small chain, chloroplast precursor (EC 4.1.1.39) (RuBisCO small subunit) - Medicago sativa (Alfalfa)very weakly simila…	1
1.3.6	PS.calvin cycle.aldolase	potri.008g125900	'highly similar to ( 670) AT2G01140 | Symbols: | fructose-bisphosphate aldolase, putative | chr2:95006-96491 REVERSEhighly similar to ( 598) ALFC_PEA Fructose-bisphosphate aldolase 1, chloroplast precursor (EC 4.1.2.13) (Fragment) - Pisum sativum (Garden pea)highly similar to ( 645) loc_os01g02880 12001.m06927 protein fructose-bisphosphate aldolase, chloroplast precursor, putative, expressedGlyco…	1

## Sheet: CHO synthesis
BinCode	BinName	id	description	Expression status
starch synthesis
2.1.2.1	major CHO metabolism.synthesis.starch.AGPase	potri.004g157100	'highly similar to ( 766) AT4G39210 | Symbols: APL3 | APL3; glucose-1-phosphate adenylyltransferase | chr4:18260332-18263181 FORWARDhighly similar to ( 748) GLGL1_SOLTU Glucose-1-phosphate adenylyltransferase large subunit 1 (EC 2.7.7.27) (ADP-glucose synthase) (ADP-glucose pyrophosphorylase) (AGPase S) (Alpha-D-glucose-1-phosphate adenyl transferase) (Fragment) - Solanum tuberosum (Potato)highly…	-1
2.1.2.1	major CHO metabolism.synthesis.starch.AGPase	potri.008g195100	'highly similar to ( 800) AT5G19220 | Symbols: ADG2, APL1 | APL1 (ADP GLUCOSE PYROPHOSPHORYLASE LARGE SUBUNIT 1); glucose-1-phosphate adenylyltransferase | chr5:6463931-6466775 REVERSEhighly similar to ( 762) GLGL3_SOLTU Glucose-1-phosphate adenylyltransferase large subunit 3, chloroplast precursor (EC 2.7.7.27) (ADP-glucose synthase) (ADP-glucose pyrophosphorylase) (AGPase S) (Alpha-D-glucose-1-…	-1
2.1.2.1	major CHO metabolism.synthesis.starch.AGPase	potri.009g118800	'highly similar to ( 814) AT4G39210 | Symbols: APL3 | APL3; glucose-1-phosphate adenylyltransferase | chr4:18260332-18263181 FORWARDhighly similar to ( 800) GLGL1_SOLTU Glucose-1-phosphate adenylyltransferase large subunit 1 (EC 2.7.7.27) (ADP-glucose synthase) (ADP-glucose pyrophosphorylase) (AGPase S) (Alpha-D-glucose-1-phosphate adenyl transferase) (Fragment) - Solanum tuberosum (Potato)highly…	-1
2.1.2.2	major CHO metabolism.synthesis.starch.starch synthase	potri.001g449500	'moderately similar to ( 478) AT1G32900 | Symbols: | starch synthase, putative | chr1:11920582-11923506 REVERSEmoderately similar to ( 473) SSG1_IPOBA Granule-bound starch synthase 1, chloroplast precursor (EC 2.4.1.242) (Granule-bound starch synthase I) (GBSS-I) - Ipomoea batatas (Sweet potato) (Batate)moderately similar to ( 391) loc_os07g22930 12007.m29139 protein granule-bound starch synthase…	-1
2.1.2.2	major CHO metabolism.synthesis.starch.starch synthase	potri.004g014100	'nearly identical (1465) AT1G11720 | Symbols: ATSS3 | ATSS3 (starch synthase 3); starch synthase/ transferase, transferring glycosyl groups | chr1:3952511-3956840 FORWARDnearly identical (1555) SSY3_SOLTU Soluble starch synthase 3, chloroplast precursor (EC 2.4.1.21) (SS III) (Soluble starch synthase III) - Solanum tuberosum (Potato)nearly identical (1337) loc_os04g53310 12004.m10222 protein solu…	-1
2.1.2.4	major CHO metabolism.synthesis.starch.debranching	potri.002g215400	'highly similar to ( 923) AT1G03310 | Symbols: ATISA2, ISA2, DBE1, BE2 | isoamylase, putative / starch debranching enzyme, putative | chr1:813975-816623 FORWARDhighly similar to ( 714) loc_os05g32710 12005.m07504 protein isoamylase-type starch debranching enzyme ISO2, putative, expressedPulA PRK03705 Isoamylase_N_term GlgB AmyA no original description'	-1
2.1.2.4	major CHO metabolism.synthesis.starch.debranching	potri.006g070800	'nearly identical (1238) AT2G39930 | Symbols: ISA1, ATISA1 | ISA1 (ISOAMYLASE 1); alpha-amylase/ isoamylase | chr2:16666078-16672183 FORWARDnearly identical (1185) loc_os08g40930 12008.m08072 protein isoamylase, putative, expressedPulA PRK03705 GlgB Isoamylase_N_term Alpha-amylase PRK12313 Aamy Glycogen_debranching_enzyme_N_term no original description'	-1
2.1.2	major CHO metabolism.synthesis.starch	potri.003g076800	'highly similar to ( 628) AT4G16600 | Symbols: | transferase, transferring glycosyl groups / transferase, transferring hexosyl groups | chr4:9350039-9352707 FORWARDhighly similar to ( 575) loc_os04g46750 12004.m35557 protein transferase, transferring glycosyl groups, putative, expressed no original description'	1
2.1.2.1	major CHO metabolism.synthesis.starch.AGPase	potri.002g033400	'highly similar to ( 829) AT1G27680 | Symbols: APL2 | APL2 (ADPGLC-PPASE LARGE SUBUNIT); glucose-1-phosphate adenylyltransferase | chr1:9631630-9634450 FORWARDhighly similar to ( 853) GLGL1_BETVU Glucose-1-phosphate adenylyltransferase large subunit, chloroplast precursor (EC 2.7.7.27) (ADP-glucose synthase) (ADP-glucose pyrophosphorylase) (AGPase S) (Alpha-D-glucose-1-phosphate adenyl transferas…	1
2.1.2.60	major CHO metabolism.synthesis.starch.ADP Glucose Phosphorylase	potri.006g233200	'moderately similar to ( 457) AT5G18200 | Symbols: | UTP:galactose-1-phosphate uridylyltransferase/ ribose-5-phosphate adenylyltransferase | chr5:6015270-6016555 FORWARDmoderately similar to ( 369) loc_os07g07550 12007.m05214 protein galactose-1-phosphate uridyl transferase-like protein, putative, expressedGalT GalT PRK11720 no original description'	1
sucrose synthesis
2.1.1.1	major CHO metabolism.synthesis.sucrose.SPS	potri.001g317600	'nearly identical (1602) AT1G04920 | Symbols: ATSPS3F | ATSPS3F (sucrose phosphate synthase 3F); sucrose-phosphate synthase/ transferase, transferring glycosyl groups | chr1:1391674-1395756 REVERSEnearly identical (1447) SPS_MAIZE Sucrose-phosphate synthase (EC 2.4.1.14) (UDP-glucose-fructose-phosphate glucosyltransferase) - Zea mays (Maize)nearly identical (1393) loc_os01g69030 12001.m150823 pro…	-1
2.1.1.1	major CHO metabolism.synthesis.sucrose.SPS	potri.013g095500	'nearly identical (1435) AT4G10120 | Symbols: ATSPS4F | ATSPS4F; transferase, transferring glycosyl groups | chr4:6315033-6319785 FORWARDnearly identical (1092) SPS_MAIZE Sucrose-phosphate synthase (EC 2.4.1.14) (UDP-glucose-fructose-phosphate glucosyltransferase) - Zea mays (Maize)nearly identical (1065) loc_os01g69030 12001.m150823 protein sucrose-phosphate synthase, putative, expressedRfaG Gly…	-1
2.1.1.2	major CHO metabolism.synthesis.sucrose.SPP	potri.008g013300	'highly similar to ( 545) AT2G35840 | Symbols: | sucrose-phosphatase 1 (SPP1) | chr2:15053952-15055776 FORWARDhighly similar to ( 535) loc_os01g27880 12001.m43018 protein sucrose phosphate synthase, putative, expressedS6PP S6PP_C Cof no original description'	-1
2.1.1.1	major CHO metabolism.synthesis.sucrose.SPS	potri.018g025100	'nearly identical (1466) AT5G20280 | Symbols: ATSPS1F | ATSPS1F (sucrose phosphate synthase 1F); sucrose-phosphate synthase/ transferase, transferring glycosyl groups | chr5:6844994-6849997 REVERSEnearly identical (1574) SPS_SPIOL Sucrose-phosphate synthase (EC 2.4.1.14) (UDP-glucose-fructose-phosphate glucosyltransferase) - Spinacia oleracea (Spinach)nearly identical (1420) loc_os08g20660 12008.…	1

## Sheet: CHO degradation
BinCode	BinName	Potri.ID	Functional descirption	Expression status
starch degradation
2.2.2.1	major CHO metabolism.degradation.starch.starch cleavage	potri.002g126300	'highly similar to ( 585) AT4G25000 | Symbols: ATAMY1, AMY1 | AMY1 (ALPHA-AMYLASE-LIKE); alpha-amylase | chr4:12852109-12853825 REVERSEhighly similar to ( 576) AMY3E_ORYSA Alpha-amylase isozyme 3E precursor (EC 3.2.1.1) (1,4-alpha-D-glucan glucanohydrolase) - Oryza sativa (Rice)highly similar to ( 577) loc_os08g36910 12008.m26515 protein alpha-amylase isozyme 3D precursor, putative, expressedAlph…	1
2.2.2.1	major CHO metabolism.degradation.starch.starch cleavage	potri.012g001700	'weakly similar to ( 153) AT2G46420 | Symbols: | unknown protein | chr2:19054891-19056645 FORWARDweakly similar to ( 172) loc_os01g12080 12001.m42921 protein plant-specific domain TIGR01589 family protein, expressed no original description'	1
2.2.2.1	major CHO metabolism.degradation.starch.starch cleavage	potri.014g029400	'highly similar to ( 570) AT4G25000 | Symbols: ATAMY1, AMY1 | AMY1 (ALPHA-AMYLASE-LIKE); alpha-amylase | chr4:12852109-12853825 REVERSEhighly similar to ( 551) AMY3E_ORYSA Alpha-amylase isozyme 3E precursor (EC 3.2.1.1) (1,4-alpha-D-glucan glucanohydrolase) - Oryza sativa (Rice)highly similar to ( 551) loc_os08g36900 12008.m080182 protein alpha-amylase isozyme 3E precursor, putative, expressedAlp…	1
2.2.2.1.1	major CHO metabolism.degradation.starch.starch cleavage.alpha amylase	potri.002g014300	'highly similar to ( 602) AT1G76130 | Symbols: ATAMY2, AMY2 | AMY2 (ALPHA-AMYLASE-LIKE 2); alpha-amylase/ calcium ion binding / catalytic/ cation binding | chr1:28561647-28563914 FORWARDmoderately similar to ( 337) AMY2A_ORYSA Alpha-amylase isozyme 2A precursor (EC 3.2.1.1) (1,4-alpha-D-glucan glucanohydrolase) (Alpha-amylase isozyme C2) - Oryza sativa (Rice)highly similar to ( 548) loc_os04g3304…	1
2.2.2.1.1	major CHO metabolism.degradation.starch.starch cleavage.alpha amylase	potri.010g092900	'highly similar to ( 793) AT1G69830 | Symbols: ATAMY3, AMY3 | AMY3 (ALPHA-AMYLASE-LIKE 3); alpha-amylase | chr1:26288518-26293003 REVERSEweakly similar to ( 176) AMY3_WHEAT Alpha-amylase AMY3 precursor (EC 3.2.1.1) (1,4-alpha-D-glucan glucanohydrolase) - Triticum aestivum (Wheat)moderately similar to ( 432) loc_os01g51754 12001.m97454 protein alpha-amylase isozyme C2 precursor, putative, expresse…	1
2.2.2.1.2	major CHO metabolism.degradation.starch.starch cleavage.beta amylase	potri.001g148900	'highly similar to ( 877) AT4G17090 | Symbols: CT-BMY, BAM3, BMY8 | CT-BMY (CHLOROPLAST BETA-AMYLASE); beta-amylase | chr4:9605266-9607250 REVERSEmoderately similar to ( 478) AMYB_MEDSA Beta-amylase (EC 3.2.1.2) (1,4-alpha-D-glucan maltohydrolase) - Medicago sativa (Alfalfa)highly similar to ( 689) loc_os10g41550 12010.m06918 protein beta-amylase, putative, expressedGlyco_hydro_14 no original des…	1
2.2.2.1.2	major CHO metabolism.degradation.starch.starch cleavage.beta amylase	potri.003g085500	'highly similar to ( 860) AT4G17090 | Symbols: CT-BMY, BAM3, BMY8 | CT-BMY (CHLOROPLAST BETA-AMYLASE); beta-amylase | chr4:9605266-9607250 REVERSEmoderately similar to ( 467) AMYB_MEDSA Beta-amylase (EC 3.2.1.2) (1,4-alpha-D-glucan maltohydrolase) - Medicago sativa (Alfalfa)highly similar to ( 677) loc_os10g41550 12010.m06918 protein beta-amylase, putative, expressedGlyco_hydro_14 no original des…	1
2.2.2.1.2	major CHO metabolism.degradation.starch.starch cleavage.beta amylase	potri.008g174100	'highly similar to ( 882) AT3G23920 | Symbols: BAM1, BMY7, TR-BAMY | BAM1 (BETA-AMYLASE 1); beta-amylase | chr3:8641722-8644199 FORWARDmoderately similar to ( 449) AMYB_MEDSA Beta-amylase (EC 3.2.1.2) (1,4-alpha-D-glucan maltohydrolase) - Medicago sativa (Alfalfa)highly similar to ( 719) loc_os03g04770 12003.m06004 protein beta-amylase, putative, expressedGlyco_hydro_14 no original description'	1
2.2.2.1.2	major CHO metabolism.degradation.starch.starch cleavage.beta amylase	potri.010g062900	'highly similar to ( 746) AT3G23920 | Symbols: BAM1, BMY7, TR-BAMY | BAM1 (BETA-AMYLASE 1); beta-amylase | chr3:8641722-8644199 FORWARDmoderately similar to ( 420) AMYB_MEDSA Beta-amylase (EC 3.2.1.2) (1,4-alpha-D-glucan maltohydrolase) - Medicago sativa (Alfalfa)highly similar to ( 617) loc_os03g04770 12003.m06004 protein beta-amylase, putative, expressedGlyco_hydro_14 no original description'	1
2.2.2.2	major CHO metabolism.degradation.starch.starch phosphorylase	potri.004g123600	'highly similar to ( 716) AT3G29320 | Symbols: | glucan phosphorylase, putative | chr3:11252871-11257587 FORWARDnearly identical (1427) PHSL_VICFA Alpha-1,4 glucan phosphorylase L isozyme, chloroplast precursor (EC 2.4.1.1) (Starch phosphorylase L) - Vicia faba (Broad bean)nearly identical (1220) loc_os03g55090 12003.m10424 protein alpha-1,4 glucan phosphorylase, L isozyme, chloroplast precursor,…	1
2.2.2.2	major CHO metabolism.degradation.starch.starch phosphorylase	potri.009g041800	'nearly identical (1275) AT3G46970 | Symbols: ATPHS2, PHS2 | PHS2 (ALPHA-GLUCAN PHOSPHORYLASE 2); phosphorylase/ transferase, transferring glycosyl groups | chr3:17301625-17306111 REVERSEnearly identical (1304) PHSH_SOLTU Alpha-glucan phosphorylase, H isozyme (EC 2.4.1.1) (Starch phosphorylase H) - Solanum tuberosum (Potato)nearly identical (1246) loc_os01g63270 12001.m43279 protein alpha-glucan …	1
2.2.2.3	major CHO metabolism.degradation.starch.glucan water dikinase	potri.010g044100	'nearly identical (1642) AT1G10760 | Symbols: SEX1, SOP1, SOP, GWD1, GWD | SEX1 (STARCH EXCESS 1); alpha-glucan, water dikinase | chr1:3581210-3590043 REVERSEnearly identical (1845) GWD1_SOLTU Alpha-glucan water dikinase, chloroplast precursor (EC 2.7.9.4) (EC 2.7.13.3) (Starch-related R1 protein) - Solanum tuberosum (Potato)nearly identical (1557) loc_os06g30310 12006.m07575 protein alpha-glucan…	1
2.2.2.3	major CHO metabolism.degradation.starch.glucan water dikinase	potri.014g147900	'nearly identical (1485) AT5G26570 | Symbols: PWD, OK1, ATGWD3 | ATGWD3; carbohydrate kinase/ catalytic/ phosphoglucan, water dikinase | chr5:9261580-9266463 FORWARDnearly identical (1353) PWD_ORYSA Phosphoglucan, water dikinase, chloroplast precursor (EC 2.7.9.5) - Oryza sativa (Rice)nearly identical (1353) loc_os12g20150 12012.m26895 protein chloroplast alpha-glucan water dikinase isoform 3, pu…	1
2.2.2.10	major CHO metabolism.degradation.starch.laforin like phosphoglucan phosphatase (SEX4)	potri.008g029300	'moderately similar to ( 360) AT3G52180 | Symbols: ATPTPKIS1, DSP4, SEX4 | SEX4 (STARCH-EXCESS 4); polysaccharide binding / protein tyrosine/serine/threonine phosphatase | chr3:19350574-19353459 REVERSEmoderately similar to ( 351) loc_os03g01750 12003.m101148 protein protein tyrosine phosphatase, putative, expressed no original description'	1
2.2.2.10	major CHO metabolism.degradation.starch.laforin like phosphoglucan phosphatase (SEX4)	potri.010g232200	'moderately similar to ( 456) AT3G52180 | Symbols: ATPTPKIS1, DSP4, SEX4 | SEX4 (STARCH-EXCESS 4); polysaccharide binding / protein tyrosine/serine/threonine phosphatase | chr3:19350574-19353459 REVERSEmoderately similar to ( 457) loc_os03g01750 12003.m101148 protein protein tyrosine phosphatase, putative, expressed no original description'	1
2.2.2.1.2	major CHO metabolism.degradation.starch.starch cleavage.beta amylase	potri.008g204200	'moderately similar to ( 453) AT5G18670 | Symbols: BMY3, BAM9 | BMY3; beta-amylase/ catalytic/ cation binding | chr5:6226138-6227999 FORWARDmoderately similar to ( 235) AMYB_MEDSA Beta-amylase (EC 3.2.1.2) (1,4-alpha-D-glucan maltohydrolase) - Medicago sativa (Alfalfa)moderately similar to ( 361) loc_os07g47120 12007.m08929 protein beta-amylase, putative, expressedGlyco_hydro_14 no original descr…	-1
2.2.2.1.2	major CHO metabolism.degradation.starch.starch cleavage.beta amylase	potri.017g040800	'highly similar to ( 707) AT4G15210 | Symbols: ATBETA-AMY, AT-BETA-AMY, RAM1 | BAM5 (BETA-AMYLASE 5); beta-amylase | chr4:8666852-8669357 REVERSEhighly similar to ( 755) AMYB_VIGUN Beta-amylase (EC 3.2.1.2) (1,4-alpha-D-glucan maltohydrolase) - Vigna unguiculata (Cowpea)highly similar to ( 665) loc_os07g35940 12007.m07847 protein beta-amylase, putativeGlyco_hydro_14 no original description'	-1
2.2.2.2	major CHO metabolism.degradation.starch.starch phosphorylase	potri.004g048600	'highly similar to ( 843) AT3G46970 | Symbols: ATPHS2, PHS2 | PHS2 (ALPHA-GLUCAN PHOSPHORYLASE 2); phosphorylase/ transferase, transferring glycosyl groups | chr3:17301625-17306111 REVERSEhighly similar to ( 836) PHSH_VICFA Alpha-glucan phosphorylase, H isozyme (EC 2.4.1.1) (Starch phosphorylase H) - Vicia faba (Broad bean)highly similar to ( 817) loc_os01g63270 12001.m43279 protein alpha-glucan …	-1
2.2.2.2	major CHO metabolism.degradation.starch.starch phosphorylase	potri.010g160200	'nearly identical (1390) AT3G29320 | Symbols: | glucan phosphorylase, putative | chr3:11252871-11257587 FORWARDnearly identical (1476) PHSL2_SOLTU Alpha-1,4 glucan phosphorylase L-2 isozyme, chloroplast precursor (EC 2.4.1.1) (Starch phosphorylase L-2) - Solanum tuberosum (Potato)nearly identical (1264) loc_os03g55090 12003.m10424 protein alpha-1,4 glucan phosphorylase, L isozyme, chloroplast pre…	-1
2.2.2.4	major CHO metabolism.degradation.starch.D enzyme	potri.006g099200	'weakly similar to ( 138) AT5G01260 | Symbols: | glycoside hydrolase starch-binding domain-containing protein | chr5:105367-106488 FORWARDweakly similar to ( 128) loc_os05g37450 12005.m07925 protein starch binding domain containing protein, expressed no original description'	-1
2.2.2.4	major CHO metabolism.degradation.starch.D enzyme	potri.007g081400	'highly similar to ( 845) AT5G64860 | Symbols: DPE1 | DPE1 (DISPROPORTIONATING ENZYME); 4-alpha-glucanotransferase/ catalytic/ cation binding | chr5:25925373-25928788 REVERSEhighly similar to ( 884) DPEP_SOLTU 4-alpha-glucanotransferase, chloroplast precursor (EC 2.4.1.25) (Amylomaltase) (Disproportionating enzyme) (D-enzyme) - Solanum tuberosum (Potato)highly similar to ( 790) loc_os07g43390 120…	-1
2.2.2.4	major CHO metabolism.degradation.starch.D enzyme	potri.016g114500	'weakly similar to ( 161) AT5G01260 | Symbols: | glycoside hydrolase starch-binding domain-containing protein | chr5:105367-106488 FORWARDweakly similar to ( 132) loc_os05g37450 12005.m07925 protein starch binding domain containing protein, expressed no original description'	-1
2.2.2.9	major CHO metabolism.degradation.starch.limit dextrinase/ pullulanase	potri.010g229300	'nearly identical (1183) AT5G04360 | Symbols: ATPU1, ATLDA, PU1 | ATLDA (LIMIT DEXTRINASE); alpha-amylase/ limit dextrinase/ pullulanase | chr5:1221566-1228399 FORWARDhighly similar to ( 994) loc_os04g08270 12004.m06116 protein limit dextrinase, putative, expressedPulA Pullulanase_N_term GlgB PRK03705 no original description'	-1
2.2.2.10	major CHO metabolism.degradation.starch.laforin like phosphoglucan phosphatase (SEX4)	potri.019g048600	'moderately similar to ( 296) AT3G10940 | Symbols: | protein phosphatase-related | chr3:3422259-3423394 REVERSEmoderately similar to ( 276) loc_os12g02120 12012.m073738 protein dual-specificity protein-like phosphatase 3, putative, expressed no original description'	-1
sucrose degradation
2.2.1.1	major CHO metabolism.degradation.sucrose.fructokinase	potri.015g134900	'moderately similar to ( 395) AT5G51830 | Symbols: | pfkB-type carbohydrate kinase family protein | chr5:21069709-21071450 FORWARDmoderately similar to ( 320) SCRK1_ORYSA Fructokinase-1 (EC 2.7.1.4) (Fructokinase I) (OsFKI) - Oryza sativa (Rice)moderately similar to ( 340) loc_os06g12600 12006.m05976 protein fructokinase-2, putative, expressedbac_FRK PRK09434 KdgK PfkB RbsK ribokinase PRK11142 ri…	1
2.2.1.3.1	major CHO metabolism.degradation.sucrose.invertases.neutral	potri.004g167500	'nearly identical (1013) AT4G34860 | Symbols: | beta-fructofuranosidase, putative / invertase, putative / saccharase, putative / beta-fructosidase, putative | chr4:16609955-16612019 REVERSEhighly similar to ( 917) loc_os02g34560 12002.m33716 protein neutral/alkaline invertase, putative, expressedInvertase_neut no original description'	1
2.2.1.3.1	major CHO metabolism.degradation.sucrose.invertases.neutral	potri.008g101500	'highly similar to ( 933) AT3G06500 | Symbols: | beta-fructofuranosidase, putative / invertase, putative / saccharase, putative / beta-fructosidase, putative | chr3:2012309-2015471 FORWARDhighly similar to ( 860) loc_os03g20020 12003.m07415 protein beta-fructofuranosidase, putative, expressedInvertase_neut no original description'	1
2.2.1.3.1	major CHO metabolism.degradation.sucrose.invertases.neutral	potri.010g236100	'highly similar to ( 914) AT5G22510 | Symbols: | beta-fructofuranosidase, putative / invertase, putative / saccharase, putative / beta-fructosidase, putative | chr5:7474974-7477479 REVERSEhighly similar to ( 891) loc_os02g32730 12002.m08366 protein alkaline/neutral invertase, putative, expressedInvertase_neut no original description'	1
2.2.1.3.2	major CHO metabolism.degradation.sucrose.invertases.cell wall	potri.006g210600	'highly similar to ( 768) AT3G52600 | Symbols: AtcwINV2 | AtcwINV2 (Arabidopsis thaliana cell wall invertase 2); hydrolase, hydrolyzing O-glycosyl compounds | chr3:19507080-19508833 REVERSEhighly similar to ( 839) INV1_DAUCA Beta-fructofuranosidase, insoluble isoenzyme 1 precursor (EC 3.2.1.26) (Sucrose hydrolase 1) (Invertase 1) (Cell wall beta-fructosidase 1) - Daucus carota (Carrot)highly simi…	1
2.2.1.3.2	major CHO metabolism.degradation.sucrose.invertases.cell wall	potri.006g227500	'highly similar to ( 546) AT3G13790 | Symbols: ATCWINV1, ATBFRUCT1 | ATBFRUCT1; beta-fructofuranosidase/ hydrolase, hydrolyzing O-glycosyl compounds | chr3:4533084-4535831 REVERSEhighly similar to ( 516) INV1_DAUCA Beta-fructofuranosidase, insoluble isoenzyme 1 precursor (EC 3.2.1.26) (Sucrose hydrolase 1) (Invertase 1) (Cell wall beta-fructosidase 1) - Daucus carota (Carrot)moderately similar to…	1
2.2.1.3.2	major CHO metabolism.degradation.sucrose.invertases.cell wall	potri.015g127100	'highly similar to ( 652) AT1G62660 | Symbols: | beta-fructosidase (BFRUCT3) / beta-fructofuranosidase / invertase, vacuolar | chr1:23199949-23203515 FORWARDhighly similar to ( 736) INVB_DAUCA Beta-fructofuranosidase, soluble isoenzyme I precursor (EC 3.2.1.26) (Sucrose hydrolase) (Invertase) (Saccharase) - Daucus carota (Carrot)highly similar to ( 654) loc_os04g45290 12004.m35180 protein beta-fr…	1
2.2.1.4	major CHO metabolism.degradation.sucrose.hexokinase	potri.001g254800	'highly similar to ( 601) AT1G50460 | Symbols: HKL1 | HKL1 (HEXOKINASE-LIKE 1); ATP binding / fructokinase/ glucokinase/ hexokinase | chr1:18694031-18697429 FORWARDhighly similar to ( 528) HXK3_ORYSA Hexokinase-3 (EC 2.7.1.1) (Hexokinase-8) - Oryza sativa (Rice)highly similar to ( 528) loc_os01g71320 12001.m13175 protein hexokinase-1, putative, expressedCOG5026 Hexokinase_1 Hexokinase_2 no origin…	1
2.2.1.4	major CHO metabolism.degradation.sucrose.hexokinase	potri.009g050000	'highly similar to ( 560) AT1G50460 | Symbols: HKL1 | HKL1 (HEXOKINASE-LIKE 1); ATP binding / fructokinase/ glucokinase/ hexokinase | chr1:18694031-18697429 FORWARDhighly similar to ( 514) HXK3_ORYSA Hexokinase-3 (EC 2.7.1.1) (Hexokinase-8) - Oryza sativa (Rice)highly similar to ( 514) loc_os01g71320 12001.m13175 protein hexokinase-1, putative, expressedCOG5026 Hexokinase_2 Hexokinase_1 no origin…	1
2.2.1.5	major CHO metabolism.degradation.sucrose.Susy	potri.004g081300	'nearly identical (1233) AT1G73370 | Symbols: SUS6, ATSUS6 | SUS6 (SUCROSE SYNTHASE 6); UDP-glycosyltransferase/ sucrose synthase | chr1:27584533-27588326 REVERSEhighly similar to ( 963) SUS2_PEA Sucrose synthase 2 (EC 2.4.1.13) (Sucrose-UDP glucosyltransferase 2) - Pisum sativum (Garden pea)nearly identical (1212) loc_os04g24430 12004.m07574 protein sucrose synthase 2, putative, expressedSucrose…	1
2.2.1.5	major CHO metabolism.degradation.sucrose.Susy	potri.012g037200	'nearly identical (1274) AT1G73370 | Symbols: SUS6, ATSUS6 | SUS6 (SUCROSE SYNTHASE 6); UDP-glycosyltransferase/ sucrose synthase | chr1:27584533-27588326 REVERSEhighly similar to ( 952) SUS2_PEA Sucrose synthase 2 (EC 2.4.1.13) (Sucrose-UDP glucosyltransferase 2) - Pisum sativum (Garden pea)nearly identical (1194) loc_os04g24430 12004.m07574 protein sucrose synthase 2, putative, expressedSucrose…	1
2.2.1.5	major CHO metabolism.degradation.sucrose.Susy	potri.017g139100	'nearly identical (1226) AT5G37180 | Symbols: SUS5, ATSUS5 | SUS5; UDP-glycosyltransferase/ sucrose synthase | chr5:14718238-14722913 FORWARDhighly similar to ( 962) SUS2_PEA Sucrose synthase 2 (EC 2.4.1.13) (Sucrose-UDP glucosyltransferase 2) - Pisum sativum (Garden pea)nearly identical (1220) loc_os04g24430 12004.m07574 protein sucrose synthase 2, putative, expressedSucrose_synth Glycos_transf_…	1
2.2.1.5	major CHO metabolism.degradation.sucrose.Susy	potri.018g063500	'nearly identical (1419) AT3G43190 | Symbols: SUS4, ATSUS4 | SUS4; UDP-glycosyltransferase/ sucrose synthase/ transferase, transferring glycosyl groups | chr3:15179204-15182577 REVERSEnearly identical (1437) SUSY_SOYBN Sucrose synthase (EC 2.4.1.13) (Sucrose-UDP glucosyltransferase) (Nodulin-100) - Glycine max (Soybean)nearly identical (1263) loc_os03g28330 12003.m34880 protein sucrose synthase 2…	1
2.2.1.1	major CHO metabolism.degradation.sucrose.fructokinase	potri.016g109600	'highly similar to ( 627) AT3G54090 | Symbols: | pfkB-type carbohydrate kinase family protein | chr3:20028145-20029835 FORWARDweakly similar to ( 164) SCRK_SOLTU Fructokinase (EC 2.7.1.4) - Solanum tuberosum (Potato)highly similar to ( 530) loc_os01g63220 12001.m43514 protein protein kinase, putative, expressedbac_FRK KdgK RbsK PRK09434 PfkB ribokinase no original description'	-1
2.2.1.3.1	major CHO metabolism.degradation.sucrose.invertases.neutral	potri.008g024100	'highly similar to ( 905) AT5G22510 | Symbols: | beta-fructofuranosidase, putative / invertase, putative / saccharase, putative / beta-fructosidase, putative | chr5:7474974-7477479 REVERSEhighly similar to ( 889) loc_os02g32730 12002.m08366 protein alkaline/neutral invertase, putative, expressedInvertase_neut no original description'	-1
2.2.1.3.1	major CHO metabolism.degradation.sucrose.invertases.neutral	potri.013g006600	'highly similar to ( 957) AT1G56560 | Symbols: | beta-fructofuranosidase, putative / invertase, putative / saccharase, putative / beta-fructosidase, putative | chr1:21192593-21194948 FORWARDhighly similar to ( 865) loc_os03g20020 12003.m07415 protein beta-fructofuranosidase, putative, expressedInvertase_neut no original description'	-1
4.1.1	glycolysis.cytosolic branch.UGPase	potri.017g144700	'highly similar to ( 753) AT5G17310 | Symbols: | UTP--glucose-1-phosphate uridylyltransferase, putative / UDP-glucose pyrophosphorylase, putative / UGPase, putative | chr5:5696955-5700845 REVERSEhighly similar to ( 768) UGPA_SOLTU UTP--glucose-1-phosphate uridylyltransferase (EC 2.7.7.9) (UDP-glucose pyrophosphorylase) (UDPGP) (UGPase) - Solanum tuberosum (Potato)highly similar to ( 769) loc_os09…	1
4.1.4	glycolysis.cytosolic branch.phosphofructokinase (PFK)	potri.005g257800	'highly similar to ( 855) AT1G76550 | Symbols: | pyrophosphate--fructose-6-phosphate 1-phosphotransferase alpha subunit, putative / pyrophosphate-dependent 6-phosphofructose-1-kinase, putative | chr1:28722900-28726929 REVERSEhighly similar to ( 912) PFPA_RICCO Pyrophosphate--fructose 6-phosphate 1-phosphotransferase alpha subunit (EC 2.7.1.90) (PFP) (6-phosphofructokinase, pyrophosphate dependent…	1
4.1.4	glycolysis.cytosolic branch.phosphofructokinase (PFK)	potri.011g015900	'highly similar to ( 946) AT1G12000 | Symbols: | pyrophosphate--fructose-6-phosphate 1-phosphotransferase beta subunit, putative / pyrophosphate-dependent 6-phosphofructose-1-kinase, putative | chr1:4050159-4053727 REVERSEnearly identical (1009) PFPB_RICCO Pyrophosphate--fructose 6-phosphate 1-phosphotransferase subunit beta (EC 2.7.1.90) (PFP) (6-phosphofructokinase, pyrophosphate dependent) (Py…	1
4.1.8	glycolysis.cytosolic branch.glyceraldehyde 3-phosphate dehydrogenase (GAP-DH)	potri.001g335800	'highly similar to ( 563) AT3G04120 | Symbols: GAPC, GAPC-1, GAPC1 | GAPC1 (GLYCERALDEHYDE-3-PHOSPHATE DEHYDROGENASE C SUBUNIT 1); glyceraldehyde-3-phosphate dehydrogenase (phosphorylating)/ glyceraldehyde-3-phosphate dehydrogenase | chr3:1081077-1083131 FORWARDhighly similar to ( 574) G3PC_MESCR Glyceraldehyde-3-phosphate dehydrogenase, cytosolic (EC 1.2.1.12) - Mesembryanthemum crystallinum (Co…	1
4.1.8	glycolysis.cytosolic branch.glyceraldehyde 3-phosphate dehydrogenase (GAP-DH)	potri.008g179300	'moderately similar to ( 348) AT3G04120 | Symbols: GAPC, GAPC-1, GAPC1 | GAPC1 (GLYCERALDEHYDE-3-PHOSPHATE DEHYDROGENASE C SUBUNIT 1); glyceraldehyde-3-phosphate dehydrogenase (phosphorylating)/ glyceraldehyde-3-phosphate dehydrogenase | chr3:1081077-1083131 FORWARDmoderately similar to ( 358) G3PC_ANTMA Glyceraldehyde-3-phosphate dehydrogenase, cytosolic (EC 1.2.1.12) - Antirrhinum majus (Garden…	1
4.1.8	glycolysis.cytosolic branch.glyceraldehyde 3-phosphate dehydrogenase (GAP-DH)	potri.010g055400	'highly similar to ( 571) AT3G04120 | Symbols: GAPC, GAPC-1, GAPC1 | GAPC1 (GLYCERALDEHYDE-3-PHOSPHATE DEHYDROGENASE C SUBUNIT 1); glyceraldehyde-3-phosphate dehydrogenase (phosphorylating)/ glyceraldehyde-3-phosphate dehydrogenase | chr3:1081077-1083131 FORWARDhighly similar to ( 568) G3PC_SINAL Glyceraldehyde-3-phosphate dehydrogenase, cytosolic (EC 1.2.1.12) - Sinapis alba (White mustard) (Bra…	1
4.1.12	glycolysis.cytosolic branch.phosphoglycerate mutase	potri.002g108500	'moderately similar to ( 390) AT1G58280 | Symbols: | CONTAINS InterPro DOMAIN/s: Phosphoglycerate mutase (InterPro:IPR013078); BEST Arabidopsis thaliana protein match is: unknown protein (TAIR:AT5G64460.6). | chr1:21620497-21622611 REVERSEmoderately similar to ( 384) loc_os04g01230 12004.m35229 protein phosphoglycerate mutase-like protein, putative, expressed no original description'	1
4.1.13	glycolysis.cytosolic branch.enolase	potri.012g057500	'highly similar to ( 769) AT1G74030 | Symbols: | enolase, putative | chr1:27839465-27841901 REVERSEhighly similar to ( 577) ENO_RICCO Enolase (EC 4.2.1.11) (2-phosphoglycerate dehydratase) (2-phospho-D-glycerate hydro-lyase) - Ricinus communis (Castor bean)highly similar to ( 746) loc_os09g20820 12009.m05289 protein enolase, putative, expressedenolase eno Eno Enolase_C Enolase_N enolase_like no o…	1
4.1.14	glycolysis.cytosolic branch.pyruvate kinase (PK)	potri.013g060400	'highly similar to ( 623) AT5G56350 | Symbols: | pyruvate kinase, putative | chr5:22820254-22822529 REVERSEhighly similar to ( 626) KPYC_TOBAC Pyruvate kinase, cytosolic isozyme (EC 2.7.1.40) (PK) - Nicotiana tabacum (Common tobacco)highly similar to ( 600) loc_os01g16960 12001.m08292 protein pyruvate kinase, cytosolic isozyme, putative, expressedPyruvate_Kinase PykF PK PRK05826 PRK06354 PRK09206…	1
4.1.15	glycolysis.cytosolic branch.phospho-enol-pyruvate carboxylase (PEPC)	potri.001g391900	'nearly identical (1739) AT3G14940 | Symbols: ATPPC3 | ATPPC3 (PHOSPHOENOLPYRUVATE CARBOXYLASE 3); phosphoenolpyruvate carboxylase | chr3:5025584-5029476 FORWARDnearly identical (1772) CAPP1_SOYBN Phosphoenolpyruvate carboxylase, housekeeping isozyme (EC 4.1.1.31) (PEPCase) (PEPC 1) - Glycine max (Soybean)nearly identical (1728) loc_os08g27840 12008.m26491 protein phosphoenolpyruvate carboxylase …	1
4.1.15	glycolysis.cytosolic branch.phospho-enol-pyruvate carboxylase (PEPC)	potri.010g131800	'nearly identical (1500) AT1G68750 | Symbols: ATPPC4 | ATPPC4; phosphoenolpyruvate carboxylase | chr1:25822942-25828104 REVERSEhighly similar to ( 636) CAPP2_CHLRE Phosphoenolpyruvate carboxylase 2 (EC 4.1.1.31) (PEP carboxylase 2) (PEPCase 2) (PEPC 2) - Chlamydomonas reinhardtiinearly identical (1461) loc_os01g02050 12001.m06847 protein phosphoenolpyruvate carboxylase 4, putative, expressedPRK00…	1
4.2.4	glycolysis.plastid branch.phosphofructokinase (PFK)	potri.003g151100	'highly similar to ( 803) AT5G61580 | Symbols: PFK4 | PFK4 (PHOSPHOFRUCTOKINASE 4); 6-phosphofructokinase | chr5:24761150-24763827 FORWARDhighly similar to ( 718) loc_os01g09570 12001.m07582 protein 6-phosphofructokinase 2, putative, expressedPRK06830 PfkA PRK03202 PFK Bacterial_PFK PFK PRK06555 PRK07085 Pyrophosphate_PFK no original description'	1
4.2.4	glycolysis.plastid branch.phosphofructokinase (PFK)	potri.006g235100	'highly similar to ( 736) AT4G26270 | Symbols: PFK3 | PFK3 (PHOSPHOFRUCTOKINASE 3); 6-phosphofructokinase | chr4:13301094-13304030 REVERSEhighly similar to ( 733) loc_os01g09570 12001.m07582 protein 6-phosphofructokinase 2, putative, expressedPRK06830 PfkA PRK03202 PFK Bacterial_PFK PFK PRK06555 no original description'	1
4.2.4	glycolysis.plastid branch.phosphofructokinase (PFK)	potri.018g069200	'highly similar to ( 806) AT4G26270 | Symbols: PFK3 | PFK3 (PHOSPHOFRUCTOKINASE 3); 6-phosphofructokinase | chr4:13301094-13304030 REVERSEhighly similar to ( 766) loc_os06g05860 12006.m05312 protein 6-phosphofructokinase, putative, expressedPRK06830 PfkA PRK03202 PFK PFK Bacterial_PFK PRK06555 PRK07085 Pyrophosphate_PFK Eukaryotic_PFK no original description'	1
4.2.14	glycolysis.plastid branch.pyruvate kinase (PK)	potri.006g117400	'highly similar to ( 933) AT3G52990 | Symbols: | pyruvate kinase, putative | chr3:19649336-19652237 FORWARDmoderately similar to ( 363) KPYC_SOYBN Pyruvate kinase, cytosolic isozyme (EC 2.7.1.40) (PK) - Glycine max (Soybean)highly similar to ( 924) loc_os11g05110 12011.m079911 protein pyruvate kinase, cytosolic isozyme, putative, expressedPyruvate_Kinase PykF PRK05826 PK PRK09206 PRK06354 PRK0624…	1
4.3.12	glycolysis.unclear/dually targeted.phosphoglycerate mutase	potri.002g093300	'moderately similar to ( 478) AT1G22170 | Symbols: | phosphoglycerate/bisphosphoglycerate mutase family protein | chr1:7826603-7828055 FORWARDmoderately similar to ( 492) loc_os02g51590 12002.m33276 protein 2,3-bisphosphoglycerate-dependent phosphoglycerate mutase, putative, expressedPRK01112 GpmA PRK01295 PGAM phoE no original description'	1
4.3.12	glycolysis.unclear/dually targeted.phosphoglycerate mutase	potri.005g078100	'moderately similar to ( 427) AT1G22170 | Symbols: | phosphoglycerate/bisphosphoglycerate mutase family protein | chr1:7826603-7828055 FORWARDmoderately similar to ( 416) loc_os02g51590 12002.m33276 protein 2,3-bisphosphoglycerate-dependent phosphoglycerate mutase, putative, expressedPRK01112 GpmA PRK01295 PGAM phoE no original description'	1
4.1.4	glycolysis.cytosolic branch.phosphofructokinase (PFK)	potri.002g003100	'highly similar to ( 850) AT1G76550 | Symbols: | pyrophosphate--fructose-6-phosphate 1-phosphotransferase alpha subunit, putative / pyrophosphate-dependent 6-phosphofructose-1-kinase, putative | chr1:28722900-28726929 REVERSEhighly similar to ( 894) PFPA_RICCO Pyrophosphate--fructose 6-phosphate 1-phosphotransferase alpha subunit (EC 2.7.1.90) (PFP) (6-phosphofructokinase, pyrophosphate dependent…	-1
4.1.12	glycolysis.cytosolic branch.phosphoglycerate mutase	potri.001g286000	'moderately similar to ( 443) AT5G64460 | Symbols: | FUNCTIONS IN: molecular_function unknown; INVOLVED IN: biological_process unknown; LOCATED IN: cellular_component unknown; EXPRESSED IN: 22 plant structures; EXPRESSED DURING: 13 growth stages; CONTAINS InterPro DOMAIN/s: Phosphoglycerate mutase (InterPro:IPR013078); BEST Arabidopsis thaliana protein match is: unknown protein (TAIR:AT1G58280.3)…	-1
4.1.12	glycolysis.cytosolic branch.phosphoglycerate mutase	potri.003g131200	'moderately similar to ( 270) AT3G05170 | Symbols: | phosphoglycerate/bisphosphoglycerate mutase family protein | chr3:1466738-1468219 FORWARDmoderately similar to ( 361) loc_os06g01950 12006.m04931 protein glycerolphosphate mutase, putativephoE PGAM no original description'	-1
4.1.13	glycolysis.cytosolic branch.enolase	potri.001g247500	'weakly similar to ( 183) AT2G29560 | Symbols: | enolase, putative | chr2:12646635-12649694 FORWARDweakly similar to ( 121) ENO_MESCR Enolase (EC 4.2.1.11) (2-phosphoglycerate dehydratase) (2-phospho-D-glycerate hydro-lyase) - Mesembryanthemum crystallinum (Common ice plant)weakly similar to ( 130) loc_os09g20820 12009.m05289 protein enolase, putative, expressedenolase eno Eno Enolase_N no origin…	-1
4.1.14	glycolysis.cytosolic branch.pyruvate kinase (PK)	potri.010g254900	'highly similar to ( 674) AT5G08570 | Symbols: | pyruvate kinase, putative | chr5:2778433-2780300 FORWARDhighly similar to ( 704) KPYC_SOYBN Pyruvate kinase, cytosolic isozyme (EC 2.7.1.40) (PK) - Glycine max (Soybean)highly similar to ( 667) loc_os04g58110 12004.m10693 protein pyruvate kinase, cytosolic isozyme, putative, expressedPyruvate_Kinase PK PykF PRK05826 PRK06354 PRK09206 PRK06247 PRK06…	-1
4.1.14	glycolysis.cytosolic branch.pyruvate kinase (PK)	potri.019g032600	'highly similar to ( 786) AT5G56350 | Symbols: | pyruvate kinase, putative | chr5:22820254-22822529 REVERSEhighly similar to ( 795) KPYC_TOBAC Pyruvate kinase, cytosolic isozyme (EC 2.7.1.40) (PK) - Nicotiana tabacum (Common tobacco)highly similar to ( 771) loc_os01g16960 12001.m08292 protein pyruvate kinase, cytosolic isozyme, putative, expressedPyruvate_Kinase PK PykF PRK05826 PRK06354 PRK09206…	-1
4.1.15	glycolysis.cytosolic branch.phospho-enol-pyruvate carboxylase (PEPC)	potri.006g234800	weakly similar to ( 173) AT1G20890 | Symbols: | unknown protein | chr1:7266088-7267060 REVERSEweakly similar to ( 154) loc_os03g58930 12003.m10796 protein expressed protein no original description	-1
4.2.2	glycolysis.plastid branch.phosphoglucomutase (PGM)	potri.008g131400	'highly similar to ( 858) AT1G70820 | Symbols: | phosphoglucomutase, putative / glucose phosphomutase, putative | chr1:26705594-26708034 FORWARDhighly similar to ( 724) loc_os06g28194 12006.m71405 protein phosphoglucomutase/phosphomannomutase family protein, putative, expressed{ManB} manB glmM PGM_PMM_I no original description'	-1
4.3.12	glycolysis.unclear/dually targeted.phosphoglycerate mutase	potri.011g052200	'weakly similar to ( 184) AT5G22620 | Symbols: | phosphoglycerate/bisphosphoglycerate mutase family protein | chr5:7517731-7520223 REVERSEmoderately similar to ( 387) loc_os01g13570 12001.m150531 protein phosphoglycerate mutase gpmB, putative, expressedphoE PGAM GpmA no original description'	-1
8.1.1.1	TCA / org transformation.TCA.pyruvate DH.E1	potri.003g166400	'highly similar to ( 600) AT5G50850 | Symbols: MAB1 | MAB1 (MACCI-BOU); catalytic/ pyruvate dehydrogenase (acetyl-transferring) | chr5:20689671-20692976 FORWARDhighly similar to ( 602) ODPB_PEA Pyruvate dehydrogenase E1 component subunit beta, mitochondrial precursor (EC 1.2.4.1) (PDHE1-B) - Pisum sativum (Garden pea)highly similar to ( 610) loc_os08g42410 12008.m080219 protein pyruvate dehydroge…	1
8.1.1.2	TCA / org transformation.TCA.pyruvate DH.E2	potri.003g043900	'highly similar to ( 731) AT3G13930 | Symbols: | dihydrolipoamide S-acetyltransferase, putative | chr3:4596240-4600143 FORWARDhighly similar to ( 644) loc_os06g01630 12006.m091571 protein dihydrolipoyllysine-residue acetyltransferase component of pyruvatedehydrogenase complex, putative, expressedPRK11856 AceF 2-oxoacid_dh PRK11855 PRK05704 aceF PRK11857 PRK11892 no original description'	1
8.1.2	TCA / org transformation.TCA.CS	potri.001g230500	'highly similar to ( 787) AT2G44350 | Symbols: ATCS, CSY4 | ATCS; ATP binding / ATP citrate synthase/ citrate (SI)-synthase | chr2:18316673-18320524 FORWARDhighly similar to ( 808) CISY_DAUCA Citrate synthase, mitochondrial precursor (EC 2.3.3.1) - Daucus carota (Carrot)highly similar to ( 756) loc_os02g10070 12002.m33351 protein citrate synthase 4, mitochondrial precursor, putative, expressedPRK…	1
8.1.3	TCA / org transformation.TCA.aconitase	potri.008g172500	'highly similar to ( 823) AT4G13430 | Symbols: IIL1 | IIL1 (ISOPROPYL MALATE ISOMERASE LARGE SUBUNIT 1); 4 iron, 4 sulfur cluster binding / hydro-lyase/ lyase | chr4:7804194-7807789 REVERSEhighly similar to ( 842) loc_os02g03260 12002.m33530 protein 3-isopropylmalate dehydratase large subunit 2, putative, expressedIPMI LeuC PRK00402 PRK12466 PRK05478 PRK07229 Aconitase Aconitase AcnA_Bact AcnA Ho…	1
8.1.4	TCA / org transformation.TCA.IDH	potri.004g074900	'highly similar to ( 773) AT1G65930 | Symbols: | isocitrate dehydrogenase, putative / NADP+ isocitrate dehydrogenase, putative | chr1:24539088-24541861 FORWARDhighly similar to ( 801) IDHC_TOBAC Isocitrate dehydrogenase [NADP] (EC 1.1.1.42) (Oxalosuccinate decarboxylase) (IDH) (NADP(+)-specific ICDH) (IDP) - Nicotiana tabacum (Common tobacco)highly similar to ( 785) loc_os01g46610 12001.m10857 pr…	1
8.1.4	TCA / org transformation.TCA.IDH	potri.005g099600	'highly similar to ( 598) AT4G35260 | Symbols: IDH1 | IDH1 (ISOCITRATE DEHYDROGENASE 1); isocitrate dehydrogenase (NAD+)/ oxidoreductase, acting on the CH-OH group of donors, NAD or NADP as acceptor | chr4:16774494-16776233 REVERSEmoderately similar to ( 290) LEU3_SOLTU 3-isopropylmalate dehydrogenase, chloroplast precursor (EC 1.1.1.85) (Beta-IPM dehydrogenase) (IMDH) (3-IPM-DH) - Solanum tubero…	1
8.1.4	TCA / org transformation.TCA.IDH	potri.010g176000	'highly similar to ( 709) AT1G54340 | Symbols: ICDH | ICDH (ISOCITRATE DEHYDROGENASE); isocitrate dehydrogenase (NADP+)/ oxidoreductase, acting on the CH-OH group of donors, NAD or NADP as acceptor | chr1:20283520-20286506 FORWARDhighly similar to ( 733) IDHC_TOBAC Isocitrate dehydrogenase [NADP] (EC 1.1.1.42) (Oxalosuccinate decarboxylase) (IDH) (NADP(+)-specific ICDH) (IDP) - Nicotiana tabacum …	1
8.1.4	TCA / org transformation.TCA.IDH	potri.017g144500	'highly similar to ( 601) AT1G65930 | Symbols: | isocitrate dehydrogenase, putative / NADP+ isocitrate dehydrogenase, putative | chr1:24539088-24541861 FORWARDhighly similar to ( 627) IDHC_SOLTU Isocitrate dehydrogenase [NADP] (EC 1.1.1.42) (Oxalosuccinate decarboxylase) (IDH) (NADP(+)-specific ICDH) (IDP) - Solanum tuberosum (Potato)highly similar to ( 617) loc_os01g46610 12001.m10857 protein is…	1
8.1.5	TCA / org transformation.TCA.2-oxoglutarate dehydrogenase	potri.001g357000	'highly similar to ( 578) AT4G26910 | Symbols: | 2-oxoacid dehydrogenase family protein | chr4:13520127-13522889 REVERSEhighly similar to ( 555) loc_os04g32330 12004.m35293 protein dihydrolipoyllysine-residue succinyltransferase component of 2-oxoglutarate dehydrogenase complex, mitochondrial precursor, putative, expressedPRK05704 AceF 2-oxoacid_dh PRK11856 PRK11855 aceF PRK11857 kgd no original …	1
8.1.5	TCA / org transformation.TCA.2-oxoglutarate dehydrogenase	potri.011g089200	'highly similar to ( 525) AT5G55070 | Symbols: | 2-oxoacid dehydrogenase family protein | chr5:22347637-22350409 FORWARDhighly similar to ( 503) loc_os04g32330 12004.m35293 protein dihydrolipoyllysine-residue succinyltransferase component of 2-oxoglutarate dehydrogenase complex, mitochondrial precursor, putative, expressedPRK05704 AceF 2-oxoacid_dh PRK11856 PRK11855 aceF PRK11857 kgd no original …	1
8.1.6	TCA / org transformation.TCA.succinyl-CoA ligase	potri.015g028200	'moderately similar to ( 473) AT5G23250 | Symbols: | succinyl-CoA ligase (GDP-forming) alpha-chain, mitochondrial, putative / succinyl-CoA synthetase, alpha chain, putative / SCS-alpha, putative | chr5:7830460-7832265 FORWARDmoderately similar to ( 461) SUCA_ORYSA Probable succinyl-CoA ligase [GDP-forming] subunit alpha, mitochondrial precursor (EC 6.2.1.4) (Succinyl-CoA synthetase subunit alpha)…	1
8.1.7	TCA / org transformation.TCA.succinate dehydrogenase	potri.001g338400	'moderately similar to ( 437) AT5G40650 | Symbols: SDH2-2 | SDH2-2; electron carrier/ succinate dehydrogenase | chr5:16281462-16283296 FORWARDmoderately similar to ( 381) loc_os08g02640 12008.m26820 protein succinate dehydrogenase iron-sulfur protein,mitochondrial precursor, putative, expressedsdhB FrdB PRK12575 PRK12577 PRK12576 PRK12385 PRK06259 sdhB PRK12386 no original description'	1
8.1.7	TCA / org transformation.TCA.succinate dehydrogenase	potri.007g026400	'nearly identical (1090) AT5G66760 | Symbols: SDH1-1 | SDH1-1; ATP binding / succinate dehydrogenase | chr5:26653776-26657224 FORWARDnearly identical (1066) DHSA_ORYSA Succinate dehydrogenase [ubiquinone] flavoprotein subunit, mitochondrial precursor (EC 1.3.5.1) (FP) (Flavoprotein subunit of complex II) - Oryza sativa (Rice)nearly identical (1066) loc_os07g04240 12007.m04893 protein succinate de…	1
8.1.9	TCA / org transformation.TCA.malate DH	potri.001g376500	'moderately similar to ( 452) AT3G15020 | Symbols: | malate dehydrogenase (NAD), mitochondrial, putative | chr3:5056139-5057865 FORWARDmoderately similar to ( 442) MDHM_FRAAN Malate dehydrogenase, mitochondrial precursor (EC 1.1.1.37) - Fragaria ananassa (Strawberry)moderately similar to ( 434) loc_os01g46070 12001.m10806 protein malate dehydrogenase, mitochondrial precursor, putative, expressedM…	1
8.2.4	TCA / org transformation.other organic acid transformatons.IDH	potri.006g126700	'highly similar to ( 625) AT5G03290 | Symbols: | isocitrate dehydrogenase, putative / NAD+ isocitrate dehydrogenase, putative | chr5:794043-795939 FORWARDhighly similar to ( 606) LEU3_SOLTU 3-isopropylmalate dehydrogenase, chloroplast precursor (EC 1.1.1.85) (Beta-IPM dehydrogenase) (IMDH) (3-IPM-DH) - Solanum tuberosum (Potato)highly similar to ( 615) loc_os01g16900 12001.m150554 protein 3-isopr…	1
8.2.11	TCA / org transformation.other organic acid transformatons.atp-citrate lyase	potri.008g105300	'highly similar to ( 898) AT5G49460 | Symbols: ACLB-2 | ACLB-2 (ATP CITRATE LYASE SUBUNIT B 2); ATP citrate synthase | chr5:20055048-20058195 FORWARDvery weakly similar to (99.4) SUCA_ORYSA Probable succinyl-CoA ligase [GDP-forming] subunit alpha, mitochondrial precursor (EC 6.2.1.4) (Succinyl-CoA synthetase subunit alpha) (SCS-alpha) - Oryza sativa (Rice)highly similar to ( 912) loc_os01g19450 1…	1
8.2.11	TCA / org transformation.other organic acid transformatons.atp-citrate lyase	potri.010g042700	'highly similar to ( 711) AT1G10670 | Symbols: ACLA-1 | ACLA-1; ATP citrate synthase | chr1:3535787-3538098 FORWARDhighly similar to ( 687) loc_os12g37870 12012.m07573 protein ATP-citrate synthase, putative, expressedSucC sucC no original description'	1
8.2.99	TCA / org transformation.other organic acid transformatons.misc	potri.003g067700	'highly similar to ( 837) AT1G54100 | Symbols: ALDH7B4 | ALDH7B4 (Aldehyde Dehydrogenase 7B4); 3-chloroallyl aldehyde dehydrogenase/ oxidoreductase | chr1:20195435-20198853 REVERSEhighly similar to ( 817) AL7A1_MALDO Aldehyde dehydrogenase family 7 member A1 (EC 1.2.1.3) (Antiquitin-1) (Matured fruit 60 kDa protein) (MF-60) - Malus domestica (Apple) (Malus sylvestris)highly similar to ( 838) loc_…	1
8.1.1.2	TCA / org transformation.TCA.pyruvate DH.E2	potri.008g119500	'highly similar to ( 521) AT3G25860 | Symbols: LTA2, PLE2 | LTA2; dihydrolipoyllysine-residue acetyltransferase | chr3:9460632-9462585 FORWARDmoderately similar to ( 482) loc_os08g33440 12008.m07334 protein dihydrolipoyllysine-residue acetyltransferase component of pyruvatedehydrogenase complex, putative, expressedPRK11856 AceF PRK11855 2-oxoacid_dh aceF PRK11857 PRK05704 PRK11892 kgd no original…	-1
8.1.1.2	TCA / org transformation.TCA.pyruvate DH.E2	potri.019g084900	'moderately similar to ( 492) AT1G34430 | Symbols: EMB3003 | EMB3003 (embryo defective 3003); acyltransferase/ dihydrolipoyllysine-residue acetyltransferase/ protein binding | chr1:12588027-12590084 REVERSEmoderately similar to ( 363) loc_os12g08170 12012.m04804 protein dihydrolipoyllysine-residue acetyltransferase component of pyruvatedehydrogenase complex, mitochondrial precursor, putative, exp…	-1
8.2.10	TCA / org transformation.other organic acid transformatons.malic	potri.014g079900	'highly similar to ( 869) AT4G00570 | Symbols: | malate oxidoreductase, putative | chr4:242817-246522 REVERSEhighly similar to ( 870) MAON_SOLTU NAD-dependent malic enzyme 59 kDa isoform, mitochondrial precursor (EC 1.1.1.39) (NAD-ME) - Solanum tuberosum (Potato)highly similar to ( 828) loc_os10g35960 12010.m50425 protein NAD-dependent malic enzyme 59 kDa isoform, mitochondrial precursor, putativ…	-1
8.3	TCA / org transformation.carbonic anhydrases	potri.001g348900	'moderately similar to ( 421) AT3G01500 | Symbols: CA1 | CA1 (CARBONIC ANHYDRASE 1); carbonate dehydratase/ zinc ion binding | chr3:195173-197873 REVERSEmoderately similar to ( 397) CAHC_PEA Carbonic anhydrase, chloroplast precursor (EC 4.2.1.1) (Carbonate dehydratase) [Contains: Carbonic anhydrase, 27 kDa isoform; Carbonic anhydrase, 25 kDa isoform] - Pisum sativum (Garden pea)moderately similar…	-1
8.3	TCA / org transformation.carbonic anhydrases	potri.005g156600	'moderately similar to ( 291) AT4G33580 | Symbols: ATBCA5, BCA5 | carbonic anhydrase family protein / carbonate dehydratase family protein | chr4:16139406-16141363 FORWARDmoderately similar to ( 207) CAHX_FLAPR Carbonic anhydrase (EC 4.2.1.1) (Carbonate dehydratase) - Flaveria pringleimoderately similar to ( 283) loc_os09g28910 12009.m22242 protein carbonic anhydrase, chloroplast precursor, putat…	-1
8.3	TCA / org transformation.carbonic anhydrases	potri.016g079600	'moderately similar to ( 269) AT3G52720 | Symbols: ATACA1, ACA1 | ACA1 (ALPHA CARBONIC ANHYDRASE 1); carbonate dehydratase/ zinc ion binding | chr3:19539617-19541116 REVERSEmoderately similar to ( 269) loc_os02g33030 12002.m08396 protein carbonic anhydrase precursor, putative, expressedalpha_CA_prokaryotic_like alpha_CA Cah Carb_anhydrase alpha_CA_VI_IX_XII_XIV alpha_CA_IV_XV_like alpha_CA_I_II_I…	-1

## Sheet: sugar catabolism
BinCode	BinName	Potri.ID	Functional descirption	Expression status
glycolysis
4.1.4	glycolysis.cytosolic branch.phosphofructokinase (PFK)	potri.002g003100	'highly similar to ( 850) AT1G76550 | Symbols: | pyrophosphate--fructose-6-phosphate 1-phosphotransferase alpha subunit, putative / pyrophosphate-dependent 6-phosphofructose-1-kinase, putative | chr1:28722900-28726929 REVERSEhighly similar to ( 894) PFPA_RICCO Pyrophosphate--fructose 6-phosphate 1-phosphotransferase alpha subunit (EC 2.7.1.90) (PFP) (6-phosphofructokinase, pyrophosphate dependent…	-1
4.1.12	glycolysis.cytosolic branch.phosphoglycerate mutase	potri.001g286000	'moderately similar to ( 443) AT5G64460 | Symbols: | FUNCTIONS IN: molecular_function unknown; INVOLVED IN: biological_process unknown; LOCATED IN: cellular_component unknown; EXPRESSED IN: 22 plant structures; EXPRESSED DURING: 13 growth stages; CONTAINS InterPro DOMAIN/s: Phosphoglycerate mutase (InterPro:IPR013078); BEST Arabidopsis thaliana protein match is: unknown protein (TAIR:AT1G58280.3)…	-1
4.1.12	glycolysis.cytosolic branch.phosphoglycerate mutase	potri.003g131200	'moderately similar to ( 270) AT3G05170 | Symbols: | phosphoglycerate/bisphosphoglycerate mutase family protein | chr3:1466738-1468219 FORWARDmoderately similar to ( 361) loc_os06g01950 12006.m04931 protein glycerolphosphate mutase, putativephoE PGAM no original description'	-1
4.1.13	glycolysis.cytosolic branch.enolase	potri.001g247500	'weakly similar to ( 183) AT2G29560 | Symbols: | enolase, putative | chr2:12646635-12649694 FORWARDweakly similar to ( 121) ENO_MESCR Enolase (EC 4.2.1.11) (2-phosphoglycerate dehydratase) (2-phospho-D-glycerate hydro-lyase) - Mesembryanthemum crystallinum (Common ice plant)weakly similar to ( 130) loc_os09g20820 12009.m05289 protein enolase, putative, expressedenolase eno Eno Enolase_N no origin…	-1
4.1.14	glycolysis.cytosolic branch.pyruvate kinase (PK)	potri.010g254900	'highly similar to ( 674) AT5G08570 | Symbols: | pyruvate kinase, putative | chr5:2778433-2780300 FORWARDhighly similar to ( 704) KPYC_SOYBN Pyruvate kinase, cytosolic isozyme (EC 2.7.1.40) (PK) - Glycine max (Soybean)highly similar to ( 667) loc_os04g58110 12004.m10693 protein pyruvate kinase, cytosolic isozyme, putative, expressedPyruvate_Kinase PK PykF PRK05826 PRK06354 PRK09206 PRK06247 PRK06…	-1
4.1.14	glycolysis.cytosolic branch.pyruvate kinase (PK)	potri.019g032600	'highly similar to ( 786) AT5G56350 | Symbols: | pyruvate kinase, putative | chr5:22820254-22822529 REVERSEhighly similar to ( 795) KPYC_TOBAC Pyruvate kinase, cytosolic isozyme (EC 2.7.1.40) (PK) - Nicotiana tabacum (Common tobacco)highly similar to ( 771) loc_os01g16960 12001.m08292 protein pyruvate kinase, cytosolic isozyme, putative, expressedPyruvate_Kinase PK PykF PRK05826 PRK06354 PRK09206…	-1
4.1.15	glycolysis.cytosolic branch.phospho-enol-pyruvate carboxylase (PEPC)	potri.006g234800	weakly similar to ( 173) AT1G20890 | Symbols: | unknown protein | chr1:7266088-7267060 REVERSEweakly similar to ( 154) loc_os03g58930 12003.m10796 protein expressed protein no original description	-1
4.2.2	glycolysis.plastid branch.phosphoglucomutase (PGM)	potri.008g131400	'highly similar to ( 858) AT1G70820 | Symbols: | phosphoglucomutase, putative / glucose phosphomutase, putative | chr1:26705594-26708034 FORWARDhighly similar to ( 724) loc_os06g28194 12006.m71405 protein phosphoglucomutase/phosphomannomutase family protein, putative, expressed{ManB} manB glmM PGM_PMM_I no original description'	-1
4.3.12	glycolysis.unclear/dually targeted.phosphoglycerate mutase	potri.011g052200	'weakly similar to ( 184) AT5G22620 | Symbols: | phosphoglycerate/bisphosphoglycerate mutase family protein | chr5:7517731-7520223 REVERSEmoderately similar to ( 387) loc_os01g13570 12001.m150531 protein phosphoglycerate mutase gpmB, putative, expressedphoE PGAM GpmA no original description'	-1
4.1.1	glycolysis.cytosolic branch.UGPase	potri.017g144700	'highly similar to ( 753) AT5G17310 | Symbols: | UTP--glucose-1-phosphate uridylyltransferase, putative / UDP-glucose pyrophosphorylase, putative / UGPase, putative | chr5:5696955-5700845 REVERSEhighly similar to ( 768) UGPA_SOLTU UTP--glucose-1-phosphate uridylyltransferase (EC 2.7.7.9) (UDP-glucose pyrophosphorylase) (UDPGP) (UGPase) - Solanum tuberosum (Potato)highly similar to ( 769) loc_os09…	1
4.1.4	glycolysis.cytosolic branch.phosphofructokinase (PFK)	potri.005g257800	'highly similar to ( 855) AT1G76550 | Symbols: | pyrophosphate--fructose-6-phosphate 1-phosphotransferase alpha subunit, putative / pyrophosphate-dependent 6-phosphofructose-1-kinase, putative | chr1:28722900-28726929 REVERSEhighly similar to ( 912) PFPA_RICCO Pyrophosphate--fructose 6-phosphate 1-phosphotransferase alpha subunit (EC 2.7.1.90) (PFP) (6-phosphofructokinase, pyrophosphate dependent…	1
4.1.4	glycolysis.cytosolic branch.phosphofructokinase (PFK)	potri.011g015900	'highly similar to ( 946) AT1G12000 | Symbols: | pyrophosphate--fructose-6-phosphate 1-phosphotransferase beta subunit, putative / pyrophosphate-dependent 6-phosphofructose-1-kinase, putative | chr1:4050159-4053727 REVERSEnearly identical (1009) PFPB_RICCO Pyrophosphate--fructose 6-phosphate 1-phosphotransferase subunit beta (EC 2.7.1.90) (PFP) (6-phosphofructokinase, pyrophosphate dependent) (Py…	1
4.1.8	glycolysis.cytosolic branch.glyceraldehyde 3-phosphate dehydrogenase (GAP-DH)	potri.001g335800	'highly similar to ( 563) AT3G04120 | Symbols: GAPC, GAPC-1, GAPC1 | GAPC1 (GLYCERALDEHYDE-3-PHOSPHATE DEHYDROGENASE C SUBUNIT 1); glyceraldehyde-3-phosphate dehydrogenase (phosphorylating)/ glyceraldehyde-3-phosphate dehydrogenase | chr3:1081077-1083131 FORWARDhighly similar to ( 574) G3PC_MESCR Glyceraldehyde-3-phosphate dehydrogenase, cytosolic (EC 1.2.1.12) - Mesembryanthemum crystallinum (Co…	1
4.1.8	glycolysis.cytosolic branch.glyceraldehyde 3-phosphate dehydrogenase (GAP-DH)	potri.008g179300	'moderately similar to ( 348) AT3G04120 | Symbols: GAPC, GAPC-1, GAPC1 | GAPC1 (GLYCERALDEHYDE-3-PHOSPHATE DEHYDROGENASE C SUBUNIT 1); glyceraldehyde-3-phosphate dehydrogenase (phosphorylating)/ glyceraldehyde-3-phosphate dehydrogenase | chr3:1081077-1083131 FORWARDmoderately similar to ( 358) G3PC_ANTMA Glyceraldehyde-3-phosphate dehydrogenase, cytosolic (EC 1.2.1.12) - Antirrhinum majus (Garden…	1
4.1.8	glycolysis.cytosolic branch.glyceraldehyde 3-phosphate dehydrogenase (GAP-DH)	potri.010g055400	'highly similar to ( 571) AT3G04120 | Symbols: GAPC, GAPC-1, GAPC1 | GAPC1 (GLYCERALDEHYDE-3-PHOSPHATE DEHYDROGENASE C SUBUNIT 1); glyceraldehyde-3-phosphate dehydrogenase (phosphorylating)/ glyceraldehyde-3-phosphate dehydrogenase | chr3:1081077-1083131 FORWARDhighly similar to ( 568) G3PC_SINAL Glyceraldehyde-3-phosphate dehydrogenase, cytosolic (EC 1.2.1.12) - Sinapis alba (White mustard) (Bra…	1
4.1.12	glycolysis.cytosolic branch.phosphoglycerate mutase	potri.002g108500	'moderately similar to ( 390) AT1G58280 | Symbols: | CONTAINS InterPro DOMAIN/s: Phosphoglycerate mutase (InterPro:IPR013078); BEST Arabidopsis thaliana protein match is: unknown protein (TAIR:AT5G64460.6). | chr1:21620497-21622611 REVERSEmoderately similar to ( 384) loc_os04g01230 12004.m35229 protein phosphoglycerate mutase-like protein, putative, expressed no original description'	1
4.1.13	glycolysis.cytosolic branch.enolase	potri.012g057500	'highly similar to ( 769) AT1G74030 | Symbols: | enolase, putative | chr1:27839465-27841901 REVERSEhighly similar to ( 577) ENO_RICCO Enolase (EC 4.2.1.11) (2-phosphoglycerate dehydratase) (2-phospho-D-glycerate hydro-lyase) - Ricinus communis (Castor bean)highly similar to ( 746) loc_os09g20820 12009.m05289 protein enolase, putative, expressedenolase eno Eno Enolase_C Enolase_N enolase_like no o…	1
4.1.14	glycolysis.cytosolic branch.pyruvate kinase (PK)	potri.013g060400	'highly similar to ( 623) AT5G56350 | Symbols: | pyruvate kinase, putative | chr5:22820254-22822529 REVERSEhighly similar to ( 626) KPYC_TOBAC Pyruvate kinase, cytosolic isozyme (EC 2.7.1.40) (PK) - Nicotiana tabacum (Common tobacco)highly similar to ( 600) loc_os01g16960 12001.m08292 protein pyruvate kinase, cytosolic isozyme, putative, expressedPyruvate_Kinase PykF PK PRK05826 PRK06354 PRK09206…	1
4.1.15	glycolysis.cytosolic branch.phospho-enol-pyruvate carboxylase (PEPC)	potri.001g391900	'nearly identical (1739) AT3G14940 | Symbols: ATPPC3 | ATPPC3 (PHOSPHOENOLPYRUVATE CARBOXYLASE 3); phosphoenolpyruvate carboxylase | chr3:5025584-5029476 FORWARDnearly identical (1772) CAPP1_SOYBN Phosphoenolpyruvate carboxylase, housekeeping isozyme (EC 4.1.1.31) (PEPCase) (PEPC 1) - Glycine max (Soybean)nearly identical (1728) loc_os08g27840 12008.m26491 protein phosphoenolpyruvate carboxylase …	1
4.1.15	glycolysis.cytosolic branch.phospho-enol-pyruvate carboxylase (PEPC)	potri.010g131800	'nearly identical (1500) AT1G68750 | Symbols: ATPPC4 | ATPPC4; phosphoenolpyruvate carboxylase | chr1:25822942-25828104 REVERSEhighly similar to ( 636) CAPP2_CHLRE Phosphoenolpyruvate carboxylase 2 (EC 4.1.1.31) (PEP carboxylase 2) (PEPCase 2) (PEPC 2) - Chlamydomonas reinhardtiinearly identical (1461) loc_os01g02050 12001.m06847 protein phosphoenolpyruvate carboxylase 4, putative, expressedPRK00…	1
4.2.4	glycolysis.plastid branch.phosphofructokinase (PFK)	potri.003g151100	'highly similar to ( 803) AT5G61580 | Symbols: PFK4 | PFK4 (PHOSPHOFRUCTOKINASE 4); 6-phosphofructokinase | chr5:24761150-24763827 FORWARDhighly similar to ( 718) loc_os01g09570 12001.m07582 protein 6-phosphofructokinase 2, putative, expressedPRK06830 PfkA PRK03202 PFK Bacterial_PFK PFK PRK06555 PRK07085 Pyrophosphate_PFK no original description'	1
4.2.4	glycolysis.plastid branch.phosphofructokinase (PFK)	potri.006g235100	'highly similar to ( 736) AT4G26270 | Symbols: PFK3 | PFK3 (PHOSPHOFRUCTOKINASE 3); 6-phosphofructokinase | chr4:13301094-13304030 REVERSEhighly similar to ( 733) loc_os01g09570 12001.m07582 protein 6-phosphofructokinase 2, putative, expressedPRK06830 PfkA PRK03202 PFK Bacterial_PFK PFK PRK06555 no original description'	1
4.2.4	glycolysis.plastid branch.phosphofructokinase (PFK)	potri.018g069200	'highly similar to ( 806) AT4G26270 | Symbols: PFK3 | PFK3 (PHOSPHOFRUCTOKINASE 3); 6-phosphofructokinase | chr4:13301094-13304030 REVERSEhighly similar to ( 766) loc_os06g05860 12006.m05312 protein 6-phosphofructokinase, putative, expressedPRK06830 PfkA PRK03202 PFK PFK Bacterial_PFK PRK06555 PRK07085 Pyrophosphate_PFK Eukaryotic_PFK no original description'	1
4.2.14	glycolysis.plastid branch.pyruvate kinase (PK)	potri.006g117400	'highly similar to ( 933) AT3G52990 | Symbols: | pyruvate kinase, putative | chr3:19649336-19652237 FORWARDmoderately similar to ( 363) KPYC_SOYBN Pyruvate kinase, cytosolic isozyme (EC 2.7.1.40) (PK) - Glycine max (Soybean)highly similar to ( 924) loc_os11g05110 12011.m079911 protein pyruvate kinase, cytosolic isozyme, putative, expressedPyruvate_Kinase PykF PRK05826 PK PRK09206 PRK06354 PRK0624…	1
4.3.12	glycolysis.unclear/dually targeted.phosphoglycerate mutase	potri.002g093300	'moderately similar to ( 478) AT1G22170 | Symbols: | phosphoglycerate/bisphosphoglycerate mutase family protein | chr1:7826603-7828055 FORWARDmoderately similar to ( 492) loc_os02g51590 12002.m33276 protein 2,3-bisphosphoglycerate-dependent phosphoglycerate mutase, putative, expressedPRK01112 GpmA PRK01295 PGAM phoE no original description'	1
4.3.12	glycolysis.unclear/dually targeted.phosphoglycerate mutase	potri.005g078100	'moderately similar to ( 427) AT1G22170 | Symbols: | phosphoglycerate/bisphosphoglycerate mutase family protein | chr1:7826603-7828055 FORWARDmoderately similar to ( 416) loc_os02g51590 12002.m33276 protein 2,3-bisphosphoglycerate-dependent phosphoglycerate mutase, putative, expressedPRK01112 GpmA PRK01295 PGAM phoE no original description'	1
TCA cycle
8.1.1.2	TCA / org transformation.TCA.pyruvate DH.E2	potri.008g119500	'highly similar to ( 521) AT3G25860 | Symbols: LTA2, PLE2 | LTA2; dihydrolipoyllysine-residue acetyltransferase | chr3:9460632-9462585 FORWARDmoderately similar to ( 482) loc_os08g33440 12008.m07334 protein dihydrolipoyllysine-residue acetyltransferase component of pyruvatedehydrogenase complex, putative, expressedPRK11856 AceF PRK11855 2-oxoacid_dh aceF PRK11857 PRK05704 PRK11892 kgd no original…	-1
8.1.1.2	TCA / org transformation.TCA.pyruvate DH.E2	potri.019g084900	'moderately similar to ( 492) AT1G34430 | Symbols: EMB3003 | EMB3003 (embryo defective 3003); acyltransferase/ dihydrolipoyllysine-residue acetyltransferase/ protein binding | chr1:12588027-12590084 REVERSEmoderately similar to ( 363) loc_os12g08170 12012.m04804 protein dihydrolipoyllysine-residue acetyltransferase component of pyruvatedehydrogenase complex, mitochondrial precursor, putative, exp…	-1
8.2.10	TCA / org transformation.other organic acid transformatons.malic	potri.014g079900	'highly similar to ( 869) AT4G00570 | Symbols: | malate oxidoreductase, putative | chr4:242817-246522 REVERSEhighly similar to ( 870) MAON_SOLTU NAD-dependent malic enzyme 59 kDa isoform, mitochondrial precursor (EC 1.1.1.39) (NAD-ME) - Solanum tuberosum (Potato)highly similar to ( 828) loc_os10g35960 12010.m50425 protein NAD-dependent malic enzyme 59 kDa isoform, mitochondrial precursor, putativ…	-1
8.1.1.1	TCA / org transformation.TCA.pyruvate DH.E1	potri.003g166400	'highly similar to ( 600) AT5G50850 | Symbols: MAB1 | MAB1 (MACCI-BOU); catalytic/ pyruvate dehydrogenase (acetyl-transferring) | chr5:20689671-20692976 FORWARDhighly similar to ( 602) ODPB_PEA Pyruvate dehydrogenase E1 component subunit beta, mitochondrial precursor (EC 1.2.4.1) (PDHE1-B) - Pisum sativum (Garden pea)highly similar to ( 610) loc_os08g42410 12008.m080219 protein pyruvate dehydroge…	1
8.1.1.2	TCA / org transformation.TCA.pyruvate DH.E2	potri.003g043900	'highly similar to ( 731) AT3G13930 | Symbols: | dihydrolipoamide S-acetyltransferase, putative | chr3:4596240-4600143 FORWARDhighly similar to ( 644) loc_os06g01630 12006.m091571 protein dihydrolipoyllysine-residue acetyltransferase component of pyruvatedehydrogenase complex, putative, expressedPRK11856 AceF 2-oxoacid_dh PRK11855 PRK05704 aceF PRK11857 PRK11892 no original description'	1
8.1.2	TCA / org transformation.TCA.CS	potri.001g230500	'highly similar to ( 787) AT2G44350 | Symbols: ATCS, CSY4 | ATCS; ATP binding / ATP citrate synthase/ citrate (SI)-synthase | chr2:18316673-18320524 FORWARDhighly similar to ( 808) CISY_DAUCA Citrate synthase, mitochondrial precursor (EC 2.3.3.1) - Daucus carota (Carrot)highly similar to ( 756) loc_os02g10070 12002.m33351 protein citrate synthase 4, mitochondrial precursor, putative, expressedPRK…	1
8.1.3	TCA / org transformation.TCA.aconitase	potri.008g172500	'highly similar to ( 823) AT4G13430 | Symbols: IIL1 | IIL1 (ISOPROPYL MALATE ISOMERASE LARGE SUBUNIT 1); 4 iron, 4 sulfur cluster binding / hydro-lyase/ lyase | chr4:7804194-7807789 REVERSEhighly similar to ( 842) loc_os02g03260 12002.m33530 protein 3-isopropylmalate dehydratase large subunit 2, putative, expressedIPMI LeuC PRK00402 PRK12466 PRK05478 PRK07229 Aconitase Aconitase AcnA_Bact AcnA Ho…	1
8.1.4	TCA / org transformation.TCA.IDH	potri.004g074900	'highly similar to ( 773) AT1G65930 | Symbols: | isocitrate dehydrogenase, putative / NADP+ isocitrate dehydrogenase, putative | chr1:24539088-24541861 FORWARDhighly similar to ( 801) IDHC_TOBAC Isocitrate dehydrogenase [NADP] (EC 1.1.1.42) (Oxalosuccinate decarboxylase) (IDH) (NADP(+)-specific ICDH) (IDP) - Nicotiana tabacum (Common tobacco)highly similar to ( 785) loc_os01g46610 12001.m10857 pr…	1
8.1.4	TCA / org transformation.TCA.IDH	potri.005g099600	'highly similar to ( 598) AT4G35260 | Symbols: IDH1 | IDH1 (ISOCITRATE DEHYDROGENASE 1); isocitrate dehydrogenase (NAD+)/ oxidoreductase, acting on the CH-OH group of donors, NAD or NADP as acceptor | chr4:16774494-16776233 REVERSEmoderately similar to ( 290) LEU3_SOLTU 3-isopropylmalate dehydrogenase, chloroplast precursor (EC 1.1.1.85) (Beta-IPM dehydrogenase) (IMDH) (3-IPM-DH) - Solanum tubero…	1
8.1.4	TCA / org transformation.TCA.IDH	potri.010g176000	'highly similar to ( 709) AT1G54340 | Symbols: ICDH | ICDH (ISOCITRATE DEHYDROGENASE); isocitrate dehydrogenase (NADP+)/ oxidoreductase, acting on the CH-OH group of donors, NAD or NADP as acceptor | chr1:20283520-20286506 FORWARDhighly similar to ( 733) IDHC_TOBAC Isocitrate dehydrogenase [NADP] (EC 1.1.1.42) (Oxalosuccinate decarboxylase) (IDH) (NADP(+)-specific ICDH) (IDP) - Nicotiana tabacum …	1
8.1.4	TCA / org transformation.TCA.IDH	potri.017g144500	'highly similar to ( 601) AT1G65930 | Symbols: | isocitrate dehydrogenase, putative / NADP+ isocitrate dehydrogenase, putative | chr1:24539088-24541861 FORWARDhighly similar to ( 627) IDHC_SOLTU Isocitrate dehydrogenase [NADP] (EC 1.1.1.42) (Oxalosuccinate decarboxylase) (IDH) (NADP(+)-specific ICDH) (IDP) - Solanum tuberosum (Potato)highly similar to ( 617) loc_os01g46610 12001.m10857 protein is…	1
8.1.5	TCA / org transformation.TCA.2-oxoglutarate dehydrogenase	potri.001g357000	'highly similar to ( 578) AT4G26910 | Symbols: | 2-oxoacid dehydrogenase family protein | chr4:13520127-13522889 REVERSEhighly similar to ( 555) loc_os04g32330 12004.m35293 protein dihydrolipoyllysine-residue succinyltransferase component of 2-oxoglutarate dehydrogenase complex, mitochondrial precursor, putative, expressedPRK05704 AceF 2-oxoacid_dh PRK11856 PRK11855 aceF PRK11857 kgd no original …	1
8.1.5	TCA / org transformation.TCA.2-oxoglutarate dehydrogenase	potri.011g089200	'highly similar to ( 525) AT5G55070 | Symbols: | 2-oxoacid dehydrogenase family protein | chr5:22347637-22350409 FORWARDhighly similar to ( 503) loc_os04g32330 12004.m35293 protein dihydrolipoyllysine-residue succinyltransferase component of 2-oxoglutarate dehydrogenase complex, mitochondrial precursor, putative, expressedPRK05704 AceF 2-oxoacid_dh PRK11856 PRK11855 aceF PRK11857 kgd no original …	1
8.1.6	TCA / org transformation.TCA.succinyl-CoA ligase	potri.015g028200	'moderately similar to ( 473) AT5G23250 | Symbols: | succinyl-CoA ligase (GDP-forming) alpha-chain, mitochondrial, putative / succinyl-CoA synthetase, alpha chain, putative / SCS-alpha, putative | chr5:7830460-7832265 FORWARDmoderately similar to ( 461) SUCA_ORYSA Probable succinyl-CoA ligase [GDP-forming] subunit alpha, mitochondrial precursor (EC 6.2.1.4) (Succinyl-CoA synthetase subunit alpha)…	1
8.1.7	TCA / org transformation.TCA.succinate dehydrogenase	potri.001g338400	'moderately similar to ( 437) AT5G40650 | Symbols: SDH2-2 | SDH2-2; electron carrier/ succinate dehydrogenase | chr5:16281462-16283296 FORWARDmoderately similar to ( 381) loc_os08g02640 12008.m26820 protein succinate dehydrogenase iron-sulfur protein,mitochondrial precursor, putative, expressedsdhB FrdB PRK12575 PRK12577 PRK12576 PRK12385 PRK06259 sdhB PRK12386 no original description'	1
8.1.7	TCA / org transformation.TCA.succinate dehydrogenase	potri.007g026400	'nearly identical (1090) AT5G66760 | Symbols: SDH1-1 | SDH1-1; ATP binding / succinate dehydrogenase | chr5:26653776-26657224 FORWARDnearly identical (1066) DHSA_ORYSA Succinate dehydrogenase [ubiquinone] flavoprotein subunit, mitochondrial precursor (EC 1.3.5.1) (FP) (Flavoprotein subunit of complex II) - Oryza sativa (Rice)nearly identical (1066) loc_os07g04240 12007.m04893 protein succinate de…	1
8.1.9	TCA / org transformation.TCA.malate DH	potri.001g376500	'moderately similar to ( 452) AT3G15020 | Symbols: | malate dehydrogenase (NAD), mitochondrial, putative | chr3:5056139-5057865 FORWARDmoderately similar to ( 442) MDHM_FRAAN Malate dehydrogenase, mitochondrial precursor (EC 1.1.1.37) - Fragaria ananassa (Strawberry)moderately similar to ( 434) loc_os01g46070 12001.m10806 protein malate dehydrogenase, mitochondrial precursor, putative, expressedM…	1
8.2.4	TCA / org transformation.other organic acid transformatons.IDH	potri.006g126700	'highly similar to ( 625) AT5G03290 | Symbols: | isocitrate dehydrogenase, putative / NAD+ isocitrate dehydrogenase, putative | chr5:794043-795939 FORWARDhighly similar to ( 606) LEU3_SOLTU 3-isopropylmalate dehydrogenase, chloroplast precursor (EC 1.1.1.85) (Beta-IPM dehydrogenase) (IMDH) (3-IPM-DH) - Solanum tuberosum (Potato)highly similar to ( 615) loc_os01g16900 12001.m150554 protein 3-isopr…	1
8.2.11	TCA / org transformation.other organic acid transformatons.atp-citrate lyase	potri.008g105300	'highly similar to ( 898) AT5G49460 | Symbols: ACLB-2 | ACLB-2 (ATP CITRATE LYASE SUBUNIT B 2); ATP citrate synthase | chr5:20055048-20058195 FORWARDvery weakly similar to (99.4) SUCA_ORYSA Probable succinyl-CoA ligase [GDP-forming] subunit alpha, mitochondrial precursor (EC 6.2.1.4) (Succinyl-CoA synthetase subunit alpha) (SCS-alpha) - Oryza sativa (Rice)highly similar to ( 912) loc_os01g19450 1…	1
8.2.11	TCA / org transformation.other organic acid transformatons.atp-citrate lyase	potri.010g042700	'highly similar to ( 711) AT1G10670 | Symbols: ACLA-1 | ACLA-1; ATP citrate synthase | chr1:3535787-3538098 FORWARDhighly similar to ( 687) loc_os12g37870 12012.m07573 protein ATP-citrate synthase, putative, expressedSucC sucC no original description'	1
8.2.99	TCA / org transformation.other organic acid transformatons.misc	potri.003g067700	'highly similar to ( 837) AT1G54100 | Symbols: ALDH7B4 | ALDH7B4 (Aldehyde Dehydrogenase 7B4); 3-chloroallyl aldehyde dehydrogenase/ oxidoreductase | chr1:20195435-20198853 REVERSEhighly similar to ( 817) AL7A1_MALDO Aldehyde dehydrogenase family 7 member A1 (EC 1.2.1.3) (Antiquitin-1) (Matured fruit 60 kDa protein) (MF-60) - Malus domestica (Apple) (Malus sylvestris)highly similar to ( 838) loc_…	1

## Sheet: Lipid degradation
BinCode	BinName	Potri.ID	Functional descirption	Expression status
11.9.2	lipid metabolism.lipid degradation.lipases	potri.008g040000	'highly similar to ( 513) AT5G19290 | Symbols: | esterase/lipase/thioesterase family protein | chr5:6494113-6495105 FORWARDmoderately similar to ( 409) loc_os01g21560 12001.m08640 protein monoglyceride lipase, putative, expressedPldB no original description'	-1
11.9.2	lipid metabolism.lipid degradation.lipases	potri.008g049000	'moderately similar to ( 485) AT2G39420 | Symbols: | esterase/lipase/thioesterase family protein | chr2:16460442-16462872 FORWARDmoderately similar to ( 405) loc_os12g16180 12012.m05576 protein phospholipase, putative, expressedPldB no original description'	-1
11.9.2	lipid metabolism.lipid degradation.lipases	potri.010g222300	'moderately similar to ( 481) AT5G19290 | Symbols: | esterase/lipase/thioesterase family protein | chr5:6494113-6495105 FORWARDmoderately similar to ( 392) loc_os01g21560 12001.m08640 protein monoglyceride lipase, putative, expressedPldB no original description'	-1
11.9.2.1	lipid metabolism.lipid degradation.lipases.triacylglycerol lipase	potri.002g041000	'weakly similar to ( 197) AT2G42450 | Symbols: | lipase class 3 family protein | chr2:17672425-17674854 REVERSEweakly similar to ( 189) loc_os09g39790 12009.m06916 protein triacylglycerol lipase, putative, expressed no original description'	-1
11.9.2.1	lipid metabolism.lipid degradation.lipases.triacylglycerol lipase	potri.003g101800	'moderately similar to ( 450) AT2G42690 | Symbols: | lipase, putative | chr2:17776356-17777682 REVERSEmoderately similar to ( 323) loc_os01g51360 12001.m43495 protein triacylglycerol lipase, putative, expressedLipase_3 Lipase_3 Lipase no original description'	-1
11.9.2.1	lipid metabolism.lipid degradation.lipases.triacylglycerol lipase	potri.009g051900	'highly similar to ( 709) AT1G51440 | Symbols: | lipase class 3 family protein | chr1:19070971-19072554 FORWARDmoderately similar to ( 401) loc_os05g32380 12005.m07471 protein triacylglycerol lipase, putative, expressedLipase_3 Lipase_3 no original description'	-1
11.9.2.1	lipid metabolism.lipid degradation.lipases.triacylglycerol lipase	potri.014g159800	'moderately similar to ( 426) AT5G14180 | Symbols: MPL1 | MPL1 (MYZUS PERSICAE-INDUCED LIPASE 1); catalytic | chr5:4571442-4574413 REVERSEmoderately similar to ( 452) loc_os04g21160 12004.m07268 protein gastric triacylglycerol lipase precursor, putative no original description'	-1
11.9.2.1	lipid metabolism.lipid degradation.lipases.triacylglycerol lipase	potri.014g159900	'moderately similar to ( 417) AT5G14180 | Symbols: MPL1 | MPL1 (MYZUS PERSICAE-INDUCED LIPASE 1); catalytic | chr5:4571442-4574413 REVERSEmoderately similar to ( 464) loc_os04g21160 12004.m07268 protein gastric triacylglycerol lipase precursor, putative no original description'	-1
11.9.3	lipid metabolism.lipid degradation.lysophospholipases	potri.004g172000	'highly similar to ( 559) AT4G38690 | Symbols: | 1-phosphatidylinositol phosphodiesterase-related | chr4:18074743-18075699 REVERSEhighly similar to ( 506) loc_os09g36520 12009.m06601 protein ki1 protein, putative, expressed no original description'	-1
11.9.3	lipid metabolism.lipid degradation.lysophospholipases	potri.009g131600	'highly similar to ( 547) AT4G38690 | Symbols: | 1-phosphatidylinositol phosphodiesterase-related | chr4:18074743-18075699 REVERSEhighly similar to ( 505) loc_os09g36520 12009.m06601 protein ki1 protein, putative, expressed no original description'	-1
11.9.4.5	lipid metabolism.lipid degradation.beta-oxidation.acyl-CoA thioesterase	potri.010g123100	'weakly similar to ( 154) AT1G68260 | Symbols: | thioesterase family protein | chr1:25585976-25587601 REVERSEweakly similar to ( 122) loc_os04g46730 12004.m09621 protein pollen thioesterase, putative, expressed no original description'	-1
11.9.4.13	lipid metabolism.lipid degradation.beta-oxidation.acyl CoA reductase	potri.004g185000	'highly similar to ( 579) AT4G33790 | Symbols: CER4, G7, FAR3 | CER4 (ECERIFERUM 4); fatty acyl-CoA reductase (alcohol-forming)/ oxidoreductase, acting on the CH-CH group of donors | chr4:16204325-16207891 REVERSEmoderately similar to ( 450) loc_os08g20200 12008.m06087 protein male sterility protein 2, putative, expressedNAD_binding_4 no original description'	-1
11.9.4.13	lipid metabolism.lipid degradation.beta-oxidation.acyl CoA reductase	potri.016g031600	'moderately similar to ( 403) AT3G11980 | Symbols: MS2, FAR2 | MS2 (MALE STERILITY 2); fatty acyl-CoA reductase (alcohol-forming)/ oxidoreductase, acting on the CH-CH group of donors, NAD or NADP as acceptor | chr3:3814484-3816927 FORWARDmoderately similar to ( 391) loc_os03g07140 12003.m06231 protein male sterility protein 2, putative, expressedNAD_binding_4 no original description'	-1
11.9.4.13	lipid metabolism.lipid degradation.beta-oxidation.acyl CoA reductase	potri.019g075200	'moderately similar to ( 333) AT4G33790 | Symbols: CER4, G7, FAR3 | CER4 (ECERIFERUM 4); fatty acyl-CoA reductase (alcohol-forming)/ oxidoreductase, acting on the CH-CH group of donors | chr4:16204325-16207891 REVERSEmoderately similar to ( 273) loc_os07g30600 12007.m07328 protein male sterility protein 2, putativeNAD_binding_4 no original description'	-1
11.9.2	lipid metabolism.lipid degradation.lipases	potri.003g059200	'highly similar to ( 550) AT1G52760 | Symbols: | esterase/lipase/thioesterase family protein | chr1:19651378-19652576 FORWARDmoderately similar to ( 389) loc_os02g11720 12002.m06421 protein catalytic/ hydrolase, putative, expressedPldB no original description'	1
11.9.2	lipid metabolism.lipid degradation.lipases	potri.006g237200	'moderately similar to ( 482) AT5G11650 | Symbols: | hydrolase, alpha/beta fold family protein | chr5:3745069-3746816 FORWARDmoderately similar to ( 457) loc_os01g10250 12001.m42910 protein monoglyceride lipase, putative, expressedPldB no original description'	1
11.9.2	lipid metabolism.lipid degradation.lipases	potri.010g212200	'moderately similar to ( 473) AT2G39420 | Symbols: | esterase/lipase/thioesterase family protein | chr2:16460442-16462872 FORWARDmoderately similar to ( 405) loc_os12g16180 12012.m05576 protein phospholipase, putative, expressedPldB no original description'	1
11.9.2	lipid metabolism.lipid degradation.lipases	potri.012g041800	'moderately similar to ( 454) AT1G73480 | Symbols: | hydrolase, alpha/beta fold family protein | chr1:27629266-27632486 FORWARDmoderately similar to ( 375) loc_os09g23150 12009.m05472 protein monoglyceride lipase, putative, expressedPldB no original description'	1
11.9.2	lipid metabolism.lipid degradation.lipases	potri.018g045800	'highly similar to ( 540) AT5G11650 | Symbols: | hydrolase, alpha/beta fold family protein | chr5:3745069-3746816 FORWARDmoderately similar to ( 480) loc_os01g10250 12001.m42910 protein monoglyceride lipase, putative, expressedPldB no original description'	1
11.9.2.1	lipid metabolism.lipid degradation.lipases.triacylglycerol lipase	potri.002g197900	'highly similar to ( 553) AT1G02660 | Symbols: | lipase class 3 family protein | chr1:572187-574746 REVERSEmoderately similar to ( 473) loc_os01g15000 12001.m42633 protein triacylglycerol lipase, putative, expressedLipase_3 Lipase_3 no original description'	1
11.9.2.1	lipid metabolism.lipid degradation.lipases.triacylglycerol lipase	potri.003g081500	'highly similar to ( 539) AT4G16820 | Symbols: | lipase class 3 family protein | chr4:9467563-9469116 FORWARDmoderately similar to ( 422) loc_os02g43700 12002.m09404 protein triacylglycerol lipase like protein, putative, expressedLipase_3 Lipase_3 Lipase no original description'	1
11.9.2.1	lipid metabolism.lipid degradation.lipases.triacylglycerol lipase	potri.004g054600	'moderately similar to ( 382) AT4G18550 | Symbols: | lipase class 3 family protein | chr4:10225006-10226862 REVERSEmoderately similar to ( 342) loc_os05g49830 12005.m09053 protein triacylglycerol lipase, putative, expressedLipase_3 Lipase_3 Lipase no original description'	1
11.9.2.1	lipid metabolism.lipid degradation.lipases.triacylglycerol lipase	potri.005g218500	'highly similar to ( 654) AT1G06800 | Symbols: | lipase class 3 family protein | chr1:2090109-2091443 REVERSEmoderately similar to ( 491) loc_os05g32380 12005.m07471 protein triacylglycerol lipase, putative, expressedLipase_3 Lipase_3 no original description'	1
11.9.2.2	lipid metabolism.lipid degradation.lipases.acylglycerol lipase	potri.010g124000	'moderately similar to ( 368) AT1G77420 | Symbols: | hydrolase, alpha/beta fold family protein | chr1:29093641-29095442 FORWARDmoderately similar to ( 329) loc_os01g49380 12001.m11124 protein monoglyceride lipase, putative, expressedPldB no original description'	1
11.9.2.2	lipid metabolism.lipid degradation.lipases.acylglycerol lipase	potri.017g114800	'highly similar to ( 522) AT5G16120 | Symbols: | hydrolase, alpha/beta fold family protein | chr5:5265820-5267775 FORWARDmoderately similar to ( 498) loc_os10g04620 12010.m21823 protein catalytic/ hydrolase, putative, expressedPldB no original description'	1
11.9.3	lipid metabolism.lipid degradation.lysophospholipases	potri.009g069900	'highly similar to ( 653) AT2G26870 | Symbols: | phosphoesterase family protein | chr2:11457117-11459355 REVERSEhighly similar to ( 615) loc_os01g72520 12001.m13287 protein hydrolase, acting on ester bonds, putative, expressedPhosphoesterase PlcC no original description'	1
11.9.3	lipid metabolism.lipid degradation.lysophospholipases	potri.019g072300	'highly similar to ( 656) AT1G31480 | Symbols: SGR2 | SGR2 (SHOOT GRAVITROPISM 2); phospholipase A1 | chr1:11266225-11271527 FORWARDhighly similar to ( 607) loc_os08g01920 12008.m04340 protein SGR2, putative, expressedDDHD no original description'	1
11.9.3.1	lipid metabolism.lipid degradation.lysophospholipases.phospholipase D	potri.003g037700	'nearly identical (1051) AT1G55180 | Symbols: PLDEPSILON, PLDALPHA4 | PLDEPSILON (PHOSPHOLIPASE D ALPHA 4); phospholipase D | chr1:20585057-20587629 REVERSEhighly similar to ( 629) PLDA1_MAIZE Phospholipase D alpha 1 (EC 3.1.4.4) (PLD alpha 1) (Choline phosphatase 1) (Phosphatidylcholine-hydrolyzing phospholipase D 1) - Zea mays (Maize)highly similar to ( 649) loc_os09g25390 12009.m05691 protein …	1
11.9.3.1	lipid metabolism.lipid degradation.lysophospholipases.phospholipase D	potri.013g012300	'nearly identical (1446) AT3G16785 | Symbols: PLDP1, PLDZ1, PLDZETA1, PLD ZETA 1 | PLDP1 (PHOSPHOLIPASE D P1); phospholipase D | chr3:5711329-5718696 FORWARDvery weakly similar to (94.7) PLDA2_ORYSA Phospholipase D alpha 2 (EC 3.1.4.4) (PLD alpha 2) (Choline phosphatase 2) (Phosphatidylcholine-hydrolyzing phospholipase D 2) - Oryza sativa (Rice)nearly identical (1413) loc_os05g29050 12005.m083704…	1
11.9.3.1	lipid metabolism.lipid degradation.lysophospholipases.phospholipase D	potri.014g074700	'nearly identical (1460) AT2G42010 | Symbols: PLDBETA1, PLDBETA | PLDBETA1 (PHOSPHOLIPASE D BETA 1); phospholipase D | chr2:17533018-17537990 REVERSEhighly similar to ( 733) PLDA1_RICCO Phospholipase D alpha 1 precursor (EC 3.1.4.4) (PLD 1) (Choline phosphatase 1) (Phosphatidylcholine-hydrolyzing phospholipase D 1) - Ricinus communis (Castor bean)nearly identical (1196) loc_os10g38060 12010.m2179…	1
11.9.3.2	lipid metabolism.lipid degradation.lysophospholipases.carboxylesterase	potri.001g173700	'moderately similar to ( 376) AT1G52700 | Symbols: | phospholipase/carboxylesterase family protein | chr1:19631186-19633366 REVERSEmoderately similar to ( 344) loc_os01g07960 12001.m42883 protein acyl-protein thioesterase 2, putative, expressedAbhydrolase_2 COG0400 no original description'	1
11.9.3.2	lipid metabolism.lipid degradation.lysophospholipases.carboxylesterase	potri.003g060300	'moderately similar to ( 375) AT1G52700 | Symbols: | phospholipase/carboxylesterase family protein | chr1:19631186-19633366 REVERSEmoderately similar to ( 340) loc_os01g07960 12001.m42883 protein acyl-protein thioesterase 2, putative, expressedAbhydrolase_2 COG0400 no original description'	1
11.9.3.2	lipid metabolism.lipid degradation.lysophospholipases.carboxylesterase	potri.018g030200	'moderately similar to ( 367) AT5G20060 | Symbols: | phospholipase/carboxylesterase family protein | chr5:6776800-6779447 FORWARDmoderately similar to ( 372) loc_os01g07960 12001.m42883 protein acyl-protein thioesterase 2, putative, expressedAbhydrolase_2 COG0400 no original description'	1
11.9.3.3	lipid metabolism.lipid degradation.lysophospholipases.glycerophosphodiester phosphodiesterase	potri.001g325200	'moderately similar to ( 419) AT5G41080 | Symbols: | glycerophosphoryl diester phosphodiesterase family protein | chr5:16441989-16443835 FORWARDmoderately similar to ( 382) loc_os02g31030 12002.m08246 protein glycerophosphodiester phosphodiesterase, putative, expressedGDPD UgpQ no original description'	1
11.9.3.3	lipid metabolism.lipid degradation.lysophospholipases.glycerophosphodiester phosphodiesterase	potri.017g063500	'moderately similar to ( 496) AT3G02040 | Symbols: SRG3 | SRG3 (senescence-related gene 3); glycerophosphodiester phosphodiesterase/ phosphoric diester hydrolase | chr3:348505-349909 REVERSEmoderately similar to ( 459) loc_os02g31030 12002.m08246 protein glycerophosphodiester phosphodiesterase, putative, expressedGDPD UgpQ no original description'	1
11.9.3.5	lipid metabolism.lipid degradation.lysophospholipases.phosphoinositide phospholipase C	potri.012g099300	'highly similar to ( 805) AT3G48610 | Symbols: | phosphoesterase family protein | chr3:18011653-18013959 REVERSEhighly similar to ( 596) loc_os03g61130 12003.m10997 protein hydrolase, acting on ester bonds, putative, expressedPhosphoesterase PlcC no original description'	1
11.9.4.2	lipid metabolism.lipid degradation.beta-oxidation.acyl CoA DH	potri.003g079200	'nearly identical (1098) AT4G16760 | Symbols: ACX1, ATACX1 | ACX1 (ACYL-COA OXIDASE 1); acyl-CoA oxidase | chr4:9424930-9428689 REVERSEmoderately similar to ( 278) ACOX2_CUCMA Acyl-coenzyme A oxidase, peroxisomal precursor (EC 1.3.3.6) (AOX) (Long-chain acyl-CoA oxidase) - Cucurbita maxima (Pumpkin) (Winter squash)nearly identical (1057) loc_os06g01390 12006.m04878 protein acyl-coenzyme A oxidase…	1
11.9.4.2	lipid metabolism.lipid degradation.beta-oxidation.acyl CoA DH	potri.006g101800	'highly similar to ( 668) AT3G51840 | Symbols: ACX4, ATSCX, ATG6 | ACX4 (ACYL-COA OXIDASE 4); acyl-CoA oxidase/ oxidoreductase | chr3:19225653-19229008 REVERSEweakly similar to ( 149) IVD1_SOLTU Isovaleryl-CoA dehydrogenase 1, mitochondrial precursor (EC 1.3.99.10) (IVD 1) - Solanum tuberosum (Potato)highly similar to ( 634) loc_os05g07090 12005.m27711 protein glutaryl-CoA dehydrogenase, mitochon…	1
11.9.4.2	lipid metabolism.lipid degradation.beta-oxidation.acyl CoA DH	potri.007g090400	'nearly identical (1208) AT5G65110 | Symbols: ACX2, ATACX2 | ACX2 (ACYL-COA OXIDASE 2); acyl-CoA oxidase | chr5:26010060-26012482 REVERSEnearly identical (1203) ACOX2_CUCMA Acyl-coenzyme A oxidase, peroxisomal precursor (EC 1.3.3.6) (AOX) (Long-chain acyl-CoA oxidase) - Cucurbita maxima (Pumpkin) (Winter squash)nearly identical (1097) loc_os11g39220 12011.m28844 protein acyl-coenzyme A oxidase 1,…	1
11.9.4.2	lipid metabolism.lipid degradation.beta-oxidation.acyl CoA DH	potri.016g118000	'highly similar to ( 625) AT3G51840 | Symbols: ACX4, ATSCX, ATG6 | ACX4 (ACYL-COA OXIDASE 4); acyl-CoA oxidase/ oxidoreductase | chr3:19225653-19229008 REVERSEweakly similar to ( 140) IVD1_SOLTU Isovaleryl-CoA dehydrogenase 1, mitochondrial precursor (EC 1.3.99.10) (IVD 1) - Solanum tuberosum (Potato)highly similar to ( 588) loc_os01g06600 12001.m07290 protein glutaryl-CoA dehydrogenase, mitochon…	1
11.9.4.2	lipid metabolism.lipid degradation.beta-oxidation.acyl CoA DH	potri.t030600	'nearly identical (1260) AT3G06810 | Symbols: IBR3 | IBR3 (IBA-RESPONSE 3); acyl-CoA dehydrogenase/ oxidoreductase | chr3:2146534-2150654 FORWARDvery weakly similar to (98.2) IVD1_SOLTU Isovaleryl-CoA dehydrogenase 1, mitochondrial precursor (EC 1.3.99.10) (IVD 1) - Solanum tuberosum (Potato)nearly identical (1176) loc_os07g47820 12007.m29021 protein acad10 protein, putative, expressedACAD_FadE2 …	1
11.9.4.9	lipid metabolism.lipid degradation.beta-oxidation.multifunctional	potri.010g011900	'nearly identical (1132) AT3G06860 | Symbols: MFP2, ATMFP2 | MFP2 (MULTIFUNCTIONAL PROTEIN 2); 3-hydroxyacyl-CoA dehydrogenase/ enoyl-CoA hydratase | chr3:2161926-2166009 FORWARDnearly identical (1149) MFPA_CUCSA Glyoxysomal fatty acid beta-oxidation multifunctional protein MFP-a [Includes: Enoyl-CoA hydratase (EC 4.2.1.17); 3-2-trans-enoyl-CoA isomerase (EC 5.3.3.8); 3-hydroxybutyryl-CoA epimera…	1
11.9.4.9	lipid metabolism.lipid degradation.beta-oxidation.multifunctional	potri.018g082900	'highly similar to ( 999) AT4G29010 | Symbols: AIM1 | AIM1 (ABNORMAL INFLORESCENCE MERISTEM); enoyl-CoA hydratase | chr4:14297312-14302016 REVERSEhighly similar to ( 959) MFP_ORYSA Peroxisomal fatty acid beta-oxidation multifunctional protein (MFP) [Includes: Enoyl-CoA hydratase (EC 4.2.1.17); 3-2-trans-enoyl-CoA isomerase (EC 5.3.3.8); 3-hydroxybutyryl-CoA epimerase (EC 5.1.2.3); 3-hydroxyacyl-C…	1
11.9.4.13	lipid metabolism.lipid degradation.beta-oxidation.acyl CoA reductase	potri.009g145000	'moderately similar to ( 478) AT4G33790 | Symbols: CER4, G7, FAR3 | CER4 (ECERIFERUM 4); fatty acyl-CoA reductase (alcohol-forming)/ oxidoreductase, acting on the CH-CH group of donors | chr4:16204325-16207891 REVERSEmoderately similar to ( 378) loc_os08g20200 12008.m06087 protein male sterility protein 2, putative, expressedNAD_binding_4 no original description'	1

## Sheet: Nucleic acid degradation
BinCode	BinName	Potri.ID	Functional descirption	Expression status
23.2	nucleotide metabolism.degradation	potri.004g033200	'highly similar to ( 525) AT4G05090 | Symbols: | inositol monophosphatase family protein | chr4:2609244-2611627 FORWARDweakly similar to ( 125) DPNP_ORYSA 3'(2'),5'-bisphosphate nucleotidase (EC 3.1.3.7) (3'(2'),5-bisphosphonucleoside 3'(2')-phosphohydrolase) (DPNPase) - Oryza sativa (Rice)moderately similar to ( 398) loc_os07g37220 12007.m07972 protein PAP-specific phosphatase, mitochondrial pre…	-1
23.2	nucleotide metabolism.degradation	potri.004g036400	'moderately similar to ( 437) AT5G54390 | Symbols: AHL, ATAHL | AHL (ARABIDOPSIS HAL2-LIKE); 3'(2'),5'-bisphosphate nucleotidase/ inositol or phosphatidylinositol phosphatase | chr5:22086133-22087586 FORWARDmoderately similar to ( 225) DPNP_ORYSA 3'(2'),5'-bisphosphate nucleotidase (EC 3.1.3.7) (3'(2'),5-bisphosphonucleoside 3'(2')-phosphohydrolase) (DPNPase) - Oryza sativa (Rice)highly similar t…	-1
23.2	nucleotide metabolism.degradation	potri.004g041800	'highly similar to ( 518) AT4G04955 | Symbols: ATALN | ATALN (Arabidopsis allantoinase); allantoinase/ hydrolase | chr4:2522301-2525259 REVERSEmoderately similar to ( 268) loc_os04g58390 12004.m10721 protein allantoinase, putative, expressedL-HYD_ALN PRK06189 PyrC PRK08044 DHOase_IIb D-HYD pyrC PRK09060 DHOase_IIa Cyclic_amidohydrolases PRK08323 PRK02382 PRK07575 PRK09236 PRK04250 PRK01211 PRK073…	-1
23.2	nucleotide metabolism.degradation	potri.010g132600	'moderately similar to ( 221) AT1G68720 | Symbols: TADA | TADA (TRNA ARGININE ADENOSINE DEAMINASE); catalytic/ hydrolase/ zinc ion binding | chr1:25804547-25808820 FORWARDmoderately similar to ( 206) loc_os06g29430 12006.m07487 protein deaminase, putative, expressednucleoside_deaminase CumB PRK10860 dCMP_cyt_deam_1 no original description'	-1
23.2	nucleotide metabolism.degradation	potri.015g096400	'moderately similar to ( 358) AT3G48540 | Symbols: | cytidine/deoxycytidylate deaminase family protein | chr3:17989798-17992015 REVERSEmoderately similar to ( 326) loc_os01g55974 12001.m43498 protein deoxycytidylate deaminase, putative, expresseddeoxycytidylate_deaminase ComEB cytidine_deaminase-like dCMP_cyt_deam_1 no original description'	-1
23.2	nucleotide metabolism.degradation	potri.016g119300	'nearly identical (1211) AT2G38280 | Symbols: FAC1, ATAMPD | FAC1 (EMBRYONIC FACTOR1); AMP deaminase | chr2:16033767-16038793 REVERSEnearly identical (1118) AMPD_ORYSA Probable AMP deaminase (EC 3.5.4.6) - Oryza sativa (Rice)nearly identical (1118) loc_os07g49270 12007.m09136 protein AMP deaminase, putative, expressedAMPD A_deaminase Add ADA_AMPD no original description'	-1
23.2	nucleotide metabolism.degradation	potri.005g049300	'moderately similar to ( 265) AT5G28050 | Symbols: | cytidine/deoxycytidylate deaminase family protein | chr5:10044209-10045484 REVERSEmoderately similar to ( 261) loc_os07g14150 12007.m079579 protein cytidine/deoxycytidylate deaminase family protein, putative, expressednucleoside_deaminase CumB dCMP_cyt_deam_1 no original description'	1
23.2	nucleotide metabolism.degradation	potri.006g083400	'highly similar to ( 530) AT2G36310 | Symbols: URH1 | URH1 (URIDINE-RIBOHYDROLASE 1); adenosine nucleosidase/ hydrolase/ inosine nucleosidase/ uridine nucleosidase | chr2:15224692-15226633 REVERSEmoderately similar to ( 497) loc_os08g44370 12008.m26790 protein pyrimidine-specific ribonucleoside hydrolase rihA, putative, expressednuc_hydro_CaPnhB URH1 nuc_hydro_IU_UC_XIUA nuc_hydro IU_nuc_hydro nu…	1
23.2	nucleotide metabolism.degradation	potri.006g150600	'moderately similar to ( 353) AT2G19570 | Symbols: CDA1, AT-CDA1, DESZ | CDA1 (CYTIDINE DEAMINASE 1); cytidine deaminase | chr2:8470598-8471503 REVERSEweakly similar to ( 183) loc_os01g51540 12001.m11333 protein CDA1, putative, expressedPRK09027 dCMP_cyt_deam_2 Cdd no original description'	1
23.2	nucleotide metabolism.degradation	potri.008g197400	'nearly identical (1206) AT5G18860 | Symbols: | inosine-uridine preferring nucleoside hydrolase family protein | chr5:6291023-6295581 FORWARDnearly identical (1115) loc_os05g33644 12005.m07596 protein hydrolase, putative, expressednuc_hydro_TvIAG URH1 nuc_hydro_IU_UC_XIUA nuc_hydro IU_nuc_hydro nuc_hydro_CaPnhB no original description'	1
23.2	nucleotide metabolism.degradation	potri.008g197500	'highly similar to ( 910) AT5G18860 | Symbols: | inosine-uridine preferring nucleoside hydrolase family protein | chr5:6291023-6295581 FORWARDhighly similar to ( 813) loc_os05g33644 12005.m07596 protein hydrolase, putative, expressednuc_hydro_TvIAG URH1 nuc_hydro_IU_UC_XIUA IU_nuc_hydro nuc_hydro no original description'	1
23.2	nucleotide metabolism.degradation	potri.011g000100	'moderately similar to ( 347) AT4G04880 | Symbols: | adenosine/AMP deaminase family protein | chr4:2465055-2467103 REVERSEmoderately similar to ( 310) loc_os07g46630 12007.m08880 protein deaminase, putative, expressedADA_AMPD ADA PRK09358 Add A_deaminase no original description'	1
23.2	nucleotide metabolism.degradation	potri.011g044900	'moderately similar to ( 498) AT5G54390 | Symbols: AHL, ATAHL | AHL (ARABIDOPSIS HAL2-LIKE); 3'(2'),5'-bisphosphate nucleotidase/ inositol or phosphatidylinositol phosphatase | chr5:22086133-22087586 FORWARDmoderately similar to ( 237) DPNP_ORYSA 3'(2'),5'-bisphosphate nucleotidase (EC 3.1.3.7) (3'(2'),5-bisphosphonucleoside 3'(2')-phosphohydrolase) (DPNPase) - Oryza sativa (Rice)highly similar t…	1
23.2	nucleotide metabolism.degradation	potri.018g066400	'moderately similar to ( 382) AT2G19570 | Symbols: CDA1, AT-CDA1, DESZ | CDA1 (CYTIDINE DEAMINASE 1); cytidine deaminase | chr2:8470598-8471503 REVERSEmoderately similar to ( 212) loc_os01g51540 12001.m11333 protein CDA1, putative, expressedPRK09027 dCMP_cyt_deam_2 Cdd no original description'	1
23.2	nucleotide metabolism.degradation	potri.019g031200	'moderately similar to ( 419) AT5G18280 | Symbols: ATAPY2, APY2 | ATAPY2 (ARABIDOPSIS THALIANA APYRASE 2); ATPase/ nucleotide diphosphatase | chr5:6050799-6054875 REVERSEmoderately similar to ( 416) APY_SOLTU Apyrase precursor (EC 3.6.1.5) (ATP-diphosphatase) (Adenosine diphosphatase) (ADPase) (ATP-diphosphohydrolase) - Solanum tuberosum (Potato)moderately similar to ( 394) loc_os03g21120 12003.m…	1
23.2.1.5	nucleotide metabolism.degradation.pyrimidine.beta-ureidopropionase	potri.007g115900	'highly similar to ( 729) AT5G64370 | Symbols: BETA-UP | BETA-UP (beta-ureidopropionase); beta-ureidopropionase | chr5:25739264-25741031 FORWARDvery weakly similar to (88.2) AGUB_SOLTU N-carbamoylputrescine amidase (EC 3.5.1.53) - Solanum tuberosum (Potato)highly similar to ( 699) loc_os07g30170 12007.m07288 protein beta-ureidopropionase, putative, expressedCN_hydrolase COG0388 no original descri…	1
23.2.2	nucleotide metabolism.degradation.purine	potri.008g095500	'highly similar to ( 511) AT2G03530 | Symbols: UPS2, ATUPS2 | UPS2 (UREIDE PERMEASE 2) | chr2:1071951-1073522 FORWARDmoderately similar to ( 470) UPSA3_VIGUN Probable ureide permease A3 (VuA3) (Fragment) - Vigna unguiculata (Cowpea)moderately similar to ( 481) loc_os12g31850 12012.m073839 protein ureide permease 2, putative, expressedFAE_3-kCoA_syn1 no original description'	1
23.2.2	nucleotide metabolism.degradation.purine	potri.008g095600	'moderately similar to ( 473) AT2G03530 | Symbols: UPS2, ATUPS2 | UPS2 (UREIDE PERMEASE 2) | chr2:1071951-1073522 FORWARDmoderately similar to ( 459) UPSA3_VIGUN Probable ureide permease A3 (VuA3) (Fragment) - Vigna unguiculata (Cowpea)moderately similar to ( 465) loc_os12g31850 12012.m073839 protein ureide permease 2, putative, expressedFAE_3-kCoA_syn1 no original description'	1

## Sheet: Protein degradation
BinCode	BinName	Potri.ID	Functional descirption	Expression status
29.5.11.20	protein.degradation.ubiquitin.proteasom	potri.001g162900	'moderately similar to ( 442) AT3G14290 | Symbols: PAE2 | PAE2; endopeptidase/ peptidase/ threonine-type endopeptidase | chr3:4764364-4766381 FORWARDmoderately similar to ( 447) PSA5_SOYBN Proteasome subunit alpha type 5 (EC 3.4.25.1) (20S proteasome alpha subunit E) (20S proteasome subunit alpha-5) - Glycine max (Soybean)moderately similar to ( 443) loc_os11g40140 12011.m28848 protein proteasome…	1
29.5.11.20	protein.degradation.ubiquitin.proteasom	potri.001g224100	'moderately similar to ( 444) AT2G27020 | Symbols: PAG1 | PAG1; endopeptidase/ peptidase/ threonine-type endopeptidase | chr2:11528515-11530858 REVERSEmoderately similar to ( 445) PSA3_SPIOL Proteasome subunit alpha type 3 (EC 3.4.25.1) (20S proteasome alpha subunit G) (20S proteasome subunit alpha-7) (Proteasome component C8) - Spinacia oleracea (Spinach)moderately similar to ( 429) loc_os01g596…	1
29.5.11.20	protein.degradation.ubiquitin.proteasom	potri.002g252600	'highly similar to ( 782) AT4G29040 | Symbols: RPT2a | RPT2a (regulatory particle AAA-ATPase 2a); ATPase | chr4:14312369-14314386 FORWARDhighly similar to ( 749) PRS4_ORYSA 26S protease regulatory subunit 4 homolog (TAT-binding protein homolog 2) - Oryza sativa (Rice)highly similar to ( 751) loc_os03g18690 12003.m07290 protein 26S protease regulatory subunit 4, putative, expressedRPT1 PRK03992 Sp…	1
29.5.11.20	protein.degradation.ubiquitin.proteasom	potri.003g072500	'moderately similar to ( 435) AT3G14290 | Symbols: PAE2 | PAE2; endopeptidase/ peptidase/ threonine-type endopeptidase | chr3:4764364-4766381 FORWARDmoderately similar to ( 441) PSA5_SOYBN Proteasome subunit alpha type 5 (EC 3.4.25.1) (20S proteasome alpha subunit E) (20S proteasome subunit alpha-5) - Glycine max (Soybean)moderately similar to ( 438) loc_os11g40140 12011.m28848 protein proteasome…	1
29.5.11.20	protein.degradation.ubiquitin.proteasom	potri.004g174200	'moderately similar to ( 384) AT3G51260 | Symbols: PAD1 | PAD1 (20s proteasome alpha subunit pad1); endopeptidase/ peptidase/ threonine-type endopeptidase | chr3:19031086-19032746 FORWARDmoderately similar to ( 395) PSA7_CICAR Proteasome subunit alpha type 7 (EC 3.4.25.1) (20S proteasome alpha subunit D) (20S proteasome subunit alpha-4) - Cicer arietinum (Chickpea) (Garbanzo)moderately similar to…	1
29.5.11.20	protein.degradation.ubiquitin.proteasom	potri.005g180500	'moderately similar to ( 365) AT1G21720 | Symbols: PBC1 | PBC1 (PROTEASOME BETA SUBUNIT C1); peptidase/ threonine-type endopeptidase | chr1:7626394-7628070 FORWARDmoderately similar to ( 352) PSB3_ORYSA Proteasome subunit beta type 3 (EC 3.4.25.1) (20S proteasome alpha subunit C) (20S proteasome subunit beta-3) - Oryza sativa (Rice)moderately similar to ( 355) loc_os06g43570 12006.m08887 protein …	1
29.5.11.20	protein.degradation.ubiquitin.proteasom	potri.005g231700	'highly similar to ( 721) AT1G45000 | Symbols: | 26S proteasome regulatory complex subunit p42D, putative | chr1:17009220-17011607 FORWARDmoderately similar to ( 324) PRS7_PRUPE 26S protease regulatory subunit 7 (26S proteasome subunit 7) (26S proteasome AAA-ATPase subunit RPT1) (Regulatory particle triple-A ATPase subunit 1) - Prunus persica (Peach)highly similar to ( 711) loc_os02g10640 12002.m…	1
29.5.11.20	protein.degradation.ubiquitin.proteasom	potri.006g110800	'moderately similar to ( 432) AT2G05840 | Symbols: PAA2 | PAA2 (20S PROTEASOME SUBUNIT PAA2); endopeptidase/ peptidase/ threonine-type endopeptidase | chr2:2234226-2235973 FORWARDmoderately similar to ( 449) PSA6_TOBAC Proteasome subunit alpha type 6 (EC 3.4.25.1) (20S proteasome alpha subunit A) (20S proteasome subunit alpha-1) - Nicotiana tabacum (Common tobacco)moderately similar to ( 429) loc…	1
29.5.11.20	protein.degradation.ubiquitin.proteasom	potri.006g216600	'highly similar to ( 777) AT1G53750 | Symbols: RPT1A | RPT1A (REGULATORY PARTICLE TRIPLE-A 1A); ATPase | chr1:20065921-20068324 REVERSEhighly similar to ( 788) PRS7_SPIOL 26S protease regulatory subunit 7 (26S proteasome subunit 7) (26S proteasome AAA-ATPase subunit RPT1) (Regulatory particle triple-A ATPase subunit 1) - Spinacia oleracea (Spinach)highly similar to ( 777) loc_os06g09290 12006.m05…	1
29.5.11.20	protein.degradation.ubiquitin.proteasom	potri.006g249600	'weakly similar to ( 180) AT1G67250 | Symbols: | proteasome maturation factor UMP1 family protein | chr1:25163808-25164967 REVERSEweakly similar to ( 149) loc_os02g55640 12002.m10589 protein proteasome maturation factor UMP1 family protein, expressedUMP1 no original description'	1
29.5.11.20	protein.degradation.ubiquitin.proteasom	potri.009g020800	'moderately similar to ( 443) AT2G27020 | Symbols: PAG1 | PAG1; endopeptidase/ peptidase/ threonine-type endopeptidase | chr2:11528515-11530858 REVERSEmoderately similar to ( 438) PSA3_SPIOL Proteasome subunit alpha type 3 (EC 3.4.25.1) (20S proteasome alpha subunit G) (20S proteasome subunit alpha-7) (Proteasome component C8) - Spinacia oleracea (Spinach)moderately similar to ( 424) loc_os01g596…	1
29.5.11.20	protein.degradation.ubiquitin.proteasom	potri.010g098300	'highly similar to ( 711) AT5G19990 | Symbols: RPT6A, ATSUG1 | RPT6A (REGULATORY PARTICLE TRIPLE-A ATPASE 6A); ATPase | chr5:6752144-6754918 FORWARDmoderately similar to ( 336) PRS7_PRUPE 26S protease regulatory subunit 7 (26S proteasome subunit 7) (26S proteasome AAA-ATPase subunit RPT1) (Regulatory particle triple-A ATPase subunit 1) - Prunus persica (Peach)highly similar to ( 695) loc_os02g110…	1
29.5.11.20	protein.degradation.ubiquitin.proteasom	potri.012g093500	'highly similar to ( 588) AT4G24820 | Symbols: | 26S proteasome regulatory subunit, putative (RPN7) | chr4:12790471-12792599 REVERSEhighly similar to ( 588) PSMD6_ORYSA 26S proteasome non-ATPase regulatory subunit 6 (26S proteasome regulatory particle non-ATPase subunit 7) (OsRPN7) - Oryza sativa (Rice)highly similar to ( 588) loc_os04g40850 12004.m35346 protein 26S proteasome non-ATPase regulato…	1
29.5.11.20	protein.degradation.ubiquitin.proteasom	potri.015g122400	'weakly similar to ( 134) AT1G16470 | Symbols: PAB1 | PAB1 (PROTEASOME SUBUNIT PAB1); endopeptidase/ peptidase/ threonine-type endopeptidase | chr1:5623122-5625439 FORWARDweakly similar to ( 123) PSA2_ORYSA Proteasome subunit alpha type 2 (EC 3.4.25.1) (20S proteasome alpha subunit B) (20S proteasome subunit alpha-2) - Oryza sativa (Rice)weakly similar to ( 128) loc_os02g42320 12002.m09267 protei…	1
29.5.11.20	protein.degradation.ubiquitin.proteasom	potri.017g071100	'moderately similar to ( 488) AT5G40580 | Symbols: PBB2 | PBB2; endopeptidase/ peptidase/ threonine-type endopeptidase | chr5:16248511-16250451 REVERSEweakly similar to ( 111) PSB6_TOBAC Proteasome subunit beta type 6 precursor (EC 3.4.25.1) (Proteasome delta chain) (Tobacco cryptogein-induced protein 7) (tcI 7) - Nicotiana tabacum (Common tobacco)moderately similar to ( 450) loc_os05g09490 12005…	1
29.5.11.20	protein.degradation.ubiquitin.proteasom	potri.017g111900	'weakly similar to ( 180) AT1G67250 | Symbols: | proteasome maturation factor UMP1 family protein | chr1:25163808-25164967 REVERSEweakly similar to ( 148) loc_os02g55640 12002.m10589 protein proteasome maturation factor UMP1 family protein, expressedUMP1 no original description'	1
29.5.11.20	protein.degradation.ubiquitin.proteasom	potri.018g037700	'moderately similar to ( 236) AT1G56450 | Symbols: PBG1 | PBG1; peptidase/ threonine-type endopeptidase | chr1:21141970-21144186 FORWARDmoderately similar to ( 238) loc_os09g33986 12009.m22255 protein proteasome subunit beta type 4 precursor, putative, expressedproteasome_beta_type_4 proteasome_beta proteasome_protease_HslV no original description'	1
29.5.11.20	protein.degradation.ubiquitin.proteasom	potri.018g145900	'moderately similar to ( 248) AT4G31300 | Symbols: PBA1 | PBA1; endopeptidase/ peptidase/ threonine-type endopeptidase | chr4:15188927-15190935 FORWARDmoderately similar to ( 247) PSB6_TOBAC Proteasome subunit beta type 6 precursor (EC 3.4.25.1) (Proteasome delta chain) (Tobacco cryptogein-induced protein 7) (tcI 7) - Nicotiana tabacum (Common tobacco)moderately similar to ( 235) loc_os02g53060 1…	1
29.5.11.4.2	protein.degradation.ubiquitin.E3.RING	potri.001g019600	'weakly similar to ( 171) AT3G63530 | Symbols: BB, BB2 | BB (BIG BROTHER); protein binding / ubiquitin-protein ligase/ zinc ion binding | chr3:23456407-23457787 REVERSEweakly similar to ( 194) loc_os03g07790 12003.m06291 protein protein binding protein, putative, expressed no original description'	-1
29.5.11.4.2	protein.degradation.ubiquitin.E3.RING	potri.001g127100	'moderately similar to ( 264) AT5G45290 | Symbols: | zinc finger (C3HC4-type RING finger) family protein | chr5:18350011-18352092 REVERSEmoderately similar to ( 268) loc_os05g32350 12005.m07468 protein protein binding protein, putative, expressed no original description'	-1
29.5.11.4.2	protein.degradation.ubiquitin.E3.RING	potri.001g140800	'moderately similar to ( 343) AT1G32360 | Symbols: | zinc finger (CCCH-type) family protein | chr1:11673325-11675162 FORWARDmoderately similar to ( 341) loc_os08g06330 12008.m04772 protein zinc finger C-x8-C-x5-C-x3-H type family protein, expressed no original description'	-1
29.5.11.4.2	protein.degradation.ubiquitin.E3.RING	potri.001g141200	'moderately similar to ( 202) AT5G17600 | Symbols: | zinc finger (C3HC4-type RING finger) family protein | chr5:5800029-5801117 REVERSEmoderately similar to ( 243) loc_os02g46600 12002.m09697 protein RING-H2 finger protein ATL5G, putative, expressed no original description'	-1
29.5.11.4.2	protein.degradation.ubiquitin.E3.RING	potri.001g231000	'very weakly similar to ( 100) AT3G60080 | Symbols: | zinc finger (C3HC4-type RING finger) family protein | chr3:22187635-22188555 FORWARDvery weakly similar to (85.1) loc_os03g22830 12003.m101347 protein RHC1A, putative, expressed no original description'	-1
29.5.11.4.2	protein.degradation.ubiquitin.E3.RING	potri.001g250800	'moderately similar to ( 340) AT3G47160 | Symbols: | protein binding / zinc ion binding | chr3:17360238-17361879 REVERSEmoderately similar to ( 319) loc_os07g46700 12007.m29299 protein RNA-binding protein, putative, expressed no original description'	-1
29.5.11.4.2	protein.degradation.ubiquitin.E3.RING	potri.001g251900	'moderately similar to ( 233) AT5G01450 | Symbols: | protein binding / zinc ion binding | chr5:183693-186244 REVERSEweakly similar to ( 162) loc_os05g44550 12005.m08581 protein ubiquitin-protein ligase/ zinc ion binding protein, putative no original description'	-1
29.5.11.4.2	protein.degradation.ubiquitin.E3.RING	potri.001g346900	'moderately similar to ( 456) AT2G44580 | Symbols: | protein binding / zinc ion binding | chr2:18402081-18403412 REVERSEweakly similar to ( 189) loc_os05g02810 12005.m04817 protein protein binding protein, putative, expressed no original description'	-1
29.5.11.4.2	protein.degradation.ubiquitin.E3.RING	potri.001g371200	'moderately similar to ( 426) AT5G55970 | Symbols: | zinc finger (C3HC4-type RING finger) family protein | chr5:22668019-22669312 FORWARDmoderately similar to ( 329) loc_os01g50750 12001.m11256 protein protein binding protein, putative, expressed no original description'	-1
29.5.11.4.2	protein.degradation.ubiquitin.E3.RING	potri.001g439600	'moderately similar to ( 241) AT3G12920 | Symbols: | protein binding / zinc ion binding | chr3:4122127-4123323 REVERSEweakly similar to ( 116) loc_os03g46570 12003.m09676 protein ubiquitin-protein ligase/ zinc ion binding protein, putative, expressed no original description'	-1
29.5.11.4.2	protein.degradation.ubiquitin.E3.RING	potri.001g453800	'weakly similar to ( 123) AT5G47610 | Symbols: | zinc finger (C3HC4-type RING finger) family protein | chr5:19301399-19301899 REVERSEvery weakly similar to (82.4) loc_os05g40020 12005.m08179 protein RING-H2 finger protein ATL5A, putative, expressed no original description'	-1
29.5.11.4.2	protein.degradation.ubiquitin.E3.RING	potri.002g140600	'weakly similar to ( 179) AT3G60220 | Symbols: ATL4 | ATL4; protein binding / zinc ion binding | chr3:22254790-22255794 REVERSEweakly similar to ( 110) loc_os02g46340 12002.m09671 protein RING-H2 finger protein ATL3J, putative, expressed no original description'	-1
29.5.11.4.2	protein.degradation.ubiquitin.E3.RING	potri.002g153400	'very weakly similar to (83.6) AT4G33565 | Symbols: | protein binding / zinc ion binding | chr4:16136821-16137924 FORWARDweakly similar to ( 171) loc_os02g45390 12002.m09576 protein RING-H2 finger protein ATL2M, putative no original description'	-1
29.5.11.4.2	protein.degradation.ubiquitin.E3.RING	potri.002g153700	'highly similar to ( 650) AT2G45720 | Symbols: | armadillo/beta-catenin repeat family protein | chr2:18834468-18836129 FORWARDhighly similar to ( 605) loc_os10g37850 12010.m21947 protein armadillo-repeat containing protein, putative, expressed no original description'	-1
29.5.11.4.2	protein.degradation.ubiquitin.E3.RING	potri.002g165200	'moderately similar to ( 203) AT3G61550 | Symbols: | zinc finger (C3HC4-type RING finger) family protein | chr3:22776444-22777082 FORWARDweakly similar to ( 135) loc_os01g53500 12001.m11517 protein RING-H2 finger protein ATL2M, putative, expressed no original description'	-1
29.5.11.4.2	protein.degradation.ubiquitin.E3.RING	potri.002g196600	'weakly similar to ( 159) AT4G02075 | Symbols: PIT1 | PIT1 (pitchoun 1); protein binding / zinc ion binding | chr4:913555-916414 REVERSEweakly similar to ( 172) loc_os01g19800 12001.m08517 protein PIT1, putative, expressed no original description'	-1
29.5.11.4.2	protein.degradation.ubiquitin.E3.RING	potri.003g130900	'weakly similar to ( 194) AT1G63840 | Symbols: | zinc finger (C3HC4-type RING finger) family protein | chr1:23689991-23690491 REVERSEweakly similar to ( 108) loc_os04g49000 12004.m09835 protein RING zinc finger protein-like, putative, expressed no original description'	-1
29.5.11.4.2	protein.degradation.ubiquitin.E3.RING	potri.003g139900	'weakly similar to ( 189) AT2G46495 | Symbols: | zinc finger (C3HC4-type RING finger) family protein | chr2:19080254-19085704 REVERSEvery weakly similar to (81.6) loc_os01g53500 12001.m11517 protein RING-H2 finger protein ATL2M, putative, expressed no original description'	-1
29.5.11.4.2	protein.degradation.ubiquitin.E3.RING	potri.003g195400	'moderately similar to ( 328) AT1G08315 | Symbols: | armadillo/beta-catenin repeat family protein | chr1:2620500-2621477 REVERSEvery weakly similar to ( 100) SPL11_ORYSA Spotted leaf protein 11 (Spotted leaf11) (Cell death-related protein SPL11) - Oryza sativa (Rice)weakly similar to ( 188) loc_os01g72600 12001.m13295 protein spotted leaf protein 11, putative, expressed no original description'	-1
29.5.11.4.2	protein.degradation.ubiquitin.E3.RING	potri.004g032700	'highly similar to ( 502) AT4G21430 | Symbols: B160 | B160; protein binding / transcription factor/ zinc ion binding | chr4:11407835-11412159 REVERSEmoderately similar to ( 470) loc_os02g58210 12002.m10842 protein jmjC domain containing protein, expressed no original description'	-1
29.5.11.4.2	protein.degradation.ubiquitin.E3.RING	potri.004g041200	'moderately similar to ( 305) AT3G47160 | Symbols: | protein binding / zinc ion binding | chr3:17360238-17361879 REVERSEmoderately similar to ( 359) loc_os10g35670 12010.m06387 protein RNA-binding protein, putative, expressed no original description'	-1
29.5.11.4.2	protein.degradation.ubiquitin.E3.RING	potri.004g088800	'moderately similar to ( 357) AT3G03440 | Symbols: | armadillo/beta-catenin repeat family protein | chr3:815709-818568 FORWARDmoderately similar to ( 340) loc_os01g02200 12001.m06862 protein ubiquitin-protein ligase, putative, expressed no original description'	-1
29.5.11.4.2	protein.degradation.ubiquitin.E3.RING	potri.004g093500	'moderately similar to ( 236) AT2G01275 | Symbols: | zinc finger (C3HC4-type RING finger) family protein | chr2:142610-143809 REVERSEmoderately similar to ( 273) loc_os01g03100 12001.m42845 protein protein binding protein, putative, expressed no original description'	-1
29.5.11.4.2	protein.degradation.ubiquitin.E3.RING	potri.004g209600	very weakly similar to (80.5) AT4G38140 | Symbols: | zinc finger (C3HC4-type RING finger) family protein | chr4:17899868-17900305 REVERSE no original description	-1
29.5.11.4.2	protein.degradation.ubiquitin.E3.RING	potri.005g099000	'weakly similar to ( 140) AT1G20823 | Symbols: | zinc finger (C3HC4-type RING finger) family protein | chr1:7238880-7239473 FORWARDvery weakly similar to (93.2) loc_os02g58540 12002.m10874 protein RING-H2 finger protein ATL2A, putative, expressed no original description'	-1
29.5.11.4.2	protein.degradation.ubiquitin.E3.RING	potri.005g225400	'highly similar to ( 709) AT3G54790 | Symbols: | armadillo/beta-catenin repeat family protein / U-box domain-containing protein | chr3:20281830-20284255 REVERSEmoderately similar to ( 221) SPL11_ORYSA Spotted leaf protein 11 (Spotted leaf11) (Cell death-related protein SPL11) - Oryza sativa (Rice)moderately similar to ( 382) loc_os08g01900 12008.m04338 protein ubiquitin-protein ligase, putative, …	-1
29.5.11.4.2	protein.degradation.ubiquitin.E3.RING	potri.005g255200	'weakly similar to ( 153) AT1G20823 | Symbols: | zinc finger (C3HC4-type RING finger) family protein | chr1:7238880-7239473 FORWARDweakly similar to ( 101) loc_os02g46100 12002.m09647 protein RING-H2 finger protein ATL1R, putative, expressed no original description'	-1
29.5.11.4.2	protein.degradation.ubiquitin.E3.RING	potri.006g000900	'weakly similar to ( 145) AT3G54780 | Symbols: | zinc finger (C3HC4-type RING finger) family protein | chr3:20278985-20281429 FORWARDmoderately similar to ( 416) loc_os09g12720 12009.m059952 protein protein binding protein, putative, expressedvWA_C3HC4_type no original description'	-1
29.5.11.4.2	protein.degradation.ubiquitin.E3.RING	potri.006g015100	'moderately similar to ( 482) AT4G16490 | Symbols: | binding | chr4:9293891-9295530 REVERSEweakly similar to ( 168) SPL11_ORYSA Spotted leaf protein 11 (Spotted leaf11) (Cell death-related protein SPL11) - Oryza sativa (Rice)moderately similar to ( 324) loc_os07g39590 12007.m08201 protein spotted leaf protein 11, putative, expressed no original description'	-1
29.5.11.4.2	protein.degradation.ubiquitin.E3.RING	potri.006g024000	'moderately similar to ( 327) AT5G60580 | Symbols: | zinc finger (C3HC4-type RING finger) family protein | chr5:24354298-24356706 FORWARDmoderately similar to ( 433) loc_os06g46366 12006.m31777 protein protein binding protein, putative, expressed no original description'	-1
29.5.11.4.2	protein.degradation.ubiquitin.E3.RING	potri.006g087800	'moderately similar to ( 258) AT5G59550 | Symbols: | zinc finger (C3HC4-type RING finger) family protein | chr5:23998422-23999645 REVERSEmoderately similar to ( 309) loc_os05g01940 12005.m04730 protein zinc finger, RING-type, putative, expressedDUF1117 no original description'	-1
29.5.11.4.2	protein.degradation.ubiquitin.E3.RING	potri.006g144200	'very weakly similar to (89.0) AT5G17600 | Symbols: | zinc finger (C3HC4-type RING finger) family protein | chr5:5800029-5801117 REVERSEvery weakly similar to (81.3) EL5_ORYSA E3 ubiquitin-protein ligase EL5 (EC 6.3.2.-) - Oryza sativa (Rice)very weakly similar to (88.2) loc_os02g15100 12002.m06753 protein zinc finger, C3HC4 type family protein, expressed no original description'	-1
29.5.11.4.2	protein.degradation.ubiquitin.E3.RING	potri.006g176700	'moderately similar to ( 292) AT4G30400 | Symbols: | zinc finger (C3HC4-type RING finger) family protein | chr4:14867068-14868486 FORWARDmoderately similar to ( 229) loc_os08g34550 12008.m07444 protein RING-H2 finger protein ATL2C, putative, expressed no original description'	-1
29.5.11.4.2	protein.degradation.ubiquitin.E3.RING	potri.006g190300	'weakly similar to ( 169) AT2G15580 | Symbols: | zinc finger (C3HC4-type RING finger) family protein | chr2:6797687-6798815 FORWARDweakly similar to ( 102) loc_os06g08250 12006.m05547 protein protein binding protein, putative, expressed no original description'	-1
29.5.11.4.2	protein.degradation.ubiquitin.E3.RING	potri.007g111900	'weakly similar to ( 166) AT4G33565 | Symbols: | protein binding / zinc ion binding | chr4:16136821-16137924 FORWARDweakly similar to ( 141) loc_os09g29370 12009.m06088 protein RING-H2 finger protein ATL5F, putative, expressed no original description'	-1
29.5.11.4.2	protein.degradation.ubiquitin.E3.RING	potri.008g112900	'highly similar to ( 870) AT1G68940 | Symbols: | armadillo/beta-catenin repeat protein-related / U-box domain-containing protein | chr1:25921453-25925374 REVERSEhighly similar to ( 684) loc_os06g16410 12006.m06354 protein ubiquitin-protein ligase, putative, expressed no original description'	-1
29.5.11.4.2	protein.degradation.ubiquitin.E3.RING	potri.008g127400	'moderately similar to ( 263) AT2G01275 | Symbols: | zinc finger (C3HC4-type RING finger) family protein | chr2:142610-143809 REVERSEmoderately similar to ( 255) loc_os01g03100 12001.m42845 protein protein binding protein, putative, expressed no original description'	-1
29.5.11.4.2	protein.degradation.ubiquitin.E3.RING	potri.009g005700	'moderately similar to ( 382) AT5G22920 | Symbols: | zinc finger (C3HC4-type RING finger) family protein | chr5:7665143-7667031 FORWARDmoderately similar to ( 360) loc_os03g05270 12003.m101186 protein RING finger and CHY zinc finger domain-containing protein 1, putative, expressed no original description'	-1
29.5.11.4.2	protein.degradation.ubiquitin.E3.RING	potri.009g045400	'moderately similar to ( 276) AT3G47160 | Symbols: | protein binding / zinc ion binding | chr3:17360238-17361879 REVERSEmoderately similar to ( 237) loc_os07g46700 12007.m29299 protein RNA-binding protein, putative, expressed no original description'	-1
29.5.11.4.2	protein.degradation.ubiquitin.E3.RING	potri.009g062100	'moderately similar to ( 263) AT3G63530 | Symbols: BB, BB2 | BB (BIG BROTHER); protein binding / ubiquitin-protein ligase/ zinc ion binding | chr3:23456407-23457787 REVERSEmoderately similar to ( 233) loc_os03g07790 12003.m06291 protein protein binding protein, putative, expressed no original description'	-1
29.5.11.4.2	protein.degradation.ubiquitin.E3.RING	potri.009g100200	'moderately similar to ( 491) AT1G49780 | Symbols: PUB26 | PUB26 (PLANT U-BOX 26); binding / ubiquitin-protein ligase | chr1:18429024-18430289 REVERSEweakly similar to ( 110) SPL11_ORYSA Spotted leaf protein 11 (Spotted leaf11) (Cell death-related protein SPL11) - Oryza sativa (Rice)moderately similar to ( 295) loc_os02g34410 12002.m08530 protein ubiquitin-protein ligase, putative, expressedUbox …	-1
29.5.11.4.2	protein.degradation.ubiquitin.E3.RING	potri.009g110000	'moderately similar to ( 209) AT3G18930 | Symbols: | zinc finger (C3HC4-type RING finger) family protein | chr3:6524110-6525345 REVERSEweakly similar to ( 101) loc_os12g40460 12012.m07830 protein zinc finger, C3HC4 type family protein, expressed no original description'	-1
29.5.11.4.2	protein.degradation.ubiquitin.E3.RING	potri.010g042200	'moderately similar to ( 371) AT1G10650 | Symbols: | protein binding / zinc ion binding | chr1:3524122-3525060 REVERSEmoderately similar to ( 214) loc_os02g03760 12002.m33535 protein S-ribonuclease binding protein SBP1, putative, expressed no original description'	-1
29.5.11.4.2	protein.degradation.ubiquitin.E3.RING	potri.010g052700	'moderately similar to ( 348) AT1G24440 | Symbols: | protein binding / zinc ion binding | chr1:8662340-8663777 FORWARDmoderately similar to ( 258) loc_os07g17400 12007.m06181 protein RNA-binding protein, putative, expressed no original description'	-1
29.5.11.4.2	protein.degradation.ubiquitin.E3.RING	potri.010g113900	'highly similar to ( 629) AT1G23030 | Symbols: | armadillo/beta-catenin repeat family protein / U-box domain-containing protein | chr1:8156745-8158842 FORWARDmoderately similar to ( 416) SPL11_ORYSA Spotted leaf protein 11 (Spotted leaf11) (Cell death-related protein SPL11) - Oryza sativa (Rice)highly similar to ( 523) loc_os02g49950 12002.m10029 protein spotted leaf protein 11, putative, express…	-1
29.5.11.4.2	protein.degradation.ubiquitin.E3.RING	potri.010g161100	'moderately similar to ( 258) AT1G69330 | Symbols: | zinc finger (C3HC4-type RING finger) family protein | chr1:26064138-26064950 REVERSEmoderately similar to ( 210) loc_os03g31320 12003.m35286 protein RING zinc finger protein-like, putative, expressed no original description'	-1
29.5.11.4.2	protein.degradation.ubiquitin.E3.RING	potri.010g195100	'moderately similar to ( 203) AT5G05830 | Symbols: | zinc finger (C3HC4-type RING finger) family protein | chr5:1755910-1756825 FORWARDweakly similar to ( 172) loc_os05g37900 12005.m07969 protein zinc finger, C3HC4 type family protein, expressed no original description'	-1
29.5.11.4.2	protein.degradation.ubiquitin.E3.RING	potri.010g235200	'weakly similar to ( 143) loc_os02g45390 12002.m09576 protein RING-H2 finger protein ATL2M, putative no original description'	-1
29.5.11.4.2	protein.degradation.ubiquitin.E3.RING	potri.011g056300	'moderately similar to ( 286) AT5G44280 | Symbols: ATRING1A, RING1A | RING1A (RING 1A); protein binding / zinc ion binding | chr5:17836115-17839114 REVERSEmoderately similar to ( 332) loc_os05g41800 12005.m08354 protein ribosomal protein L11 methyltransferase containing protein, expressed no original description'	-1
29.5.11.4.2	protein.degradation.ubiquitin.E3.RING	potri.011g147900	'weakly similar to ( 113) AT5G47610 | Symbols: | zinc finger (C3HC4-type RING finger) family protein | chr5:19301399-19301899 REVERSEvery weakly similar to (84.0) loc_os12g02350 12012.m04236 protein RING-H2 finger protein ATL5A, putative, expressed no original description'	-1
29.5.11.4.2	protein.degradation.ubiquitin.E3.RING	potri.012g067200	'moderately similar to ( 268) AT3G29270 | Symbols: | ubiquitin-protein ligase | chr3:11235326-11236117 FORWARDmoderately similar to ( 258) loc_os03g11260 12003.m06577 protein RING zinc finger protein-like, putative, expressed no original description'	-1
29.5.11.4.2	protein.degradation.ubiquitin.E3.RING	potri.012g093300	'moderately similar to ( 306) AT1G24440 | Symbols: | protein binding / zinc ion binding | chr1:8662340-8663777 FORWARDmoderately similar to ( 260) loc_os07g17400 12007.m06181 protein RNA-binding protein, putative, expressed no original description'	-1
29.5.11.4.2	protein.degradation.ubiquitin.E3.RING	potri.013g060500	'moderately similar to ( 201) AT1G55530 | Symbols: | zinc finger (C3HC4-type RING finger) family protein | chr1:20729472-20730527 REVERSEweakly similar to ( 169) loc_os05g40980 12005.m083766 protein RHC1A, putative, expressed no original description'	-1
29.5.11.4.2	protein.degradation.ubiquitin.E3.RING	potri.013g157000	'weakly similar to ( 114) AT3G10910 | Symbols: | zinc finger (C3HC4-type RING finger) family protein | chr3:3413068-3413613 REVERSEweakly similar to ( 112) loc_os04g34230 12004.m08517 protein zinc finger, C3HC4 type family protein, expressed no original description'	-1
29.5.11.4.2	protein.degradation.ubiquitin.E3.RING	potri.014g040400	'moderately similar to ( 221) AT1G19310 | Symbols: | zinc finger (C3HC4-type RING finger) family protein | chr1:6676424-6677104 REVERSEmoderately similar to ( 212) loc_os01g56070 12001.m150727 protein RING finger protein 5, putative, expressed no original description'	-1
29.5.11.4.2	protein.degradation.ubiquitin.E3.RING	potri.014g048000	'weakly similar to ( 158) AT3G60300 | Symbols: | RWD domain-containing protein | chr3:22285371-22287382 FORWARDweakly similar to ( 129) loc_os11g35870 12011.m28900 protein ubiquitin-protein ligase/ zinc ion binding protein, putative, expressed no original description'	-1
29.5.11.4.2	protein.degradation.ubiquitin.E3.RING	potri.014g087700	'moderately similar to ( 221) AT3G61460 | Symbols: BRH1 | BRH1 (BRASSINOSTEROID-RESPONSIVE RING-H2); protein binding / zinc ion binding | chr3:22741701-22742213 REVERSEvery weakly similar to (97.8) loc_os04g49000 12004.m09835 protein RING zinc finger protein-like, putative, expressed no original description'	-1
29.5.11.4.2	protein.degradation.ubiquitin.E3.RING	potri.014g121900	'weakly similar to ( 113) AT4G02075 | Symbols: PIT1 | PIT1 (pitchoun 1); protein binding / zinc ion binding | chr4:913555-916414 REVERSEweakly similar to ( 129) loc_os01g19800 12001.m08517 protein PIT1, putative, expressed no original description'	-1
29.5.11.4.2	protein.degradation.ubiquitin.E3.RING	potri.015g073600	'moderately similar to ( 238) AT5G40250 | Symbols: | zinc finger (C3HC4-type RING finger) family protein | chr5:16086056-16087186 FORWARDmoderately similar to ( 234) loc_os02g50930 12002.m10127 protein RING-H2 finger protein ATL5I, putative, expressed no original description'	-1
29.5.11.4.2	protein.degradation.ubiquitin.E3.RING	potri.015g074900	'moderately similar to ( 348) AT3G47990 | Symbols: | zinc finger (C3HC4-type RING finger) family protein | chr3:17713367-17716051 REVERSEmoderately similar to ( 351) loc_os05g05280 12005.m05055 protein protein binding protein, putative, expressed no original description'	-1
29.5.11.4.2	protein.degradation.ubiquitin.E3.RING	potri.016g029100	'moderately similar to ( 275) AT3G56590 | Symbols: | hydroxyproline-rich glycoprotein family protein | chr3:20965105-20967784 FORWARDmoderately similar to ( 231) loc_os01g71220 12001.m13165 protein RING zinc finger protein, putative, expressed no original description'	-1
29.5.11.4.2	protein.degradation.ubiquitin.E3.RING	potri.016g082500	'weakly similar to ( 172) AT5G02750 | Symbols: | zinc finger (C3HC4-type RING finger) family protein | chr5:620101-620952 FORWARDvery weakly similar to (90.1) loc_os05g33830 12005.m07615 protein zinc finger, C3HC4 type family protein, expressed no original description'	-1
29.5.11.4.2	protein.degradation.ubiquitin.E3.RING	potri.017g122300	'moderately similar to ( 229) AT2G01275 | Symbols: | zinc finger (C3HC4-type RING finger) family protein | chr2:142610-143809 REVERSEmoderately similar to ( 258) loc_os01g03100 12001.m42845 protein protein binding protein, putative, expressed no original description'	-1
29.5.11.4.2	protein.degradation.ubiquitin.E3.RING	potri.017g128100	'moderately similar to ( 351) AT3G03440 | Symbols: | armadillo/beta-catenin repeat family protein | chr3:815709-818568 FORWARDmoderately similar to ( 327) loc_os01g02200 12001.m06862 protein ubiquitin-protein ligase, putative, expressed no original description'	-1
29.5.11.4.2	protein.degradation.ubiquitin.E3.RING	potri.018g085000	weakly similar to ( 132) AT4G28890 | Symbols: | protein binding / ubiquitin-protein ligase/ zinc ion binding | chr4:14256437-14257735 REVERSE no original description	-1
29.5.11.4.2	protein.degradation.ubiquitin.E3.RING	potri.019g029500	'moderately similar to ( 350) AT3G07360 | Symbols: PUB9, ATPUB9 | PUB9 (PLANT U-BOX 9) | chr3:2355636-2356613 FORWARDweakly similar to ( 159) SPL11_ORYSA Spotted leaf protein 11 (Spotted leaf11) (Cell death-related protein SPL11) - Oryza sativa (Rice)moderately similar to ( 273) loc_os02g28720 12002.m08016 protein spotted leaf protein 11, putative, expressed no original description'	-1
29.5.11.4.2	protein.degradation.ubiquitin.E3.RING	potri.019g032500	'weakly similar to ( 171) AT5G56340 | Symbols: ATCRT1 | zinc finger (C3HC4-type RING finger) family protein | chr5:22818254-22819444 FORWARDweakly similar to ( 167) loc_os03g59760 12003.m101542 protein RING finger protein 126, putative, expressed no original description'	-1
29.5.11.4.2	protein.degradation.ubiquitin.E3.RING	potri.019g082500	'moderately similar to ( 422) AT1G71980 | Symbols: | protease-associated zinc finger (C3HC4-type RING finger) family protein | chr1:27098250-27099881 FORWARDmoderately similar to ( 385) loc_os03g07130 12003.m101101 protein RING finger protein 13, putative, expressedPA_C_RZF_like no original description'	-1
29.5.11.4.2	protein.degradation.ubiquitin.E3.RING	potri.019g100800	'weakly similar to ( 181) AT4G03510 | Symbols: RMA1 | RMA1; protein binding / ubiquitin-protein ligase/ zinc ion binding | chr4:1557905-1558654 REVERSEweakly similar to ( 107) loc_os04g44820 12004.m09439 protein ring domain containing protein, putative, expressed no original description'	-1
29.5.11.4.2	protein.degradation.ubiquitin.E3.RING	potri.019g130100	'weakly similar to ( 125) AT5G05280 | Symbols: | zinc finger (C3HC4-type RING finger) family protein | chr5:1565509-1566039 REVERSEweakly similar to ( 112) loc_os04g34230 12004.m08517 protein zinc finger, C3HC4 type family protein, expressed no original description'	-1
29.5.11.4.2	protein.degradation.ubiquitin.E3.RING	potri.001g091700	'weakly similar to ( 162) AT2G46495 | Symbols: | zinc finger (C3HC4-type RING finger) family protein | chr2:19080254-19085704 REVERSEvery weakly similar to (82.8) loc_os12g04130 12012.m04408 protein kelch motif family protein, expressed no original description'	1
29.5.11.4.2	protein.degradation.ubiquitin.E3.RING	potri.001g101700	'weakly similar to ( 128) AT5G41350 | Symbols: | zinc finger (C3HC4-type RING finger) family protein | chr5:16542026-16543092 REVERSEvery weakly similar to (86.3) loc_os01g70160 12001.m13064 protein protein binding protein, putative, expressed no original description'	1
29.5.11.4.2	protein.degradation.ubiquitin.E3.RING	potri.001g154500	weakly similar to ( 120) AT2G25410 | Symbols: | protein binding / zinc ion binding | chr2:10814470-10815917 FORWARD no original description	1
29.5.11.4.2	protein.degradation.ubiquitin.E3.RING	potri.001g162000	'weakly similar to ( 146) AT1G53820 | Symbols: | zinc finger (C3HC4-type RING finger) family protein | chr1:20091491-20092423 FORWARDvery weakly similar to (82.4) EL5_ORYSA E3 ubiquitin-protein ligase EL5 (EC 6.3.2.-) - Oryza sativa (Rice)weakly similar to ( 116) loc_os06g09310 12006.m05650 protein znf, putative, expressed no original description'	1
29.5.11.4.2	protein.degradation.ubiquitin.E3.RING	potri.001g208800	moderately similar to ( 300) AT1G68140 | Symbols: | FUNCTIONS IN: molecular_function unknown; INVOLVED IN: biological_process unknown; EXPRESSED IN: 23 plant structures; EXPRESSED DURING: 13 growth stages; CONTAINS InterPro DOMAIN/s: Protein of unknown function DUF1644 (InterPro:IPR012866); BEST Arabidopsis thaliana protein match is: protein binding / zinc ion binding (TAIR:AT4G08460.2); Has 157 …	1
29.5.11.4.2	protein.degradation.ubiquitin.E3.RING	potri.002g006400	'weakly similar to ( 165) AT1G76410 | Symbols: ATL8 | ATL8; protein binding / zinc ion binding | chr1:28668915-28669472 FORWARDweakly similar to ( 104) loc_os02g46100 12002.m09647 protein RING-H2 finger protein ATL1R, putative, expressed no original description'	1
29.5.11.4.2	protein.degradation.ubiquitin.E3.RING	potri.002g118800	'moderately similar to ( 464) AT3G01400 | Symbols: | armadillo/beta-catenin repeat family protein | chr3:151920-152987 FORWARDweakly similar to ( 188) SPL11_ORYSA Spotted leaf protein 11 (Spotted leaf11) (Cell death-related protein SPL11) - Oryza sativa (Rice)moderately similar to ( 306) loc_os07g39880 12007.m08230 protein exodeoxyribonuclease V, putative, expressed no original description'	1
29.5.11.4.2	protein.degradation.ubiquitin.E3.RING	potri.002g205400	moderately similar to ( 426) AT1G02860 | Symbols: NLA | NLA (nitrogen limitation adaptation); ubiquitin-protein ligase | chr1:635474-637083 FORWARDmoderately similar to ( 455) loc_os07g47590 12007.m29409 protein expressed proteinSPX no original description	1
29.5.11.4.2	protein.degradation.ubiquitin.E3.RING	potri.002g248600	'highly similar to ( 535) AT3G07360 | Symbols: PUB9, ATPUB9 | PUB9 (PLANT U-BOX 9) | chr3:2355636-2356613 FORWARDmoderately similar to ( 258) SPL11_ORYSA Spotted leaf protein 11 (Spotted leaf11) (Cell death-related protein SPL11) - Oryza sativa (Rice)moderately similar to ( 384) loc_os02g28720 12002.m08016 protein spotted leaf protein 11, putative, expressedUbox U-box no original description'	1
29.5.11.4.2	protein.degradation.ubiquitin.E3.RING	potri.003g073300	'weakly similar to ( 155) AT1G53820 | Symbols: | zinc finger (C3HC4-type RING finger) family protein | chr1:20091491-20092423 FORWARDvery weakly similar to (86.7) EL5_ORYSA E3 ubiquitin-protein ligase EL5 (EC 6.3.2.-) - Oryza sativa (Rice)weakly similar to ( 116) loc_os06g09310 12006.m05650 protein znf, putative, expressed no original description'	1
29.5.11.4.2	protein.degradation.ubiquitin.E3.RING	potri.003g085800	'moderately similar to ( 202) AT1G32740 | Symbols: | protein binding / zinc ion binding | chr1:11844883-11846082 FORWARDweakly similar to ( 140) loc_os02g46220 12002.m09659 protein S-ribonuclease binding protein SBP1, putative, expressed no original description'	1
29.5.11.4.2	protein.degradation.ubiquitin.E3.RING	potri.003g142600	'very weakly similar to ( 100) AT4G24015 | Symbols: | zinc finger (RING-H2 type) protein-related | chr4:12469887-12471197 REVERSEvery weakly similar to (80.9) loc_os02g35144 12002.m33969 protein RING-H2 finger protein ATL1G, putative, expressed no original description'	1
29.5.11.4.2	protein.degradation.ubiquitin.E3.RING	potri.003g148400	'moderately similar to ( 455) AT3G54780 | Symbols: | zinc finger (C3HC4-type RING finger) family protein | chr3:20278985-20281429 FORWARDmoderately similar to ( 448) loc_os02g56280 12002.m10651 protein protein binding protein, putative, expressedvWA_C3HC4_type vWA_subgroup vWA_interalpha_trypsin_inhibitor vWFA VWA no original description'	1
29.5.11.4.2	protein.degradation.ubiquitin.E3.RING	potri.003g178700	'moderately similar to ( 258) AT3G24800 | Symbols: PRT1 | PRT1 (PROTEOLYSIS 1); ubiquitin-protein ligase | chr3:9055653-9057795 FORWARDmoderately similar to ( 249) loc_os02g40810 12002.m09166 protein ubiquitin protein ligase PRT1, putative, expressed no original description'	1
29.5.11.4.2	protein.degradation.ubiquitin.E3.RING	potri.004g042700	'weakly similar to ( 155) AT4G03510 | Symbols: RMA1 | RMA1; protein binding / ubiquitin-protein ligase/ zinc ion binding | chr4:1557905-1558654 REVERSEweakly similar to ( 110) loc_os02g42690 12002.m33794 protein zinc finger, C3HC4 type family protein, expressed no original description'	1
29.5.11.4.2	protein.degradation.ubiquitin.E3.RING	potri.004g055500	moderately similar to ( 432) AT2G27430 | Symbols: | binding | chr2:11729914-11733170 REVERSEmoderately similar to ( 229) loc_os05g49810 12005.m09051 protein armadillo/beta-catenin-like repeat family protein no original description	1
29.5.11.4.2	protein.degradation.ubiquitin.E3.RING	potri.004g061800	'highly similar to ( 816) AT1G29340 | Symbols: PUB17, ATPUB17 | PUB17 (PLANT U-BOX 17); ubiquitin-protein ligase | chr1:10264412-10266601 FORWARDmoderately similar to ( 245) SPL11_ORYSA Spotted leaf protein 11 (Spotted leaf11) (Cell death-related protein SPL11) - Oryza sativa (Rice)moderately similar to ( 439) loc_os02g13960 12002.m06642 protein spotted leaf protein 11, putative, expressedUbox no…	1
29.5.11.4.2	protein.degradation.ubiquitin.E3.RING	potri.004g125400	'moderately similar to ( 281) AT3G29270 | Symbols: | ubiquitin-protein ligase | chr3:11235326-11236117 FORWARDmoderately similar to ( 290) loc_os03g31320 12003.m35286 protein RING zinc finger protein-like, putative, expressed no original description'	1
29.5.11.4.2	protein.degradation.ubiquitin.E3.RING	potri.005g036800	'moderately similar to ( 249) AT3G05200 | Symbols: ATL6 | ATL6; protein binding / zinc ion binding | chr3:1477377-1478573 FORWARDweakly similar to ( 149) loc_os09g29310 12009.m06082 protein RING/C3HC4/PHD zinc finger-like protein, putative, expressed no original description'	1
29.5.11.4.2	protein.degradation.ubiquitin.E3.RING	potri.005g160900	'weakly similar to ( 198) AT1G22500 | Symbols: | zinc finger (C3HC4-type RING finger) family protein | chr1:7949581-7950726 FORWARDweakly similar to ( 119) loc_os09g29310 12009.m06082 protein RING/C3HC4/PHD zinc finger-like protein, putative, expressed no original description'	1
29.5.11.4.2	protein.degradation.ubiquitin.E3.RING	potri.005g231500	'moderately similar to ( 317) AT1G75400 | Symbols: | protein binding / zinc ion binding | chr1:28297609-28299464 FORWARDmoderately similar to ( 214) loc_os01g15630 12001.m42952 protein C3H2C3 RING-finger protein, putative, expressed no original description'	1
29.5.11.4.2	protein.degradation.ubiquitin.E3.RING	potri.005g244800	'weakly similar to ( 130) AT5G66070 | Symbols: | zinc finger (C3HC4-type RING finger) family protein | chr5:26421923-26423033 FORWARDweakly similar to ( 116) loc_os10g39770 12010.m06748 protein RING-H2 finger protein ATL2B, putative, expressed no original description'	1
29.5.11.4.2	protein.degradation.ubiquitin.E3.RING	potri.005g252100	'highly similar to ( 531) AT4G37420 | Symbols: | unknown protein | chr4:17593123-17594889 FORWARDmoderately similar to ( 397) loc_os06g51210 12006.m09644 protein ubiquitin-protein ligase/ zinc ion binding protein, putativeDUF23 no original description'	1
29.5.11.4.2	protein.degradation.ubiquitin.E3.RING	potri.006g002600	'highly similar to ( 511) AT5G14420 | Symbols: RGLG2 | RGLG2 (RING domain Ligase2); ubiquitin-protein ligase | chr5:4648355-4650563 REVERSEhighly similar to ( 520) loc_os08g38600 12008.m07844 protein copine-6, putative, expressedvWA_copine_like Copine no original description'	1
29.5.11.4.2	protein.degradation.ubiquitin.E3.RING	potri.006g107600	'highly similar to ( 699) AT5G01830 | Symbols: | armadillo/beta-catenin repeat family protein / U-box domain-containing protein | chr5:320983-323007 FORWARDmoderately similar to ( 209) SPL11_ORYSA Spotted leaf protein 11 (Spotted leaf11) (Cell death-related protein SPL11) - Oryza sativa (Rice)moderately similar to ( 483) loc_os05g39930 12005.m08170 protein spotted leaf protein 11, putative, expre…	1
29.5.11.4.2	protein.degradation.ubiquitin.E3.RING	potri.006g123500	'weakly similar to ( 155) AT3G53690 | Symbols: | zinc finger (C3HC4-type RING finger) family protein | chr3:19898997-19900044 REVERSEweakly similar to ( 152) loc_os08g35060 12008.m07495 protein ubiquitin-conjugating enzyme 7-interacting protein 4, putative, expressed no original description'	1
29.5.11.4.2	protein.degradation.ubiquitin.E3.RING	potri.006g128700	'moderately similar to ( 356) AT3G09770 | Symbols: | zinc finger (C3HC4-type RING finger) family protein | chr3:2996629-2997835 REVERSEmoderately similar to ( 382) loc_os10g13670 12010.m04622 protein zinc finger, RING-type, putative, expressed no original description'	1
29.5.11.4.2	protein.degradation.ubiquitin.E3.RING	potri.006g245400	'moderately similar to ( 422) AT5G25560 | Symbols: | zinc finger (C3HC4-type RING finger) family protein | chr5:8899486-8901453 FORWARDmoderately similar to ( 365) loc_os01g52110 12001.m42711 protein RING finger and CHY zinc finger domain-containing protein 1, putative, expressed no original description'	1
29.5.11.4.2	protein.degradation.ubiquitin.E3.RING	potri.007g103700	'moderately similar to ( 460) AT5G63970 | Symbols: | copine-related | chr5:25607006-25608916 REVERSEmoderately similar to ( 413) loc_os01g73000 12001.m97576 protein copine-4, putative, expressedvWA_copine_like Copine no original description'	1
29.5.11.4.2	protein.degradation.ubiquitin.E3.RING	potri.007g110600	'moderately similar to ( 371) AT5G09800 | Symbols: | U-box domain-containing protein | chr5:3043123-3044352 REVERSEvery weakly similar to (86.3) SPL11_ORYSA Spotted leaf protein 11 (Spotted leaf11) (Cell death-related protein SPL11) - Oryza sativa (Rice)moderately similar to ( 231) loc_os02g33680 12002.m08459 protein U-box domain containing protein, expressedUbox no original description'	1
29.5.11.4.2	protein.degradation.ubiquitin.E3.RING	potri.007g126900	'highly similar to ( 772) AT2G31510 | Symbols: | IBR domain-containing protein / ARIADNE-like protein ARI7 (ARI7) | chr2:13416991-13421170 REVERSEhighly similar to ( 761) loc_os04g41470 12004.m35358 protein protein ariadne-1, putative, expressed no original description'	1
29.5.11.4.2	protein.degradation.ubiquitin.E3.RING	potri.008g137700	'moderately similar to ( 325) AT5G37490 | Symbols: | U-box domain-containing protein | chr5:14887744-14889051 FORWARDweakly similar to ( 111) SPL11_ORYSA Spotted leaf protein 11 (Spotted leaf11) (Cell death-related protein SPL11) - Oryza sativa (Rice)moderately similar to ( 321) loc_os03g13740 12003.m06818 protein immediate-early fungal elicitor protein CMPG1, putative, expressedUbox no original …	1
29.5.11.4.2	protein.degradation.ubiquitin.E3.RING	potri.009g003500	moderately similar to ( 377) AT2G27950 | Symbols: | FUNCTIONS IN: molecular_function unknown; INVOLVED IN: biological_process unknown; LOCATED IN: chloroplast; BEST Arabidopsis thaliana protein match is: protein binding / zinc ion binding (TAIR:AT5G04460.1); Has 502 Blast hits to 402 proteins in 102 species: Archae - 0; Bacteria - 164; Metazoa - 106; Fungi - 26; Plants - 62; Viruses - 0; Other Eu…	1
29.5.11.4.2	protein.degradation.ubiquitin.E3.RING	potri.009g023300	'weakly similar to ( 179) AT2G44410 | Symbols: | protein binding / zinc ion binding | chr2:18328873-18330114 FORWARDweakly similar to ( 121) loc_os01g61420 12001.m12268 protein zinc finger, C3HC4 type family protein, expressed no original description'	1
29.5.11.4.2	protein.degradation.ubiquitin.E3.RING	potri.009g034800	'moderately similar to ( 218) AT3G46620 | Symbols: | zinc finger (C3HC4-type RING finger) family protein | chr3:17178837-17180024 REVERSEmoderately similar to ( 236) loc_os05g01940 12005.m04730 protein zinc finger, RING-type, putative, expressed no original description'	1
29.5.11.4.2	protein.degradation.ubiquitin.E3.RING	potri.009g135400	very weakly similar to (87.4) AT4G35070 | Symbols: | FUNCTIONS IN: molecular_function unknown; INVOLVED IN: biological_process unknown; LOCATED IN: cellular_component unknown; EXPRESSED IN: 11 plant structures; EXPRESSED DURING: 8 growth stages; BEST Arabidopsis thaliana protein match is: SBP1 (s-ribonuclease binding protein 1); protein binding / zinc ion binding (TAIR:AT1G45976.1); Has 495 Blast…	1
29.5.11.4.2	protein.degradation.ubiquitin.E3.RING	potri.010g014800	'moderately similar to ( 305) AT3G06330 | Symbols: | zinc finger (C3HC4-type RING finger) family protein | chr3:1917334-1919330 FORWARDweakly similar to ( 167) loc_os02g06920 12002.m33567 protein protein binding protein, putative, expressed no original description'	1
29.5.11.4.2	protein.degradation.ubiquitin.E3.RING	potri.010g049600	'highly similar to ( 568) AT5G14420 | Symbols: RGLG2 | RGLG2 (RING domain Ligase2); ubiquitin-protein ligase | chr5:4648355-4650563 REVERSEhighly similar to ( 557) loc_os01g68060 12001.m12910 protein copine-6, putative, expressedvWA_copine_like Copine no original description'	1
29.5.11.4.2	protein.degradation.ubiquitin.E3.RING	potri.010g077800	'moderately similar to ( 327) AT2G30580 | Symbols: DRIP2 | DRIP2 (DREB2A-INTERACTING PROTEIN 2); protein binding / ubiquitin-protein ligase/ zinc ion binding | chr2:13026444-13030363 FORWARDmoderately similar to ( 290) loc_os03g43360 12003.m09383 protein protein binding protein, putative, expressed no original description'	1
29.5.11.4.2	protein.degradation.ubiquitin.E3.RING	potri.010g103100	'moderately similar to ( 305) AT5G37490 | Symbols: | U-box domain-containing protein | chr5:14887744-14889051 FORWARDweakly similar to ( 119) SPL11_ORYSA Spotted leaf protein 11 (Spotted leaf11) (Cell death-related protein SPL11) - Oryza sativa (Rice)moderately similar to ( 307) loc_os02g50460 12002.m10080 protein immediate-early fungal elicitor protein CMPG1, putative, expressedUbox U-box no ori…	1
29.5.11.4.2	protein.degradation.ubiquitin.E3.RING	potri.010g118000	weakly similar to ( 124) AT2G01150 | Symbols: RHA2B | RHA2B (RING-H2 FINGER PROTEIN 2B); protein binding / ubiquitin-protein ligase/ zinc ion binding | chr2:100703-101146 FORWARD no original description	1
29.5.11.4.2	protein.degradation.ubiquitin.E3.RING	potri.010g201300	'moderately similar to ( 239) AT2G39720 | Symbols: RHC2A | RHC2A; protein binding / zinc ion binding | chr2:16567506-16568711 REVERSEmoderately similar to ( 268) loc_os05g01940 12005.m04730 protein zinc finger, RING-type, putative, expressedDUF1117 no original description'	1
29.5.11.4.2	protein.degradation.ubiquitin.E3.RING	potri.010g220700	'weakly similar to ( 154) AT2G37150 | Symbols: | zinc finger (C3HC4-type RING finger) family protein | chr2:15603748-15605988 REVERSEweakly similar to ( 125) loc_os05g07070 12005.m083625 protein zinc finger, C3HC4 type family protein, expressed no original description'	1
29.5.11.4.2	protein.degradation.ubiquitin.E3.RING	potri.010g226500	'highly similar to ( 767) AT3G54850 | Symbols: ATPUB14, PUB14 | PUB14; ubiquitin-protein ligase | chr3:20321524-20323848 FORWARDhighly similar to ( 543) SPL11_ORYSA Spotted leaf protein 11 (Spotted leaf11) (Cell death-related protein SPL11) - Oryza sativa (Rice)highly similar to ( 639) loc_os06g01304 12006.m71404 protein spotted leaf protein 11, putative, expressedUbox U-box no original descripti…	1
29.5.11.4.2	protein.degradation.ubiquitin.E3.RING	potri.010g243400	'weakly similar to ( 144) AT2G35910 | Symbols: | zinc finger (C3HC4-type RING finger) family protein | chr2:15073225-15073878 REVERSEweakly similar to ( 121) loc_os07g06560 12007.m05116 protein RING-H2 finger protein ATL2I, putative no original description'	1
29.5.11.4.2	protein.degradation.ubiquitin.E3.RING	potri.011g042300	'highly similar to ( 589) AT1G61350 | Symbols: | armadillo/beta-catenin repeat family protein | chr1:22634099-22635820 FORWARDmoderately similar to ( 415) loc_os07g37350 12007.m07985 protein armadillo/beta-catenin-like repeat family protein, expressed no original description'	1
29.5.11.4.2	protein.degradation.ubiquitin.E3.RING	potri.011g051800	'weakly similar to ( 158) AT4G27470 | Symbols: | zinc finger (C3HC4-type RING finger) family protein | chr4:13735576-13736307 FORWARDweakly similar to ( 110) loc_os02g42690 12002.m33794 protein zinc finger, C3HC4 type family protein, expressed no original description'	1
29.5.11.4.2	protein.degradation.ubiquitin.E3.RING	potri.011g063100	'weakly similar to ( 108) AT2G42350 | Symbols: | zinc finger (C3HC4-type RING finger) family protein | chr2:17639245-17639898 FORWARDvery weakly similar to (96.3) loc_os02g15110 12002.m06754 protein RING-H2 finger protein ATL5H precursor, putative, expressed no original description'	1
29.5.11.4.2	protein.degradation.ubiquitin.E3.RING	potri.011g094800	'moderately similar to ( 413) AT5G55970 | Symbols: | zinc finger (C3HC4-type RING finger) family protein | chr5:22668019-22669312 FORWARDmoderately similar to ( 317) loc_os01g50750 12001.m11256 protein protein binding protein, putative, expressed no original description'	1
29.5.11.4.2	protein.degradation.ubiquitin.E3.RING	potri.011g142700	'moderately similar to ( 222) AT3G12920 | Symbols: | protein binding / zinc ion binding | chr3:4122127-4123323 REVERSEweakly similar to ( 102) loc_os03g46570 12003.m09676 protein ubiquitin-protein ligase/ zinc ion binding protein, putative, expressed no original description'	1
29.5.11.4.2	protein.degradation.ubiquitin.E3.RING	potri.012g003900	weakly similar to ( 109) AT5G07040 | Symbols: | zinc finger (C3HC4-type RING finger) family protein | chr5:2190344-2190823 FORWARD no original description	1
29.5.11.4.2	protein.degradation.ubiquitin.E3.RING	potri.012g011500	'weakly similar to ( 193) AT5G53110 | Symbols: | FUNCTIONS IN: molecular_function unknown; INVOLVED IN: biological_process unknown; LOCATED IN: endomembrane system; EXPRESSED IN: 8 plant structures; EXPRESSED DURING: 4 anthesis, C globular stage, petal differentiation and expansion stage; BEST Arabidopsis thaliana protein match is: zinc finger (C3HC4-type RING finger) family protein (TAIR:AT2G464…	1
29.5.11.4.2	protein.degradation.ubiquitin.E3.RING	potri.012g053800	'moderately similar to ( 266) AT1G73760 | Symbols: | zinc finger (C3HC4-type RING finger) family protein | chr1:27739366-27741161 REVERSEweakly similar to ( 171) loc_os01g49770 12001.m11162 protein protein binding protein, putative, expressed no original description'	1
29.5.11.4.2	protein.degradation.ubiquitin.E3.RING	potri.012g068100	highly similar to ( 620) AT1G18660 | Symbols: | zinc finger (C3HC4-type RING finger) family protein | chr1:6421433-6425565 FORWARDCOG2802 LON no original description	1
29.5.11.4.2	protein.degradation.ubiquitin.E3.RING	potri.012g076400	'moderately similar to ( 423) AT5G65200 | Symbols: PUB38, ATPUB38 | PUB38 (PLANT U-BOX 38); ubiquitin-protein ligase | chr5:26048173-26049843 REVERSEweakly similar to ( 108) SPL11_ORYSA Spotted leaf protein 11 (Spotted leaf11) (Cell death-related protein SPL11) - Oryza sativa (Rice)weakly similar to ( 170) loc_os06g13080 12006.m06023 protein spotted leaf protein 11, putative, expressed no origina…	1
29.5.11.4.2	protein.degradation.ubiquitin.E3.RING	potri.012g078000	'weakly similar to ( 156) AT3G48030 | Symbols: | hypoxia-responsive family protein / zinc finger (C3HC4-type RING finger) family protein | chr3:17725410-17727954 REVERSEvery weakly similar to (98.6) loc_os09g20900 12009.m05297 protein RING-H2 finger protein ATL3I, putative, expressed no original description'	1
29.5.11.4.2	protein.degradation.ubiquitin.E3.RING	potri.012g082200	'moderately similar to ( 249) AT1G10650 | Symbols: | protein binding / zinc ion binding | chr1:3524122-3525060 REVERSEweakly similar to ( 194) loc_os02g03760 12002.m33535 protein S-ribonuclease binding protein SBP1, putative, expressed no original description'	1
29.5.11.4.2	protein.degradation.ubiquitin.E3.RING	potri.012g090100	'highly similar to ( 568) AT5G14420 | Symbols: RGLG2 | RGLG2 (RING domain Ligase2); ubiquitin-protein ligase | chr5:4648355-4650563 REVERSEhighly similar to ( 548) loc_os01g68060 12001.m12910 protein copine-6, putative, expressedvWA_copine_like Copine no original description'	1
29.5.11.4.2	protein.degradation.ubiquitin.E3.RING	potri.014g016400	'moderately similar to ( 496) AT3G01400 | Symbols: | armadillo/beta-catenin repeat family protein | chr3:151920-152987 FORWARDweakly similar to ( 180) SPL11_ORYSA Spotted leaf protein 11 (Spotted leaf11) (Cell death-related protein SPL11) - Oryza sativa (Rice)moderately similar to ( 311) loc_os07g39880 12007.m08230 protein exodeoxyribonuclease V, putative, expressed no original description'	1
29.5.11.4.2	protein.degradation.ubiquitin.E3.RING	potri.014g053600	'weakly similar to ( 141) AT3G60220 | Symbols: ATL4 | ATL4; protein binding / zinc ion binding | chr3:22254790-22255794 REVERSEvery weakly similar to (93.2) loc_os02g46340 12002.m09671 protein RING-H2 finger protein ATL3J, putative, expressed no original description'	1
29.5.11.4.2	protein.degradation.ubiquitin.E3.RING	potri.014g139400	'weakly similar to ( 154) AT3G58720 | Symbols: | zinc finger (C3HC4-type RING finger) family protein | chr3:21716920-21717892 REVERSEvery weakly similar to ( 100) loc_os09g17610 12009.m05019 protein protein binding protein, putative, expressed no original description'	1
29.5.11.4.2	protein.degradation.ubiquitin.E3.RING	potri.014g170400	'weakly similar to ( 173) AT2G04240 | Symbols: XERICO | XERICO; protein binding / zinc ion binding | chr2:1461816-1462304 REVERSEweakly similar to ( 106) loc_os08g38460 12008.m07830 protein RING-H2 finger protein, putative, expressed no original description'	1
29.5.11.4.2	protein.degradation.ubiquitin.E3.RING	potri.015g043900	'moderately similar to ( 252) AT1G73760 | Symbols: | zinc finger (C3HC4-type RING finger) family protein | chr1:27739366-27741161 REVERSEweakly similar to ( 169) loc_os01g49770 12001.m11162 protein protein binding protein, putative, expressed no original description'	1
29.5.11.4.2	protein.degradation.ubiquitin.E3.RING	potri.015g069400	weakly similar to ( 192) AT3G48070 | Symbols: | protein binding / zinc ion binding | chr3:17750878-17752297 FORWARDweakly similar to ( 145) loc_os02g37030 12002.m08791 protein expressed protein no original description	1
29.5.11.4.2	protein.degradation.ubiquitin.E3.RING	potri.016g003000	'moderately similar to ( 472) AT5G14420 | Symbols: RGLG2 | RGLG2 (RING domain Ligase2); ubiquitin-protein ligase | chr5:4648355-4650563 REVERSEmoderately similar to ( 495) loc_os08g38600 12008.m07844 protein copine-6, putative, expressedvWA_copine_like Copine no original description'	1
29.5.11.4.2	protein.degradation.ubiquitin.E3.RING	potri.016g064600	moderately similar to ( 400) AT2G38920 | Symbols: | SPX (SYG1/Pho81/XPR1) domain-containing protein / zinc finger (C3HC4-type RING finger) protein-related | chr2:16248490-16250585 REVERSEmoderately similar to ( 405) loc_os03g44810 12003.m101424 protein expressed proteinSPX no original description	1
29.5.11.4.2	protein.degradation.ubiquitin.E3.RING	potri.016g105900	'weakly similar to ( 185) AT5G05830 | Symbols: | zinc finger (C3HC4-type RING finger) family protein | chr5:1755910-1756825 FORWARDweakly similar to ( 157) loc_os05g37900 12005.m07969 protein zinc finger, C3HC4 type family protein, expressed no original description'	1
29.5.11.4.2	protein.degradation.ubiquitin.E3.RING	potri.016g115300	'moderately similar to ( 334) AT5G01520 | Symbols: | zinc finger (C3HC4-type RING finger) family protein | chr5:206797-208399 FORWARDmoderately similar to ( 329) loc_os10g35670 12010.m06387 protein RNA-binding protein, putative, expressed no original description'	1
29.5.11.4.2	protein.degradation.ubiquitin.E3.RING	potri.017g100100	'moderately similar to ( 221) AT5G15790 | Symbols: | zinc finger (C3HC4-type RING finger) family protein | chr5:5149800-5150964 FORWARDweakly similar to ( 193) loc_os01g70160 12001.m13064 protein protein binding protein, putative, expressed no original description'	1
29.5.11.4.2	protein.degradation.ubiquitin.E3.RING	potri.018g083600	'weakly similar to ( 170) AT3G06880 | Symbols: | nucleotide binding | chr3:2170589-2175686 REVERSEvery weakly similar to (84.7) SPL11_ORYSA Spotted leaf protein 11 (Spotted leaf11) (Cell death-related protein SPL11) - Oryza sativa (Rice)highly similar to ( 909) loc_os01g12930 12001.m07906 protein U-box domain containing protein, expressedWD40 Ubox no original description'	1
29.5.11.4.2	protein.degradation.ubiquitin.E3.RING	potri.018g098000	very weakly similar to (87.4) AT2G18670 | Symbols: | zinc finger (C3HC4-type RING finger) family protein | chr2:8093469-8094452 FORWARD no original description	1
29.5.11.4.2	protein.degradation.ubiquitin.E3.RING	potri.018g098100	very weakly similar to (92.8) AT2G18670 | Symbols: | zinc finger (C3HC4-type RING finger) family protein | chr2:8093469-8094452 FORWARD no original description	1
29.5.11.4.2	protein.degradation.ubiquitin.E3.RING	potri.019g091400	'weakly similar to ( 134) AT2G42360 | Symbols: | zinc finger (C3HC4-type RING finger) family protein | chr2:17640907-17641617 FORWARDvery weakly similar to (85.5) EL5_ORYSA E3 ubiquitin-protein ligase EL5 (EC 6.3.2.-) - Oryza sativa (Rice)very weakly similar to (92.0) loc_os01g55110 12001.m11671 protein RING-H2 finger protein ATL2K, putative, expressed no original description'	1
29.5.11.4.1	protein.degradation.ubiquitin.E3.HECT	potri.016g085200	'nearly identical (1270) AT5G02880 | Symbols: UPL4 | UPL4; ubiquitin-protein ligase | chr5:662643-668847 FORWARDmoderately similar to ( 465) loc_os05g03100 12005.m04844 protein HECT-domain family protein, expressedHECTc HECTc HUL4 HECT no original description'	1
29.5.11.5	protein.degradation.ubiquitin.ubiquitin protease	potri.005g156900	'highly similar to ( 616) AT4G24560 | Symbols: UBP16 | UBP16 (UBIQUITIN-SPECIFIC PROTEASE 16); ubiquitin thiolesterase/ ubiquitin-specific protease/ zinc ion binding | chr4:12679493-12684528 REVERSEmoderately similar to ( 442) loc_os09g28940 12009.m06045 protein ubiquitin-specific protease 16, putative, expressedPeptidase_C19E UCH Peptidase_C19D peptidase_C19C Peptidase_C19K Peptidase_C19 Peptida…	1
29.5.11.5	protein.degradation.ubiquitin.ubiquitin protease	potri.008g099600	'moderately similar to ( 296) AT3G17380 | Symbols: | meprin and TRAF homology domain-containing protein / MATH domain-containing protein | chr3:5950240-5952124 FORWARDvery weakly similar to (91.3) loc_os07g06950 12007.m05155 protein ubiquitin carboxyl-terminal hydrolase 7, putative, expressedMATH no original description'	1
29.5.11.5	protein.degradation.ubiquitin.ubiquitin protease	potri.017g049700	'moderately similar to ( 239) AT3G17380 | Symbols: | meprin and TRAF homology domain-containing protein / MATH domain-containing protein | chr3:5950240-5952124 FORWARDweakly similar to ( 101) loc_os07g06950 12007.m05155 protein ubiquitin carboxyl-terminal hydrolase 7, putative, expressedMATH no original description'	1
29.5.11.5	protein.degradation.ubiquitin.ubiquitin protease	potri.018g017000	'highly similar to ( 612) AT5G10790 | Symbols: UBP22 | UBP22 (UBIQUITIN-SPECIFIC PROTEASE 22); ubiquitin thiolesterase/ ubiquitin-specific protease/ zinc ion binding | chr5:3410638-3412559 FORWARDmoderately similar to ( 417) loc_os04g55360 12004.m10428 protein ubiquitin carboxyl-terminal hydrolase 22, putative, expressedPeptidase_C19D UCH Peptidase_C19E peptidase_C19C Peptidase_C19R Peptidase_C19…	1
29.5.11.5	protein.degradation.ubiquitin.ubiquitin protease	potri.018g107500	'highly similar to ( 566) AT5G57990 | Symbols: UBP23 | UBP23 (UBIQUITIN-SPECIFIC PROTEASE 23); ubiquitin thiolesterase/ ubiquitin-specific protease | chr5:23470218-23473997 REVERSEmoderately similar to ( 491) loc_os06g08530 12006.m31849 protein ubiquitin-specific protease 23, putative, expressedPeptidase_C19E UCH Peptidase_C19D Peptidase_C19 Peptidase_C19R Peptidase_C19K peptidase_C19C Peptidase_…	-1
29.5.11.1	protein.degradation.ubiquitin.ubiquitin	potri.001g025300	'moderately similar to ( 248) AT3G62250 | Symbols: UBQ5 | UBQ5 (ubiquitin 5); protein binding / structural constituent of ribosome | chr3:23037138-23037611 FORWARDweakly similar to ( 148) UBIQ_WHEAT Ubiquitin - Triticum aestivum (Wheat)moderately similar to ( 243) loc_os01g22490 12001.m08729 protein 40S ribosomal protein S27a, putative, expressedUbiquitin UBQ Nedd8 ubiquitin Ribosomal_S27 UBL no …	-1
29.5.11.1	protein.degradation.ubiquitin.ubiquitin	potri.001g173300	weakly similar to ( 147) AT1G15420 | Symbols: | unknown protein | chr1:5301794-5303296 REVERSEweakly similar to ( 122) loc_os01g46060 12001.m10805 protein expressed proteinUbiquitin NUC189 no original description	-1
29.5.11.1	protein.degradation.ubiquitin.ubiquitin	potri.012g024300	'moderately similar to ( 233) AT3G52590 | Symbols: UBQ1, EMB2167, ERD16, HAP4 | UBQ1 (UBIQUITIN EXTENSION PROTEIN 1); protein binding / structural constituent of ribosome | chr3:19505668-19506681 FORWARDweakly similar to ( 144) UBIQ_WHEAT Ubiquitin - Triticum aestivum (Wheat)moderately similar to ( 232) loc_os09g39500 12009.m60242 protein ubiquitin fusion protein, putative, expressedUbiquitin UBQ…	-1
29.5.11.1	protein.degradation.ubiquitin.ubiquitin	potri.001g263000	'highly similar to ( 657) AT4G05320 | Symbols: UBQ10 | UBQ10 (POLYUBIQUITIN 10); protein binding | chr4:2718559-2719932 FORWARDweakly similar to ( 134) UBIQ_WHEAT Ubiquitin - Triticum aestivum (Wheat)highly similar to ( 659) loc_os04g53620 12004.m101663 protein polyubiquitin OUB2, putative, expressedUbiquitin UBQ ubiquitin Nedd8 UBL no original description'	1
29.5.11.1	protein.degradation.ubiquitin.ubiquitin	potri.004g021500	'moderately similar to ( 268) AT4G05050 | Symbols: UBQ11 | UBQ11 (UBIQUITIN 11); protein binding | chr4:2588271-2588960 REVERSEweakly similar to ( 135) UBIQ_WHEAT Ubiquitin - Triticum aestivum (Wheat)moderately similar to ( 268) loc_os04g53620 12004.m101663 protein polyubiquitin OUB2, putative, expressedUbiquitin UBQ Nedd8 ubiquitin UBL no original description'	1
29.5.11.1	protein.degradation.ubiquitin.ubiquitin	potri.004g211600	weakly similar to ( 131) AT3G45180 | Symbols: | ubiquitin family protein | chr3:16538991-16539212 REVERSEweakly similar to ( 144) loc_os02g41820 12002.m09219 protein expressed proteinUbl5 no original description	1
29.5.11.1	protein.degradation.ubiquitin.ubiquitin	potri.008g039100	weakly similar to ( 131) AT5G42300 | Symbols: UBL5 | UBL5 (UBIQUITIN-LIKE PROTEIN 5) | chr5:16913611-16913832 REVERSEweakly similar to ( 148) loc_os02g41820 12002.m09219 protein expressed proteinUbl5 no original description	1
29.5.11.1	protein.degradation.ubiquitin.ubiquitin	potri.011g026600	'moderately similar to ( 395) AT5G03240 | Symbols: UBQ3 | UBQ3 (POLYUBIQUITIN 3); protein binding | chr5:771976-772896 REVERSEweakly similar to ( 134) UBIQ_WHEAT Ubiquitin - Triticum aestivum (Wheat)moderately similar to ( 398) loc_os04g53620 12004.m101663 protein polyubiquitin OUB2, putative, expressedUbiquitin UBQ ubiquitin Nedd8 UBL no original description'	1
29.5.11.2	protein.degradation.ubiquitin.E1	potri.015g096300	'highly similar to ( 579) AT1G05350 | Symbols: | thiF family protein | chr1:1560891-1564005 REVERSEhighly similar to ( 540) loc_os02g30310 12002.m33385 protein ubiquitin-activating enzyme E1 domain-containing protein 1, putative, expressedThiF_MoeB_HesA_family ThiF ThiF PRK05690 PRK08644 PRK12475 PRK08762 E1_enzyme_family YgdL_like PRK07688 Uba2_SUMO E1-2_like COG1179 E1_ThiF_like no original des…	-1
29.5.11.3	protein.degradation.ubiquitin.E2	potri.003g136200	'moderately similar to ( 291) AT4G27960 | Symbols: UBC9 | UBC9 (UBIQUITIN CONJUGATING ENZYME 9); ubiquitin-protein ligase | chr4:13916065-13917293 REVERSEweakly similar to ( 138) UBC2_WHEAT Ubiquitin-conjugating enzyme E2-17 kDa (EC 6.3.2.19) (Ubiquitin-protein ligase) (Ubiquitin carrier protein) - Triticum aestivum (Wheat)moderately similar to ( 279) loc_os06g30970 12006.m07639 protein ubiquitin…	-1
29.5.11.3	protein.degradation.ubiquitin.E2	potri.006g110200	'moderately similar to ( 241) AT1G64230 | Symbols: UBC28 | ubiquitin-conjugating enzyme, putative | chr1:23833792-23835220 FORWARDweakly similar to ( 117) UBC2_WHEAT Ubiquitin-conjugating enzyme E2-17 kDa (EC 6.3.2.19) (Ubiquitin-protein ligase) (Ubiquitin carrier protein) - Triticum aestivum (Wheat)moderately similar to ( 229) loc_os06g30970 12006.m07639 protein ubiquitin-conjugating enzyme E2-1…	-1
29.5.11.3	protein.degradation.ubiquitin.E2	potri.008g053800	'moderately similar to ( 251) AT3G46460 | Symbols: UBC13 | UBC13 (ubiquitin-conjugating enzyme 13); ubiquitin-protein ligase | chr3:17096120-17097315 REVERSEmoderately similar to ( 219) UBC7_WHEAT Ubiquitin-conjugating enzyme E2 7 (EC 6.3.2.19) (Ubiquitin-protein ligase 7) (Ubiquitin carrier protein 7) - Triticum aestivum (Wheat)moderately similar to ( 247) loc_os05g38550 12005.m08034 protein ubi…	-1
29.5.11.3	protein.degradation.ubiquitin.E2	potri.001g254500	'moderately similar to ( 288) AT3G20060 | Symbols: UBC19 | UBC19 (ubiquitin-conjugating enzyme19); ubiquitin-protein ligase | chr3:7002927-7003727 REVERSEweakly similar to ( 130) UBC2_MEDSA Ubiquitin-conjugating enzyme E2-17 kDa (EC 6.3.2.19) (Ubiquitin-protein ligase) (Ubiquitin carrier protein) - Medicago sativa (Alfalfa)moderately similar to ( 249) loc_os01g16650 12001.m08261 protein ubiquitin…	1
29.5.11.3	protein.degradation.ubiquitin.E2	potri.004g043500	'highly similar to ( 819) AT2G33770 | Symbols: UBC24, ATUBC24, PHO2 | PHO2 (PHOSPHATE 2); ubiquitin-protein ligase | chr2:14277785-14281482 REVERSEhighly similar to ( 690) loc_os05g48390 12005.m08910 protein ubiquitin conjugating enzyme, putative, expressedUBCc UQ_con UBCc COG5078 no original description'	1
29.5.11.3	protein.degradation.ubiquitin.E2	potri.005g126500	'moderately similar to ( 334) AT4G36800 | Symbols: RCE1 | RCE1 (RUB1 CONJUGATING ENZYME 1); NEDD8 ligase/ small conjugating protein ligase | chr4:17341237-17342148 REVERSEvery weakly similar to (81.3) UBC2_MEDSA Ubiquitin-conjugating enzyme E2-17 kDa (EC 6.3.2.19) (Ubiquitin-protein ligase) (Ubiquitin carrier protein) - Medicago sativa (Alfalfa)moderately similar to ( 305) loc_os10g11260 12010.m2…	1
29.5.11.3	protein.degradation.ubiquitin.E2	potri.006g240900	'moderately similar to ( 315) AT5G25760 | Symbols: PEX4 | PEX4 (PEROXIN4); protein binding / ubiquitin-protein ligase | chr5:8967983-8969173 FORWARDweakly similar to ( 114) UBC2_MEDSA Ubiquitin-conjugating enzyme E2-17 kDa (EC 6.3.2.19) (Ubiquitin-protein ligase) (Ubiquitin carrier protein) - Medicago sativa (Alfalfa)moderately similar to ( 319) loc_os02g42314 12002.m33306 protein ubiquitin-conju…	1
29.5.11.3	protein.degradation.ubiquitin.E2	potri.007g018700	'moderately similar to ( 283) AT1G75440 | Symbols: UBC16 | UBC16 (ubiquitin-conjugating enzyme 16); small conjugating protein ligase/ ubiquitin-protein ligase | chr1:28313623-28314960 FORWARDmoderately similar to ( 288) loc_os03g47770 12003.m09788 protein ubiquitin-conjugating enzyme E2 W, putative, expressedUQ_con UBCc UBCc COG5078 no original description'	1
29.5.11.3	protein.degradation.ubiquitin.E2	potri.009g049600	'moderately similar to ( 244) AT3G20060 | Symbols: UBC19 | UBC19 (ubiquitin-conjugating enzyme19); ubiquitin-protein ligase | chr3:7002927-7003727 REVERSEweakly similar to ( 124) UBC2_MEDSA Ubiquitin-conjugating enzyme E2-17 kDa (EC 6.3.2.19) (Ubiquitin-protein ligase) (Ubiquitin carrier protein) - Medicago sativa (Alfalfa)moderately similar to ( 224) loc_os01g16650 12001.m08261 protein ubiquitin…	1
29.5.11.3	protein.degradation.ubiquitin.E2	potri.010g143900	'moderately similar to ( 224) AT3G17000 | Symbols: UBC32 | UBC32 (ubiquitin-conjugating enzyme 32); ubiquitin-protein ligase | chr3:5797296-5799467 FORWARDweakly similar to ( 194) loc_os03g19500 12003.m07367 protein ubiquitinating enzyme, putative, expressed no original description'	1
29.5.11.3	protein.degradation.ubiquitin.E2	potri.010g206800	'moderately similar to ( 253) AT3G46460 | Symbols: UBC13 | UBC13 (ubiquitin-conjugating enzyme 13); ubiquitin-protein ligase | chr3:17096120-17097315 REVERSEmoderately similar to ( 225) UBC7_WHEAT Ubiquitin-conjugating enzyme E2 7 (EC 6.3.2.19) (Ubiquitin-protein ligase 7) (Ubiquitin carrier protein 7) - Triticum aestivum (Wheat)moderately similar to ( 254) loc_os05g38550 12005.m08034 protein ubi…	1
29.5.11.3	protein.degradation.ubiquitin.E2	potri.014g041500	'moderately similar to ( 232) AT2G18600 | Symbols: | RUB1-conjugating enzyme, putative | chr2:8073337-8074565 REVERSEmoderately similar to ( 227) loc_os10g11260 12010.m22016 protein NEDD8-conjugating enzyme Ubc12-like, putative, expressedUQ_con COG5078 UBCc UBCc no original description'	1
29.5.11.3	protein.degradation.ubiquitin.E2	potri.014g086600	'moderately similar to ( 241) AT5G41340 | Symbols: UBC4, ATUBC4 | UBC4 (UBIQUITIN CONJUGATING ENZYME 4); ubiquitin-protein ligase | chr5:16538296-16539956 REVERSEmoderately similar to ( 235) UBC4_WHEAT Ubiquitin-conjugating enzyme E2-23 kDa (EC 6.3.2.19) (Ubiquitin-protein ligase) (Ubiquitin carrier protein) - Triticum aestivum (Wheat)moderately similar to ( 250) loc_os10g31000 12010.m21788 prote…	1
29.5.11.3	protein.degradation.ubiquitin.E2	potri.019g083800	'moderately similar to ( 264) AT4G27960 | Symbols: UBC9 | UBC9 (UBIQUITIN CONJUGATING ENZYME 9); ubiquitin-protein ligase | chr4:13916065-13917293 REVERSEweakly similar to ( 132) UBC2_WHEAT Ubiquitin-conjugating enzyme E2-17 kDa (EC 6.3.2.19) (Ubiquitin-protein ligase) (Ubiquitin carrier protein) - Triticum aestivum (Wheat)moderately similar to ( 261) loc_os04g57220 12004.m101686 protein ubiquiti…	1
29.5.11.4.3.1	protein.degradation.ubiquitin.E3.SCF.SKP	potri.002g160600	'moderately similar to ( 354) AT3G61415 | Symbols: ASK21 | ASK21 (ARABIDOPSIS SKP1-LIKE 21); protein binding / ubiquitin-protein ligase | chr3:22723052-22725577 REVERSEmoderately similar to ( 307) loc_os03g01660 12003.m05712 protein ASK20, putative, expressed no original description'	-1
29.5.11.4.3.2	protein.degradation.ubiquitin.E3.SCF.FBOX	potri.001g079300	'nearly identical (1024) AT2G44900 | Symbols: | armadillo/beta-catenin repeat family protein / F-box family protein | chr2:18511719-18515762 REVERSEhighly similar to ( 623) loc_os10g41360 12010.m06900 protein ubiquitin-protein ligase, putative, expressed no original description'	-1
29.5.11.4.3.2	protein.degradation.ubiquitin.E3.SCF.FBOX	potri.001g273900	'moderately similar to ( 439) AT2G26850 | Symbols: | F-box family protein | chr2:11449369-11450889 REVERSEmoderately similar to ( 439) loc_os01g17390 12001.m08330 protein cyclin-like F-box, putative, expressed no original description'	-1
29.5.11.4.3.2	protein.degradation.ubiquitin.E3.SCF.FBOX	potri.001g277400	weakly similar to ( 125) AT2G17030 | Symbols: | F-box family protein | chr2:7399108-7400650 FORWARD no original description	-1
29.5.11.4.3.2	protein.degradation.ubiquitin.E3.SCF.FBOX	potri.001g390200	'highly similar to ( 510) AT1G53320 | Symbols: AtTLP7 | AtTLP7 (TUBBY LIKE PROTEIN 7); phosphoric diester hydrolase/ transcription factor | chr1:19891237-19893429 REVERSEmoderately similar to ( 444) loc_os01g48370 12001.m11028 protein tubby protein, putative, expressedTub no original description'	-1
29.5.11.4.3.2	protein.degradation.ubiquitin.E3.SCF.FBOX	potri.002g054500	weakly similar to ( 115) AT2G27310 | Symbols: | F-box family protein | chr2:11683954-11684967 REVERSE no original description	-1
29.5.11.4.3.2	protein.degradation.ubiquitin.E3.SCF.FBOX	potri.002g099100	'moderately similar to ( 357) AT4G08980 | Symbols: | F-box family protein (FBW2) | chr4:5758993-5760108 FORWARDmoderately similar to ( 311) loc_os06g11630 12006.m05880 protein ubiquitin-protein ligase, putative, expressed no original description'	-1
29.5.11.4.3.2	protein.degradation.ubiquitin.E3.SCF.FBOX	potri.002g132400	'moderately similar to ( 247) AT1G13570 | Symbols: | F-box family protein | chr1:4642528-4643930 REVERSEweakly similar to ( 130) loc_os02g33400 12002.m08433 protein F-box domain containing protein, expressed no original description'	-1
29.5.11.4.3.2	protein.degradation.ubiquitin.E3.SCF.FBOX	potri.002g153900	'moderately similar to ( 308) AT4G00755 | Symbols: | F-box family protein | chr4:325294-326787 FORWARDmoderately similar to ( 267) loc_os03g02560 12003.m34767 protein F-box protein, putative, expressed no original description'	-1
29.5.11.4.3.2	protein.degradation.ubiquitin.E3.SCF.FBOX	potri.003g218400	'weakly similar to ( 185) AT2G44130 | Symbols: | kelch repeat-containing F-box family protein | chr2:18253731-18254960 FORWARDweakly similar to ( 192) loc_os06g39370 12006.m08475 protein protein kinase Kelch repeat:Kelch, putative, expressed no original description'	-1
29.5.11.4.3.2	protein.degradation.ubiquitin.E3.SCF.FBOX	potri.005g032100	'weakly similar to ( 186) AT1G55000 | Symbols: | peptidoglycan-binding LysM domain-containing protein | chr1:20514762-20516166 FORWARDweakly similar to ( 148) loc_os03g49250 12003.m09927 protein lysM domain containing protein, expressed no original description'	-1
29.5.11.4.3.2	protein.degradation.ubiquitin.E3.SCF.FBOX	potri.005g121600	'moderately similar to ( 486) AT2G18280 | Symbols: AtTLP2 | AtTLP2 (TUBBY LIKE PROTEIN 2); phosphoric diester hydrolase/ transcription factor | chr2:7946754-7948176 FORWARDmoderately similar to ( 491) loc_os02g47640 12002.m09798 protein tubby-like protein, putative, expressedTub no original description'	-1
29.5.11.4.3.2	protein.degradation.ubiquitin.E3.SCF.FBOX	potri.005g166500	'moderately similar to ( 285) AT1G22220 | Symbols: | F-box family protein | chr1:7846694-7847638 FORWARDmoderately similar to ( 220) loc_os05g41130 12005.m08289 protein F-box domain containing protein, expressed no original description'	-1
29.5.11.4.3.2	protein.degradation.ubiquitin.E3.SCF.FBOX	potri.005g208200	weakly similar to ( 124) AT2G27310 | Symbols: | F-box family protein | chr2:11683954-11684967 REVERSE no original description	-1
29.5.11.4.3.2	protein.degradation.ubiquitin.E3.SCF.FBOX	potri.005g210500	moderately similar to ( 288) AT4G02740 | Symbols: | CONTAINS InterPro DOMAIN/s: Cyclin-like F-box (InterPro:IPR001810); BEST Arabidopsis thaliana protein match is: unknown protein (TAIR:AT4G02760.2); Has 1691 Blast hits to 1200 proteins in 170 species: Archae - 2; Bacteria - 109; Metazoa - 687; Fungi - 197; Plants - 199; Viruses - 23; Other Eukaryotes - 474 (source: NCBI BLink). | chr4:1217756-12…	-1
29.5.11.4.3.2	protein.degradation.ubiquitin.E3.SCF.FBOX	potri.005g228500	'moderately similar to ( 459) AT1G47270 | Symbols: AtTLP6 | AtTLP6 (TUBBY LIKE PROTEIN 6); phosphoric diester hydrolase/ transcription factor | chr1:17326828-17328564 FORWARDmoderately similar to ( 483) loc_os02g47640 12002.m09798 protein tubby-like protein, putative, expressedTub no original description'	-1
29.5.11.4.3.2	protein.degradation.ubiquitin.E3.SCF.FBOX	potri.006g013200	moderately similar to ( 289) AT4G12560 | Symbols: | F-box family protein | chr4:7441815-7443157 FORWARD no original description	-1
29.5.11.4.3.2	protein.degradation.ubiquitin.E3.SCF.FBOX	potri.006g040000	'moderately similar to ( 368) AT2G26850 | Symbols: | F-box family protein | chr2:11449369-11450889 REVERSEmoderately similar to ( 372) loc_os01g17390 12001.m08330 protein cyclin-like F-box, putative, expressed no original description'	-1
29.5.11.4.3.2	protein.degradation.ubiquitin.E3.SCF.FBOX	potri.006g196900	'moderately similar to ( 209) AT1G15670 | Symbols: | kelch repeat-containing F-box family protein | chr1:5390119-5391198 FORWARDweakly similar to ( 198) loc_os06g39370 12006.m08475 protein protein kinase Kelch repeat:Kelch, putative, expressed no original description'	-1
29.5.11.4.3.2	protein.degradation.ubiquitin.E3.SCF.FBOX	potri.008g006300	'highly similar to ( 506) AT1G51550 | Symbols: | F-box family protein | chr1:19117646-19119291 REVERSEweakly similar to ( 114) ADO3_ORYSA Adagio-like protein 3 - Oryza sativa (Rice)moderately similar to ( 417) loc_os08g13360 12008.m26626 protein adagio protein 1, putative, expressed no original description'	-1
29.5.11.4.3.2	protein.degradation.ubiquitin.E3.SCF.FBOX	potri.008g050800	moderately similar to ( 245) AT2G39490 | Symbols: | F-box family protein | chr2:16487151-16488464 REVERSE no original description	-1
29.5.11.4.3.2	protein.degradation.ubiquitin.E3.SCF.FBOX	potri.008g110400	moderately similar to ( 308) AT1G13570 | Symbols: | F-box family protein | chr1:4642528-4643930 REVERSE no original description	-1
29.5.11.4.3.2	protein.degradation.ubiquitin.E3.SCF.FBOX	potri.008g176000	'moderately similar to ( 493) AT1G67480 | Symbols: | kelch repeat-containing F-box family protein | chr1:25277294-25278529 FORWARDhighly similar to ( 501) loc_os02g30210 12002.m100041 protein SKIP4, putative, expressed no original description'	-1
29.5.11.4.3.2	protein.degradation.ubiquitin.E3.SCF.FBOX	potri.008g195200	'highly similar to ( 543) AT2G47900 | Symbols: AtTLP3 | AtTLP3 (TUBBY LIKE PROTEIN 3); phosphoric diester hydrolase/ transcription factor | chr2:19611196-19612766 REVERSEhighly similar to ( 533) loc_os03g22800 12003.m78863 protein tubby protein, putative, expressedTub no original description'	-1
29.5.11.4.3.2	protein.degradation.ubiquitin.E3.SCF.FBOX	potri.009g066500	'moderately similar to ( 358) AT5G26960 | Symbols: | kelch repeat-containing F-box family protein | chr5:9484908-9486149 REVERSEmoderately similar to ( 202) loc_os12g04130 12012.m04408 protein kelch motif family protein, expressed no original description'	-1
29.5.11.4.3.2	protein.degradation.ubiquitin.E3.SCF.FBOX	potri.009g068100	'moderately similar to ( 363) AT2G32560 | Symbols: | F-box family protein | chr2:13824820-13826761 FORWARDmoderately similar to ( 348) loc_os01g17390 12001.m08330 protein cyclin-like F-box, putative, expressed no original description'	-1
29.5.11.4.3.2	protein.degradation.ubiquitin.E3.SCF.FBOX	potri.010g042900	moderately similar to ( 246) AT1G23390 | Symbols: | kelch repeat-containing F-box family protein | chr1:8309449-8310633 REVERSEweakly similar to ( 102) loc_os09g12150 12009.m04477 protein expressed protein no original description	-1
29.5.11.4.3.2	protein.degradation.ubiquitin.E3.SCF.FBOX	potri.011g010100	'moderately similar to ( 297) AT5G63520 | Symbols: | FUNCTIONS IN: molecular_function unknown; INVOLVED IN: biological_process unknown; LOCATED IN: cellular_component unknown; EXPRESSED IN: 23 plant structures; EXPRESSED DURING: 13 growth stages; CONTAINS InterPro DOMAIN/s: Cyclin-like F-box (InterPro:IPR001810), FIST domain, N-terminal (InterPro:IPR013702); Has 96 Blast hits to 96 proteins in 46…	-1
29.5.11.4.3.2	protein.degradation.ubiquitin.E3.SCF.FBOX	potri.011g024200	weakly similar to ( 106) AT3G52680 | Symbols: | F-box family protein | chr3:19527075-19528838 FORWARD no original description	-1
29.5.11.4.3.2	protein.degradation.ubiquitin.E3.SCF.FBOX	potri.011g066700	'highly similar to ( 685) AT2G42620 | Symbols: MAX2, ORE9, PP2 | MAX2 (MORE AXILLARY BRANCHES 2); ubiquitin-protein ligase | chr2:17756170-17758251 FORWARDhighly similar to ( 543) MAX2_ORYSA F-box/LRR-repeat MAX2 homolog (F-box and leucine-rich repeat MAX2 homolog) - Oryza sativa (Rice)highly similar to ( 543) loc_os06g06050 12006.m05331 protein F-box/LRR-repeat MAX2, putative, expressed no origi…	-1
29.5.11.4.3.2	protein.degradation.ubiquitin.E3.SCF.FBOX	potri.011g109300	'moderately similar to ( 409) AT1G53320 | Symbols: AtTLP7 | AtTLP7 (TUBBY LIKE PROTEIN 7); phosphoric diester hydrolase/ transcription factor | chr1:19891237-19893429 REVERSEmoderately similar to ( 370) loc_os01g48370 12001.m11028 protein tubby protein, putative, expressedTub no original description'	-1
29.5.11.4.3.2	protein.degradation.ubiquitin.E3.SCF.FBOX	potri.013g104300	'moderately similar to ( 477) AT1G67480 | Symbols: | kelch repeat-containing F-box family protein | chr1:25277294-25278529 FORWARDmoderately similar to ( 478) loc_os02g30210 12002.m100041 protein SKIP4, putative, expressed no original description'	-1
29.5.11.4.3.2	protein.degradation.ubiquitin.E3.SCF.FBOX	potri.013g153500	'weakly similar to ( 180) AT5G01720 | Symbols: | F-box family protein (FBL3) | chr5:267118-270391 REVERSEweakly similar to ( 192) loc_os11g01780 12011.m04379 protein ubiquitin-protein ligase, putative, expressed no original description'	-1
29.5.11.4.3.2	protein.degradation.ubiquitin.E3.SCF.FBOX	potri.014g039700	'moderately similar to ( 259) AT1G13570 | Symbols: | F-box family protein | chr1:4642528-4643930 REVERSEweakly similar to ( 128) loc_os02g33400 12002.m08433 protein F-box domain containing protein, expressed no original description'	-1
29.5.11.4.3.2	protein.degradation.ubiquitin.E3.SCF.FBOX	potri.015g002100	weakly similar to ( 101) AT4G03220 | Symbols: | F-box family protein | chr4:1417472-1419148 FORWARD no original description	-1
29.5.11.4.3.2	protein.degradation.ubiquitin.E3.SCF.FBOX	potri.016g035900	'moderately similar to ( 387) AT2G26850 | Symbols: | F-box family protein | chr2:11449369-11450889 REVERSEmoderately similar to ( 405) loc_os01g17390 12001.m08330 protein cyclin-like F-box, putative, expressed no original description'	-1
29.5.11.4.3.2	protein.degradation.ubiquitin.E3.SCF.FBOX	potri.016g128400	'highly similar to ( 678) AT5G01720 | Symbols: | F-box family protein (FBL3) | chr5:267118-270391 REVERSEhighly similar to ( 529) loc_os11g01780 12011.m04379 protein ubiquitin-protein ligase, putative, expressed no original description'	-1
29.5.11.4.3.1	protein.degradation.ubiquitin.E3.SCF.SKP	potri.009g135800	'weakly similar to ( 195) AT1G20140 | Symbols: ASK4 | ASK4 (ARABIDOPSIS SKP1-LIKE 4); protein binding / ubiquitin-protein ligase | chr1:6986430-6987079 FORWARDweakly similar to ( 173) loc_os11g26910 12011.m06610 protein SKP1-like protein 1A, putative, expressedSKP1 Skp1 Skp1 no original description'	1
29.5.11.4.3.2	protein.degradation.ubiquitin.E3.SCF.FBOX	potri.001g007000	'weakly similar to ( 196) AT1G15670 | Symbols: | kelch repeat-containing F-box family protein | chr1:5390119-5391198 FORWARDmoderately similar to ( 207) loc_os06g39370 12006.m08475 protein protein kinase Kelch repeat:Kelch, putative, expressed no original description'	1
29.5.11.4.3.2	protein.degradation.ubiquitin.E3.SCF.FBOX	potri.001g230600	moderately similar to ( 348) AT1G31350 | Symbols: | F-box family protein | chr1:11221519-11222706 REVERSEmoderately similar to ( 254) loc_os06g49750 12006.m09499 protein expressed protein no original description	1
29.5.11.4.3.2	protein.degradation.ubiquitin.E3.SCF.FBOX	potri.001g318300	'weakly similar to ( 140) AT3G06240 | Symbols: | F-box family protein | chr3:1887336-1888619 FORWARDvery weakly similar to (94.0) loc_os09g20650 12009.m21985 protein F-box protein interaction domain containing protein, expressed no original description'	1
29.5.11.4.3.2	protein.degradation.ubiquitin.E3.SCF.FBOX	potri.001g318400	'weakly similar to ( 138) AT3G06240 | Symbols: | F-box family protein | chr3:1887336-1888619 FORWARDvery weakly similar to (94.4) loc_os12g06740 12012.m26845 protein F-box protein interaction domain containing protein, expressed no original description'	1
29.5.11.4.3.2	protein.degradation.ubiquitin.E3.SCF.FBOX	potri.001g331500	'moderately similar to ( 367) AT3G27150 | Symbols: | kelch repeat-containing F-box family protein | chr3:10009692-10010960 REVERSEmoderately similar to ( 232) loc_os04g52830 12004.m10176 protein kelch motif family protein, expressed no original description'	1
29.5.11.4.3.2	protein.degradation.ubiquitin.E3.SCF.FBOX	potri.002g214300	'weakly similar to ( 143) AT2G42620 | Symbols: MAX2, ORE9, PP2 | MAX2 (MORE AXILLARY BRANCHES 2); ubiquitin-protein ligase | chr2:17756170-17758251 FORWARDvery weakly similar to (83.2) MAX2_ORYSA F-box/LRR-repeat MAX2 homolog (F-box and leucine-rich repeat MAX2 homolog) - Oryza sativa (Rice)very weakly similar to (83.2) loc_os06g06050 12006.m05331 protein F-box/LRR-repeat MAX2, putative, expresse…	1
29.5.11.4.3.2	protein.degradation.ubiquitin.E3.SCF.FBOX	potri.003g062000	'very weakly similar to (84.3) loc_os01g69940 12001.m13043 protein F-box domain containing protein, expressed no original description'	1
29.5.11.4.3.2	protein.degradation.ubiquitin.E3.SCF.FBOX	potri.004g034400	weakly similar to ( 122) AT1G61340 | Symbols: | F-box family protein | chr1:22628526-22629741 FORWARD no original description	1
29.5.11.4.3.2	protein.degradation.ubiquitin.E3.SCF.FBOX	potri.004g199300	'moderately similar to ( 243) AT2G27310 | Symbols: | F-box family protein | chr2:11683954-11684967 REVERSEweakly similar to ( 144) loc_os04g33820 12004.m08477 protein F-box domain containing protein, expressed no original description'	1
29.5.11.4.3.2	protein.degradation.ubiquitin.E3.SCF.FBOX	potri.005g022600	'highly similar to ( 593) AT5G27920 | Symbols: | F-box family protein | chr5:9942063-9944507 REVERSEmoderately similar to ( 378) loc_os12g36670 12012.m07452 protein ubiquitin-protein ligase, putative, expressed no original description'	1
29.5.11.4.3.2	protein.degradation.ubiquitin.E3.SCF.FBOX	potri.005g105000	weakly similar to ( 114) AT1G65770 | Symbols: AMR1 | F-box family protein | chr1:24460656-24461738 REVERSE no original description	1
29.5.11.4.3.2	protein.degradation.ubiquitin.E3.SCF.FBOX	potri.005g185700	'moderately similar to ( 499) AT1G21410 | Symbols: SKP2A | SKP2A | chr1:7497479-7499386 FORWARDmoderately similar to ( 433) loc_os05g35110 12005.m07741 protein F-box/LRR-repeat protein 2, putative, expressed no original description'	1
29.5.11.4.3.2	protein.degradation.ubiquitin.E3.SCF.FBOX	potri.005g221300	'moderately similar to ( 496) AT4G03030 | Symbols: | kelch repeat-containing F-box family protein | chr4:1335942-1337270 REVERSEmoderately similar to ( 326) loc_os02g21110 12002.m07351 protein kelch motif family protein, expressed no original description'	1
29.5.11.4.3.2	protein.degradation.ubiquitin.E3.SCF.FBOX	potri.006g068500	'highly similar to ( 649) AT2G25490 | Symbols: EBF1, FBL6 | EBF1 (EIN3-BINDING F BOX PROTEIN 1); protein binding / ubiquitin-protein ligase | chr2:10848018-10850275 REVERSEhighly similar to ( 565) loc_os02g10700 12002.m06368 protein EIN3-binding F-box protein 2, putative, expressed no original description'	1
29.5.11.4.3.2	protein.degradation.ubiquitin.E3.SCF.FBOX	potri.006g105400	'highly similar to ( 674) AT5G01720 | Symbols: | F-box family protein (FBL3) | chr5:267118-270391 REVERSEhighly similar to ( 510) loc_os11g01780 12011.m04379 protein ubiquitin-protein ligase, putative, expressed no original description'	1
29.5.11.4.3.2	protein.degradation.ubiquitin.E3.SCF.FBOX	potri.007g027200	very weakly similar to (83.6) AT5G07610 | Symbols: | F-box family protein | chr5:2406068-2407330 FORWARDvery weakly similar to (89.4) loc_os03g56500 12003.m10559 protein expressed protein no original description	1
29.5.11.4.3.2	protein.degradation.ubiquitin.E3.SCF.FBOX	potri.007g048200	'moderately similar to ( 312) AT5G67250 | Symbols: SKIP2, VFB4 | SKIP2 (SKP1/ASK1 INTERACTING PROTEIN 2); ubiquitin-protein ligase | chr5:26831677-26833260 REVERSEmoderately similar to ( 244) loc_os04g42670 12004.m09232 protein cyclin-like F-box, putative, expressed no original description'	1
29.5.11.4.3.2	protein.degradation.ubiquitin.E3.SCF.FBOX	potri.008g135200	'highly similar to ( 989) AT1G68050 | Symbols: ADO3, FKF1 | FKF1 (FLAVIN-BINDING, KELCH REPEAT, F BOX 1); signal transducer/ two-component sensor/ ubiquitin-protein ligase | chr1:25508737-25510697 FORWARDhighly similar to ( 879) ADO3_ORYSA Adagio-like protein 3 - Oryza sativa (Rice)highly similar to ( 879) loc_os11g34460 12011.m080021 protein adagio protein 1, putative, expressed no original desc…	1
29.5.11.4.3.2	protein.degradation.ubiquitin.E3.SCF.FBOX	potri.009g024000	moderately similar to ( 326) AT1G31350 | Symbols: | F-box family protein | chr1:11221519-11222706 REVERSEmoderately similar to ( 257) loc_os06g49750 12006.m09499 protein expressed protein no original description	1
29.5.11.4.3.2	protein.degradation.ubiquitin.E3.SCF.FBOX	potri.009g160700	'moderately similar to ( 216) AT2G27310 | Symbols: | F-box family protein | chr2:11683954-11684967 REVERSEweakly similar to ( 134) loc_os04g33820 12004.m08477 protein F-box domain containing protein, expressed no original description'	1
29.5.11.4.3.2	protein.degradation.ubiquitin.E3.SCF.FBOX	potri.010g059200	'moderately similar to ( 484) AT1G67480 | Symbols: | kelch repeat-containing F-box family protein | chr1:25277294-25278529 FORWARDmoderately similar to ( 490) loc_os02g30210 12002.m100041 protein SKIP4, putative, expressed no original description'	1
29.5.11.4.3.2	protein.degradation.ubiquitin.E3.SCF.FBOX	potri.010g105700	'highly similar to ( 998) AT1G68050 | Symbols: ADO3, FKF1 | FKF1 (FLAVIN-BINDING, KELCH REPEAT, F BOX 1); signal transducer/ two-component sensor/ ubiquitin-protein ligase | chr1:25508737-25510697 FORWARDhighly similar to ( 889) ADO3_ORYSA Adagio-like protein 3 - Oryza sativa (Rice)highly similar to ( 889) loc_os11g34460 12011.m080021 protein adagio protein 1, putative, expressed no original desc…	1
29.5.11.4.3.2	protein.degradation.ubiquitin.E3.SCF.FBOX	potri.010g108600	'moderately similar to ( 204) AT2G01620 | Symbols: MEE11 | MEE11 (maternal effect embryo arrest 11) | chr2:278204-279226 FORWARDmoderately similar to ( 204) loc_os08g33140 12008.m07306 protein F-box domain containing protein, expressed no original description'	1
29.5.11.4.3.2	protein.degradation.ubiquitin.E3.SCF.FBOX	potri.010g254000	'weakly similar to ( 145) AT5G07610 | Symbols: | F-box family protein | chr5:2406068-2407330 FORWARDweakly similar to ( 125) loc_os02g41910 12002.m09228 protein F-box domain containing protein, expressed no original description'	1
29.5.11.4.3.2	protein.degradation.ubiquitin.E3.SCF.FBOX	potri.011g121200	'weakly similar to ( 115) AT4G12560 | Symbols: | F-box family protein | chr4:7441815-7443157 FORWARDvery weakly similar to (84.0) loc_os09g30180 12009.m060008 protein F-box protein interaction domain containing protein, expressed no original description'	1
29.5.11.4.3.2	protein.degradation.ubiquitin.E3.SCF.FBOX	potri.013g013100	'moderately similar to ( 391) AT5G27920 | Symbols: | F-box family protein | chr5:9942063-9944507 REVERSEmoderately similar to ( 204) loc_os12g36670 12012.m07452 protein ubiquitin-protein ligase, putative, expressed no original description'	1
29.5.11.4.3.2	protein.degradation.ubiquitin.E3.SCF.FBOX	potri.014g016200	'moderately similar to ( 268) AT5G43190 | Symbols: | F-box family protein (FBX6) | chr5:17340300-17341511 REVERSEvery weakly similar to (98.2) loc_os04g57290 12004.m10614 protein F-box domain containing protein, expressed no original description'	1
29.5.11.4.3.2	protein.degradation.ubiquitin.E3.SCF.FBOX	potri.014g083200	'moderately similar to ( 296) AT3G61350 | Symbols: SKIP4 | SKIP4 (SKP1 INTERACTING PARTNER 4) | chr3:22703203-22704374 FORWARDmoderately similar to ( 253) loc_os02g02350 12002.m100072 protein SKIP4, putative, expressed no original description'	1
29.5.11.4.3.2	protein.degradation.ubiquitin.E3.SCF.FBOX	potri.014g093200	'highly similar to ( 545) AT3G61590 | Symbols: HWS, HS | HWS (HAWAIIAN SKIRT); ubiquitin-protein ligase | chr3:22792914-22794149 FORWARDhighly similar to ( 505) loc_os01g47050 12001.m10901 protein kelch motif family protein, expressed no original description'	1
29.5.11.4.3.2	protein.degradation.ubiquitin.E3.SCF.FBOX	potri.014g162600	'moderately similar to ( 475) AT3G07870 | Symbols: | F-box family protein | chr3:2510871-2512124 FORWARDvery weakly similar to ( 100) loc_os09g30180 12009.m060008 protein F-box protein interaction domain containing protein, expressed no original description'	1
29.5.11.4.3.2	protein.degradation.ubiquitin.E3.SCF.FBOX	potri.017g053400	'highly similar to ( 689) AT1G80570 | Symbols: | F-box family protein (FBL14) | chr1:30290828-30292231 FORWARDmoderately similar to ( 315) loc_os04g30210 12004.m08127 protein ubiquitin-protein ligase, putative, expressed no original description'	1
29.5.11.4.3.2	protein.degradation.ubiquitin.E3.SCF.FBOX	potri.017g058000	'weakly similar to ( 135) AT3G06240 | Symbols: | F-box family protein | chr3:1887336-1888619 FORWARDvery weakly similar to (92.8) loc_os12g06740 12012.m26845 protein F-box protein interaction domain containing protein, expressed no original description'	1
29.5.11.4.3.2	protein.degradation.ubiquitin.E3.SCF.FBOX	potri.018g104900	'moderately similar to ( 377) AT5G57900 | Symbols: SKIP1 | SKIP1 (SKP1 INTERACTING PARTNER 1); protein binding | chr5:23449916-23450915 REVERSEmoderately similar to ( 342) loc_os08g16840 12008.m05805 protein ubiquitin-protein ligase, putative, expressed no original description'	1
29.5.11.4.3.2	protein.degradation.ubiquitin.E3.SCF.FBOX	potri.018g130800	'highly similar to ( 650) AT2G25490 | Symbols: EBF1, FBL6 | EBF1 (EIN3-BINDING F BOX PROTEIN 1); protein binding / ubiquitin-protein ligase | chr2:10848018-10850275 REVERSEhighly similar to ( 548) loc_os02g10700 12002.m06368 protein EIN3-binding F-box protein 2, putative, expressed no original description'	1
29.5.11.4.3.2	protein.degradation.ubiquitin.E3.SCF.FBOX	potri.019g042100	'moderately similar to ( 427) AT5G60570 | Symbols: | kelch repeat-containing F-box family protein | chr5:24348713-24349894 FORWARDhighly similar to ( 561) loc_os04g52830 12004.m10176 protein kelch motif family protein, expressed no original description'	1
29.5.11.4.3.2	protein.degradation.ubiquitin.E3.SCF.FBOX	potri.019g123400	'highly similar to ( 580) AT5G01720 | Symbols: | F-box family protein (FBL3) | chr5:267118-270391 REVERSEhighly similar to ( 528) loc_os11g01780 12011.m04379 protein ubiquitin-protein ligase, putative, expressed no original description'	1
29.5.11.4.3.2	protein.degradation.ubiquitin.E3.SCF.FBOX	potri.t048500	'weakly similar to ( 141) AT1G55000 | Symbols: | peptidoglycan-binding LysM domain-containing protein | chr1:20514762-20516166 FORWARDweakly similar to ( 108) loc_os03g49250 12003.m09927 protein lysM domain containing protein, expressed no original description'	1
29.5.11.4.3.3	protein.degradation.ubiquitin.E3.SCF.cullin	potri.005g027800	'weakly similar to ( 136) AT4G02570 | Symbols: ATCUL1, CUL1, AXR6 | ATCUL1 (ARABIDOPSIS THALIANA CULLIN 1); protein binding | chr4:1129315-1133435 FORWARDweakly similar to ( 146) loc_os01g27150 12001.m42650 protein cullin-1, putative, expressed no original description'	1
29.5.11.4.3.3	protein.degradation.ubiquitin.E3.SCF.cullin	potri.008g217700	'moderately similar to ( 204) AT4G02570 | Symbols: ATCUL1, CUL1, AXR6 | ATCUL1 (ARABIDOPSIS THALIANA CULLIN 1); protein binding | chr4:1129315-1133435 FORWARDmoderately similar to ( 207) loc_os05g05700 12005.m27543 protein cullin-1, putative, expressed no original description'	1
29.5.11.4.4	protein.degradation.ubiquitin.E3.APC	potri.008g089600	'nearly identical (1007) AT2G04660 | Symbols: APC2 | APC2; ubiquitin protein ligase binding / ubiquitin-protein ligase | chr2:1624933-1629039 FORWARDhighly similar to ( 971) loc_os04g40830 12004.m35345 protein APC2, putative, expressedCullin APC2 no original description'	-1
29.5.11.4.5.2	protein.degradation.ubiquitin.E3.BTB/POZ Cullin3.BTB/POZ	potri.015g087700	'moderately similar to ( 393) AT5G63160 | Symbols: BT1 | BT1 (BTB AND TAZ DOMAIN PROTEIN 1); protein binding / transcription regulator | chr5:25333485-25335399 REVERSEmoderately similar to ( 267) loc_os01g66890 12001.m43320 protein protein binding protein, putative, expressed no original description'	1
29.5.2	protein.degradation.autophagy	potri.001g169700	'very weakly similar to ( 100) AT1G54210 | Symbols: APG12, ATG12A | ATG12A (AUTOPHAGY 12 A); protein binding | chr1:20241278-20242020 FORWARDvery weakly similar to (87.8) ATG12_ORYSA Putative autophagy-related protein 12 - Oryza sativa (Rice)very weakly similar to (87.0) loc_os06g10340 12006.m091639 protein autophagy-related protein 12, putative, expressedAPG12 no original description'	1
29.5.2	protein.degradation.autophagy	potri.008g099400	'weakly similar to ( 174) AT3G15580 | Symbols: ATG8I, APG8H | APG8H (AUTOPHAGY 8H); APG8 activating enzyme/ APG8-specific protease/ Atg8 ligase/ microtubule binding | chr3:5274075-5275000 REVERSEweakly similar to ( 155) loc_os11g01010 12011.m04306 protein autophagy-related protein 8 precursor, putative, expressedGABARAP MAP1_LC3 no original description'	1
29.5.2	protein.degradation.autophagy	potri.013g028200	highly similar to ( 738) AT1G54710 | Symbols: ATATG18H | AtATG18h | chr1:20417019-20420733 REVERSEhighly similar to ( 727) loc_os05g33610 12005.m083719 protein expressed protein no original description	1

## Sheet: Secondary metabolism
BinCode	BinName	Potri.ID	Functional descirption	Expression status
16.7	secondary metabolism.wax	potri.001g106800	'moderately similar to ( 240) AT3G51970 | Symbols: AtSAT1 | AtSAT1 (Arabidopsis thaliana sterol O-acyltransferase 1); acyltransferase | chr3:19284420-19285457 FORWARDweakly similar to ( 179) loc_os02g25700 12002.m07714 protein acyltransferase, putative, expressed no original description'	1
16.7	secondary metabolism.wax	potri.001g260700	'moderately similar to ( 256) AT3G51970 | Symbols: AtSAT1 | AtSAT1 (Arabidopsis thaliana sterol O-acyltransferase 1); acyltransferase | chr3:19284420-19285457 FORWARDweakly similar to ( 180) loc_os02g25700 12002.m07714 protein acyltransferase, putative, expressed no original description'	1
16.7	secondary metabolism.wax	potri.008g145700	'moderately similar to ( 249) AT5G55340 | Symbols: | long-chain-alcohol O-fatty-acyltransferase family protein / wax synthase family protein | chr5:22439985-22440986 REVERSEmoderately similar to ( 209) loc_os02g25700 12002.m07714 protein acyltransferase, putative, expressed no original description'	1
16.7	secondary metabolism.wax	potri.009g055100	'moderately similar to ( 314) AT3G51970 | Symbols: AtSAT1 | AtSAT1 (Arabidopsis thaliana sterol O-acyltransferase 1); acyltransferase | chr3:19284420-19285457 FORWARDmoderately similar to ( 204) loc_os02g25700 12002.m07714 protein acyltransferase, putative, expressed no original description'	1
16.7	secondary metabolism.wax	potri.014g180300	'highly similar to ( 650) AT1G02205 | Symbols: CER1 | CER1 (ECERIFERUM 1); octadecanal decarbonylase | chr1:418818-422154 FORWARDhighly similar to ( 643) loc_os10g33250 12010.m21915 protein CER1, putative, expressed no original description'	1
16.7	secondary metabolism.wax	potri.016g014600	'moderately similar to ( 283) AT3G51970 | Symbols: AtSAT1 | AtSAT1 (Arabidopsis thaliana sterol O-acyltransferase 1); acyltransferase | chr3:19284420-19285457 FORWARDweakly similar to ( 197) loc_os02g25700 12002.m07714 protein acyltransferase, putative, expressed no original description'	1
16.1	secondary metabolism.isoprenoids	potri.002g206000	'moderately similar to ( 214) AT3G05500 | Symbols: | rubber elongation factor (REF) family protein | chr3:1593540-1594802 FORWARDweakly similar to ( 177) SRPP_HEVBR Small rubber particle protein (SRPP) (22 kDa rubber particle protein) (22 kDa RPP) (Latex allergen Hev b 3) (27 kDa natural rubber allergen) - Hevea brasiliensis (Para rubber tree)weakly similar to ( 200) loc_os07g47510 12007.m079784 …	-1
16.1.1	secondary metabolism.isoprenoids.non-mevalonate pathway	potri.004g195800	'highly similar to ( 518) AT1G74470 | Symbols: | geranylgeranyl reductase | chr1:27991248-27992845 FORWARDmoderately similar to ( 499) loc_os01g16020 12001.m08199 protein geranylgeranyl hydrogenase, putative, expressedFixC UbiH no original description'	-1
16.1.1	secondary metabolism.isoprenoids.non-mevalonate pathway	potri.012g068800	'highly similar to ( 763) AT1G74470 | Symbols: | geranylgeranyl reductase | chr1:27991248-27992845 FORWARDhighly similar to ( 654) loc_os02g51080 12002.m33869 protein geranylgeranyl hydrogenase, putative, expressedFixC UbiH no original description'	-1
16.1.1.2	secondary metabolism.isoprenoids.non-mevalonate pathway.DXR	potri.015g076200	'highly similar to ( 805) AT5G62790 | Symbols: DXR, PDE129 | DXR (1-DEOXY-D-XYLULOSE 5-PHOSPHATE REDUCTOISOMERASE); 1-deoxy-D-xylulose-5-phosphate reductoisomerase | chr5:25214358-25217292 REVERSEhighly similar to ( 797) DXR_ORYSA 1-deoxy-D-xylulose 5-phosphate reductoisomerase, chloroplast precursor (EC 1.1.1.267) (DXP reductoisomerase) (1-deoxyxylulose-5-phosphate reductoisomerase) (2-C-methyl-…	-1
16.1.1.3	secondary metabolism.isoprenoids.non-mevalonate pathway.CMS	potri.004g230200	'moderately similar to ( 363) AT2G02500 | Symbols: ISPD, ATMEPCT, MCT | ISPD; 2-C-methyl-D-erythritol 4-phosphate cytidylyltransferase | chr2:671054-673124 REVERSEmoderately similar to ( 365) loc_os01g66360 12001.m12744 protein 2-C-methyl-D-erythritol 4-phosphate cytidylyltransferase, chloroplast precursor, putative, expressedispD IspD IspD ispDF no original description'	-1
16.1.1.5	secondary metabolism.isoprenoids.non-mevalonate pathway.MCS	potri.001g099300	'weakly similar to ( 179) AT1G63970 | Symbols: ISPF, MECPS | ISPF; 2-C-methyl-D-erythritol 2,4-cyclodiphosphate synthase | chr1:23738923-23740336 REVERSEweakly similar to ( 176) ISPF_CATRO 2-C-methyl-D-erythritol 2,4-cyclodiphosphate synthase, chloroplast precursor (EC 4.6.1.12) (MECPS) (MECDP-synthase) - Catharanthus roseus (Rosy periwinkle) (Madagascar periwinkle)weakly similar to ( 157) loc_os…	-1
16.1.1.6	secondary metabolism.isoprenoids.non-mevalonate pathway.HDS	potri.004g210400	'nearly identical (1255) AT5G60600 | Symbols: GCPE, ISPG, CSB3, CLB4, HDS | HDS (4-HYDROXY-3-METHYLBUT-2-ENYL DIPHOSPHATE SYNTHASE); 4 iron, 4 sulfur cluster binding / 4-hydroxy-3-methylbut-2-en-1-yl diphosphate synthase | chr5:24359447-24363019 FORWARDnearly identical (1189) loc_os02g39160 12002.m09004 protein hydroxymethylbutenyl 4-diphosphate synthase, putative, expressedPRK00694 PRK02048 gcpE…	-1
16.1.2.3	secondary metabolism.isoprenoids.mevalonate pathway.HMG-CoA reductase	potri.005g257000	'highly similar to ( 806) AT1G76490 | Symbols: HMG1, HMGR1 | HMG1 (HYDROXY METHYLGLUTARYL COA REDUCTASE 1); hydroxymethylglutaryl-CoA reductase | chr1:28695801-28698206 FORWARDhighly similar to ( 853) HMDH1_HEVBR 3-hydroxy-3-methylglutaryl-coenzyme A reductase 1 (EC 1.1.1.34) (HMG-CoA reductase 1) - Hevea brasiliensis (Para rubber tree)highly similar to ( 690) loc_os08g40180 12008.m07998 protein …	-1
16.1.3	secondary metabolism.isoprenoids.tocopherol biosynthesis	potri.006g197600	'moderately similar to ( 456) AT3G11945 | Symbols: ATHST | homogentisate farnesyltransferase/ homogentisate geranylgeranyltransferase/ homogentisate solanesyltransferase | chr3:3780041-3782880 REVERSEmoderately similar to ( 422) loc_os07g38850 12007.m08130 protein prenyltransferase/ zinc ion binding protein, putative, expressedubiA no original description'	-1
16.1.3.2	secondary metabolism.isoprenoids.tocopherol biosynthesis.homogentisate phytyltransferase	potri.018g090700	'moderately similar to ( 414) AT2G18950 | Symbols: HPT1, TPT1, ATHPT, VTE2 | HPT1 (HOMOGENTISATE PHYTYLTRANSFERASE 1); homogentisate phytyltransferase/ prenyltransferase | chr2:8207491-8210047 FORWARDmoderately similar to ( 378) loc_os06g44840 12006.m32130 protein homogentisate geranylgeranyl transferase, putative, expressedubiA no original description'	-1
16.1.3.3	secondary metabolism.isoprenoids.tocopherol biosynthesis.MPBQ/MSBQ methyltransferase	potri.002g047100	'highly similar to ( 508) AT3G63410 | Symbols: APG1, VTE3, IEP37, E37 | APG1 (ALBINO OR PALE GREEN MUTANT 1); 2-methyl-6-phytyl-1,4-benzoquinone methyltransferase/ S-adenosylmethionine-dependent methyltransferase/ methyltransferase | chr3:23415816-23417002 REVERSEhighly similar to ( 545) IN37_SPIOL 37 kDa inner envelope membrane protein, chloroplast precursor (E37) - Spinacia oleracea (Spinach)mo…	-1
16.1.3.3	secondary metabolism.isoprenoids.tocopherol biosynthesis.MPBQ/MSBQ methyltransferase	potri.008g159400	'moderately similar to ( 392) AT3G63410 | Symbols: APG1, VTE3, IEP37, E37 | APG1 (ALBINO OR PALE GREEN MUTANT 1); 2-methyl-6-phytyl-1,4-benzoquinone methyltransferase/ S-adenosylmethionine-dependent methyltransferase/ methyltransferase | chr3:23415816-23417002 REVERSEmoderately similar to ( 409) IN37_SPIOL 37 kDa inner envelope membrane protein, chloroplast precursor (E37) - Spinacia oleracea (Sp…	-1
16.1.3.5	secondary metabolism.isoprenoids.tocopherol biosynthesis.tocopherol methyltransferase	potri.013g077100	'very weakly similar to (96.7) AT1G64970 | Symbols: G-TMT, TMT1, VTE4 | G-TMT (GAMMA-TOCOPHEROL METHYLTRANSFERASE); tocopherol O-methyltransferase | chr1:24134337-24135993 REVERSEvery weakly similar to (87.4) loc_os02g47310 12002.m09766 protein tocopherol O-methyltransferase, chloroplast precursor, putative, expressed no original description'	-1
16.1.4	secondary metabolism.isoprenoids.carotenoids	potri.001g344800	'moderately similar to ( 391) AT3G09580 | Symbols: | amine oxidase family protein | chr3:2942614-2944047 REVERSEmoderately similar to ( 309) loc_os07g43370 12007.m08565 protein oxidoreductase, putative, expressedAmino_oxidase no original description'	-1
16.1.4.5	secondary metabolism.isoprenoids.carotenoids.lycopene beta cyclase	potri.006g043100	'highly similar to ( 799) AT3G10230 | Symbols: LYC | LYC (LYCOPENE CYCLASE); lycopene beta cyclase | chr3:3164340-3165449 REVERSEhighly similar to ( 859) LCYB_CAPAN Lycopene beta cyclase, chloroplast precursor (EC 1.14.-.-) - Capsicum annuum (Bell pepper)highly similar to ( 689) loc_os02g09750 12002.m06272 protein lycopene beta cyclase, chloroplast precursor, putative, expressedLycopene_cycl FixC…	-1
16.1.4.8	secondary metabolism.isoprenoids.carotenoids.carotenoid isomerase	potri.006g199600	'highly similar to ( 864) AT1G06820 | Symbols: CRTISO, CCR2 | CRTISO (CAROTENOID ISOMERASE); carotenoid isomerase | chr1:2093145-2096220 REVERSEhighly similar to ( 869) CRTSO_DAUCA Carotenoid isomerase, chloroplast precursor (EC 5.-.-.-) (CrtISO) - Daucus carota (Carrot)highly similar to ( 828) loc_os11g36440 12011.m07496 protein carotenoid isomerase, chloroplast precursor, putative, expressedCOG…	-1
16.1.5	secondary metabolism.isoprenoids.terpenoids	potri.001g308300	'moderately similar to ( 474) AT3G25830 | Symbols: ATTPS-CIN | ATTPS-CIN (terpene synthase-like sequence-1,8-cineole); (E)-beta-ocimene synthase/ myrcene synthase | chr3:9447545-9450316 FORWARDmoderately similar to ( 342) DCS1_GOSHI (+)-delta-cadinene synthase (EC 4.2.3.13) (D-cadinene synthase) - Gossypium hirsutum (Upland cotton)moderately similar to ( 254) loc_os08g04500 12008.m04593 protein t…	-1
16.1.5	secondary metabolism.isoprenoids.terpenoids	potri.001g415100	'moderately similar to ( 425) AT5G23960 | Symbols: ATTPS21, TPS21 | TPS21 (TERPENE SYNTHASE 21); (-)-E-beta-caryophyllene synthase/ alpha-humulene synthase | chr5:8092969-8095128 FORWARDhighly similar to ( 561) DCS1_GOSHI (+)-delta-cadinene synthase (EC 4.2.3.13) (D-cadinene synthase) - Gossypium hirsutum (Upland cotton)moderately similar to ( 378) loc_os01g23530 12001.m08826 protein sesquiterpen…	-1
16.1.5	secondary metabolism.isoprenoids.terpenoids	potri.003g014100	'moderately similar to ( 326) AT5G23960 | Symbols: ATTPS21, TPS21 | TPS21 (TERPENE SYNTHASE 21); (-)-E-beta-caryophyllene synthase/ alpha-humulene synthase | chr5:8092969-8095128 FORWARDmoderately similar to ( 382) CASS_RICCO Casbene synthase, chloroplast precursor (EC 4.2.3.8) - Ricinus communis (Castor bean)moderately similar to ( 236) loc_os08g04500 12008.m04593 protein terpene synthase 6, put…	-1
16.1.5	secondary metabolism.isoprenoids.terpenoids	potri.014g001500	'nearly identical (1075) AT1G78955 | Symbols: CAMS1 | CAMS1 (Camelliol C synthase 1); beta-amyrin synthase | chr1:29689153-29694255 REVERSEhighly similar to ( 864) loc_os02g04710 12002.m33547 protein cycloartenol synthase, putative, expressedSQCY_1 SQCY SqhC ISOPREN_C2_like no original description'	-1
16.1.5	secondary metabolism.isoprenoids.terpenoids	potri.017g041700	'moderately similar to ( 239) AT4G16740 | Symbols: ATTPS03 | ATTPS03; (E)-beta-ocimene synthase/ myrcene synthase | chr4:9407856-9409884 FORWARDmoderately similar to ( 228) 5EAS_TOBAC Aristolochene synthase (EC 4.2.3.9) (5-epi-aristolochene synthase) (EAS) - Nicotiana tabacum (Common tobacco)moderately similar to ( 211) loc_os08g04500 12008.m04593 protein terpene synthase 6, putative, expressedTe…	-1
16.1.5	secondary metabolism.isoprenoids.terpenoids	potri.018g148800	'highly similar to ( 917) AT2G07050 | Symbols: CAS1 | CAS1 (cycloartenol synthase 1); cycloartenol synthase | chr2:2924629-2930295 FORWARDhighly similar to ( 874) loc_os02g04710 12002.m33547 protein cycloartenol synthase, putative, expressedSQCY_1 SQCY SqhC ISOPREN_C2_like no original description'	-1
16.1.5	secondary metabolism.isoprenoids.terpenoids	potri.019g016900	'moderately similar to ( 465) AT5G23960 | Symbols: ATTPS21, TPS21 | TPS21 (TERPENE SYNTHASE 21); (-)-E-beta-caryophyllene synthase/ alpha-humulene synthase | chr5:8092969-8095128 FORWARDhighly similar to ( 549) CASS_RICCO Casbene synthase, chloroplast precursor (EC 4.2.3.8) - Ricinus communis (Castor bean)moderately similar to ( 332) loc_os08g04500 12008.m04593 protein terpene synthase 6, putativ…	-1
16.1.5	secondary metabolism.isoprenoids.terpenoids	potri.019g045100	'moderately similar to ( 446) AT5G23960 | Symbols: ATTPS21, TPS21 | TPS21 (TERPENE SYNTHASE 21); (-)-E-beta-caryophyllene synthase/ alpha-humulene synthase | chr5:8092969-8095128 FORWARDhighly similar to ( 521) CASS_RICCO Casbene synthase, chloroplast precursor (EC 4.2.3.8) - Ricinus communis (Castor bean)moderately similar to ( 322) loc_os08g04500 12008.m04593 protein terpene synthase 6, putativ…	-1
16.1.5	secondary metabolism.isoprenoids.terpenoids	potri.019g045300	'moderately similar to ( 409) AT5G23960 | Symbols: ATTPS21, TPS21 | TPS21 (TERPENE SYNTHASE 21); (-)-E-beta-caryophyllene synthase/ alpha-humulene synthase | chr5:8092969-8095128 FORWARDhighly similar to ( 501) CASS_RICCO Casbene synthase, chloroplast precursor (EC 4.2.3.8) - Ricinus communis (Castor bean)moderately similar to ( 299) loc_os08g04500 12008.m04593 protein terpene synthase 6, putativ…	-1
16.1.5	secondary metabolism.isoprenoids.terpenoids	potri.019g045400	'moderately similar to ( 437) AT5G23960 | Symbols: ATTPS21, TPS21 | TPS21 (TERPENE SYNTHASE 21); (-)-E-beta-caryophyllene synthase/ alpha-humulene synthase | chr5:8092969-8095128 FORWARDhighly similar to ( 534) CASS_RICCO Casbene synthase, chloroplast precursor (EC 4.2.3.8) - Ricinus communis (Castor bean)moderately similar to ( 313) loc_os08g04500 12008.m04593 protein terpene synthase 6, putativ…	-1
16.1.5	secondary metabolism.isoprenoids.terpenoids	potri.t072900	'moderately similar to ( 488) AT3G25830 | Symbols: ATTPS-CIN | ATTPS-CIN (terpene synthase-like sequence-1,8-cineole); (E)-beta-ocimene synthase/ myrcene synthase | chr3:9447545-9450316 FORWARDmoderately similar to ( 335) DCS1_GOSHI (+)-delta-cadinene synthase (EC 4.2.3.13) (D-cadinene synthase) - Gossypium hirsutum (Upland cotton)moderately similar to ( 247) loc_os08g04500 12008.m04593 protein t…	-1
16.1.5	secondary metabolism.isoprenoids.terpenoids	potri.t112600	'moderately similar to ( 456) AT5G23960 | Symbols: ATTPS21, TPS21 | TPS21 (TERPENE SYNTHASE 21); (-)-E-beta-caryophyllene synthase/ alpha-humulene synthase | chr5:8092969-8095128 FORWARDmoderately similar to ( 499) CASS_RICCO Casbene synthase, chloroplast precursor (EC 4.2.3.8) - Ricinus communis (Castor bean)moderately similar to ( 313) loc_os08g04500 12008.m04593 protein terpene synthase 6, put…	-1
16.1	secondary metabolism.isoprenoids	potri.005g025700	'moderately similar to ( 241) AT3G05500 | Symbols: | rubber elongation factor (REF) family protein | chr3:1593540-1594802 FORWARDweakly similar to ( 169) SRP_PHAVU Stress-related protein (PvSRP) - Phaseolus vulgaris (Kidney bean) (French bean)weakly similar to ( 189) loc_os07g47510 12007.m079784 protein stress-related protein, putative, expressedREF no original description'	1
16.1	secondary metabolism.isoprenoids	potri.013g017300	'moderately similar to ( 229) AT3G05500 | Symbols: | rubber elongation factor (REF) family protein | chr3:1593540-1594802 FORWARDweakly similar to ( 166) SRP_PHAVU Stress-related protein (PvSRP) - Phaseolus vulgaris (Kidney bean) (French bean)weakly similar to ( 188) loc_os07g47510 12007.m079784 protein stress-related protein, putative, expressedREF no original description'	1
16.1.1.1	secondary metabolism.isoprenoids.non-mevalonate pathway.DXS	potri.006g173500	'nearly identical (1022) AT4G15560 | Symbols: CLA1, DEF, CLA, DXS, DXPS2 | CLA1 (CLOROPLASTOS ALTERADOS 1); 1-deoxy-D-xylulose-5-phosphate synthase | chr4:8884218-8887254 FORWARDnearly identical (1021) DXS_ORYSA Probable 1-deoxy-D-xylulose-5-phosphate synthase, chloroplast precursor (EC 2.2.1.7) (1-deoxyxylulose-5-phosphate synthase) (DXP synthase) (DXPS) - Oryza sativa (Rice)nearly identical (10…	1
16.1.1.7	secondary metabolism.isoprenoids.non-mevalonate pathway.HDR	potri.004g150400	'highly similar to ( 673) AT4G34350 | Symbols: CLB6, ISPH, HDR | HDR (4-HYDROXY-3-METHYLBUT-2-ENYL DIPHOSPHATE REDUCTASE); 4-hydroxy-3-methylbut-2-en-1-yl diphosphate reductase/ 4-hydroxy-3-methylbut-2-en-1-yl diphosphate synthase | chr4:16428681-16431038 REVERSEhighly similar to ( 682) loc_os03g52170 12003.m10194 protein 4-hydroxy-3-methylbut-2-enyl diphosphate reductase, putative, expressedispH…	1
16.1.1.10	secondary metabolism.isoprenoids.non-mevalonate pathway.geranylgeranyl pyrophosphate synthase	potri.007g031100	'moderately similar to ( 447) AT4G36810 | Symbols: GGPS1 | GGPS1 (GERANYLGERANYL PYROPHOSPHATE SYNTHASE 1); farnesyltranstransferase | chr4:17343513-17344628 FORWARDhighly similar to ( 516) GGPPS_HEVBR Geranylgeranyl pyrophosphate synthetase, chloroplast precursor (GGPP synthetase) [Includes: Dimethylallyltranstransferase (EC 2.5.1.1); Geranyltranstransferase (EC 2.5.1.10); Farnesyltranstransfera…	1
16.1.1.10	secondary metabolism.isoprenoids.non-mevalonate pathway.geranylgeranyl pyrophosphate synthase	potri.015g043400	'weakly similar to ( 118) AT4G38460 | Symbols: GGR | GGR (geranylgeranyl reductase); farnesyltranstransferase | chr4:17994849-17995974 FORWARDweakly similar to ( 108) GGPPS_HEVBR Geranylgeranyl pyrophosphate synthetase, chloroplast precursor (GGPP synthetase) [Includes: Dimethylallyltranstransferase (EC 2.5.1.1); Geranyltranstransferase (EC 2.5.1.10); Farnesyltranstransferase (EC 2.5.1.29)] - Hev…	1
16.1.2	secondary metabolism.isoprenoids.mevalonate pathway	potri.009g045500	'moderately similar to ( 320) AT5G58770 | Symbols: | dehydrodolichyl diphosphate synthase, putative / DEDOL-PP synthase, putative | chr5:23734396-23735495 FORWARDmoderately similar to ( 286) loc_os01g63830 12001.m12498 protein undecaprenyl pyrophosphate synthetase, putative, expressedUppS CIS_IPPS Prenyltransf PRK10240 no original description'	1
16.1.2.1	secondary metabolism.isoprenoids.mevalonate pathway.acetyl-CoA C-acyltransferase	potri.006g004400	'highly similar to ( 607) AT5G47720 | Symbols: | acetyl-CoA C-acyltransferase, putative / 3-ketoacyl-CoA thiolase, putative | chr5:19331866-19334009 FORWARDhighly similar to ( 569) loc_os09g07830 12009.m059940 protein acetyl-CoA acetyltransferase, cytosolic 1, putative, expressedthiolase PRK08235 PRK06954 PRK07800 PRK05790 PRK07025 PRK05656 PRK07491 PRK06845 PRK08041 PRK09051 PRK06366 Thiolase_N …	1
16.1.2.2	secondary metabolism.isoprenoids.mevalonate pathway.HMG-CoA synthase	potri.001g111700	'highly similar to ( 780) AT4G11820 | Symbols: MVA1 | MVA1; acetyl-CoA C-acetyltransferase/ hydroxymethylglutaryl-CoA synthase | chr4:7109124-7111901 REVERSEhighly similar to ( 754) loc_os08g43170 12008.m08291 protein hydroxymethylglutaryl-CoA synthase, putative, expressedHMG_CoA_synt_C PksG HMG_CoA_synt_N init_cond_enzymes PRK04262 no original description'	1
16.1.2.2	secondary metabolism.isoprenoids.mevalonate pathway.HMG-CoA synthase	potri.003g120300	'highly similar to ( 780) AT4G11820 | Symbols: MVA1 | MVA1; acetyl-CoA C-acetyltransferase/ hydroxymethylglutaryl-CoA synthase | chr4:7109124-7111901 REVERSEhighly similar to ( 749) loc_os08g43170 12008.m08291 protein hydroxymethylglutaryl-CoA synthase, putative, expressedHMG_CoA_synt_C PksG HMG_CoA_synt_N init_cond_enzymes PRK04262 no original description'	1
16.1.2.2	secondary metabolism.isoprenoids.mevalonate pathway.HMG-CoA synthase	potri.003g120400	'moderately similar to ( 466) AT4G11820 | Symbols: MVA1 | MVA1; acetyl-CoA C-acetyltransferase/ hydroxymethylglutaryl-CoA synthase | chr4:7109124-7111901 REVERSEmoderately similar to ( 458) loc_os09g34960 12009.m06496 protein hydroxymethylglutaryl-CoA synthase, putative, expressedHMG_CoA_synt_N PksG init_cond_enzymes HMG_CoA_synt_C no original description'	1
16.1.2.3	secondary metabolism.isoprenoids.mevalonate pathway.HMG-CoA reductase	potri.002g004000	'highly similar to ( 885) AT1G76490 | Symbols: HMG1, HMGR1 | HMG1 (HYDROXY METHYLGLUTARYL COA REDUCTASE 1); hydroxymethylglutaryl-CoA reductase | chr1:28695801-28698206 FORWARDhighly similar to ( 951) HMDH1_HEVBR 3-hydroxy-3-methylglutaryl-coenzyme A reductase 1 (EC 1.1.1.34) (HMG-CoA reductase 1) - Hevea brasiliensis (Para rubber tree)highly similar to ( 747) loc_os08g40180 12008.m07998 protein …	1
16.1.2.3	secondary metabolism.isoprenoids.mevalonate pathway.HMG-CoA reductase	potri.004g208500	'highly similar to ( 674) AT1G76490 | Symbols: HMG1, HMGR1 | HMG1 (HYDROXY METHYLGLUTARYL COA REDUCTASE 1); hydroxymethylglutaryl-CoA reductase | chr1:28695801-28698206 FORWARDhighly similar to ( 767) HMDH1_GOSHI 3-hydroxy-3-methylglutaryl-coenzyme A reductase 1 (EC 1.1.1.34) (HMG-CoA reductase 1) - Gossypium hirsutum (Upland cotton)highly similar to ( 617) loc_os08g40180 12008.m07998 protein 3-h…	1
16.1.2.3	secondary metabolism.isoprenoids.mevalonate pathway.HMG-CoA reductase	potri.009g169900	'highly similar to ( 805) AT1G76490 | Symbols: HMG1, HMGR1 | HMG1 (HYDROXY METHYLGLUTARYL COA REDUCTASE 1); hydroxymethylglutaryl-CoA reductase | chr1:28695801-28698206 FORWARDhighly similar to ( 882) HMDH1_GOSHI 3-hydroxy-3-methylglutaryl-coenzyme A reductase 1 (EC 1.1.1.34) (HMG-CoA reductase 1) - Gossypium hirsutum (Upland cotton)highly similar to ( 739) loc_os08g40180 12008.m07998 protein 3-h…	1
16.1.2.6	secondary metabolism.isoprenoids.mevalonate pathway.mevalonate diphosphate decarboxylase	potri.010g237900	'highly similar to ( 681) AT3G54250 | Symbols: | mevalonate diphosphate decarboxylase, putative | chr3:20082468-20084688 REVERSEhighly similar to ( 619) loc_os02g01920 12002.m05542 protein diphosphomevalonate decarboxylase, putative, expressedMVD1 no original description'	1
16.1.2.9	secondary metabolism.isoprenoids.mevalonate pathway.farnesyl pyrophosphate synthetase	potri.006g003400	'highly similar to ( 521) AT5G47770 | Symbols: FPS1 | FPS1 (FARNESYL DIPHOSPHATE SYNTHASE 1); dimethylallyltranstransferase/ geranyltranstransferase | chr5:19345297-19347415 FORWARDhighly similar to ( 525) FPPS_HELAN Farnesyl pyrophosphate synthetase (FPP synthetase) (FPS) (Farnesyl diphosphate synthetase) [Includes: Dimethylallyltranstransferase (EC 2.5.1.1); Geranyltranstransferase (EC 2.5.1.10…	1
16.1.3.1	secondary metabolism.isoprenoids.tocopherol biosynthesis.hydroxyphenylpyruvate dioxygenase	potri.002g057400	'highly similar to ( 631) AT1G06570 | Symbols: PDS1, HPD | PDS1 (PHYTOENE DESATURATION 1); 4-hydroxyphenylpyruvate dioxygenase | chr1:2012173-2013543 REVERSEhighly similar to ( 616) HPPD_DAUCA 4-hydroxyphenylpyruvate dioxygenase (EC 1.13.11.27) (4HPPD) (HPD) (HPPDase) (4-hydroxyphenylpyruvic acid oxidase) - Daucus carota (Carrot)moderately similar to ( 499) loc_os02g07160 12002.m06063 protein 4-h…	1
16.1.4.1	secondary metabolism.isoprenoids.carotenoids.phytoene synthase	potri.002g056800	'moderately similar to ( 481) AT5G17230 | Symbols: | phytoene synthase (PSY) / geranylgeranyl-diphosphate geranylgeranyl transferase | chr5:5659839-5662087 REVERSEmoderately similar to ( 489) PSY_DAUCA Phytoene synthase, chloroplast precursor (EC 2.5.1.-) - Daucus carota (Carrot)moderately similar to ( 483) loc_os06g51290 12006.m31943 protein phytoene synthase, chloroplast precursor, putative, ex…	1
16.1.4.6	secondary metabolism.isoprenoids.carotenoids.carotenoid beta ring hydroxylase	potri.001g100200	'moderately similar to ( 316) AT4G25700 | Symbols: BETA-OHASE 1, B1, chy1 | BETA-OHASE 1 (BETA-HYDROXYLASE 1); carotene beta-ring hydroxylase | chr4:13094965-13095866 REVERSEmoderately similar to ( 304) loc_os03g03370 12003.m34991 protein beta-carotene hydroxylase, putative, expressed no original description'	1
16.1.4.6	secondary metabolism.isoprenoids.carotenoids.carotenoid beta ring hydroxylase	potri.004g074000	'moderately similar to ( 357) AT4G25700 | Symbols: BETA-OHASE 1, B1, chy1 | BETA-OHASE 1 (BETA-HYDROXYLASE 1); carotene beta-ring hydroxylase | chr4:13094965-13095866 REVERSEmoderately similar to ( 320) loc_os03g03370 12003.m34991 protein beta-carotene hydroxylase, putative, expressed no original description'	1
16.1.4.6	secondary metabolism.isoprenoids.carotenoids.carotenoid beta ring hydroxylase	potri.017g145700	'moderately similar to ( 300) AT4G25700 | Symbols: BETA-OHASE 1, B1, chy1 | BETA-OHASE 1 (BETA-HYDROXYLASE 1); carotene beta-ring hydroxylase | chr4:13094965-13095866 REVERSEmoderately similar to ( 268) loc_os04g48880 12004.m09823 protein beta-carotene hydroxylase, putative, expressed no original description'	1
16.1.4.10	secondary metabolism.isoprenoids.carotenoids.carotenoid cleavage dioxygenase	potri.001g265800	'weakly similar to ( 132) AT3G63520 | Symbols: CCD1, ATCCD1, ATNCED1, NCED1 | CCD1 (CAROTENOID CLEAVAGE DIOXYGENASE 1); 9-cis-epoxycarotenoid dioxygenase | chr3:23452940-23455896 FORWARDweakly similar to ( 110) loc_os12g44310 12012.m26998 protein 9,10-9,10 carotenoid cleavage dioxygenase 1, putative, expressed no original description'	1
16.1.5	secondary metabolism.isoprenoids.terpenoids	potri.001g049200	'nearly identical (1157) AT1G78955 | Symbols: CAMS1 | CAMS1 (Camelliol C synthase 1); beta-amyrin synthase | chr1:29689153-29694255 REVERSEhighly similar to ( 914) loc_os02g04710 12002.m33547 protein cycloartenol synthase, putative, expressedSQCY_1 SQCY SqhC ISOPREN_C2_like no original description'	1
16.1.5	secondary metabolism.isoprenoids.terpenoids	potri.004g037900	'highly similar to ( 776) AT1G61120 | Symbols: TPS04, GES | TPS04 (TERPENE SYNTHASE 04); (E,E)-geranyllinalool synthase | chr1:22523689-22528598 FORWARDmoderately similar to ( 322) KSB_CUCMA Ent-kaurene synthase B, chloroplast precursor (EC 4.2.3.19) (KSB) - Cucurbita maxima (Pumpkin) (Winter squash)moderately similar to ( 320) loc_os04g52230 12004.m10118 protein ent-kaurene synthase B, chloropla…	1
16.1.5	secondary metabolism.isoprenoids.terpenoids	potri.005g095500	'moderately similar to ( 402) AT5G23960 | Symbols: ATTPS21, TPS21 | TPS21 (TERPENE SYNTHASE 21); (-)-E-beta-caryophyllene synthase/ alpha-humulene synthase | chr5:8092969-8095128 FORWARDhighly similar to ( 504) DCS1_GOSHI (+)-delta-cadinene synthase (EC 4.2.3.13) (D-cadinene synthase) - Gossypium hirsutum (Upland cotton)moderately similar to ( 364) loc_os08g04500 12008.m04593 protein terpene synt…	1
16.1.5	secondary metabolism.isoprenoids.terpenoids	potri.007g002100	'nearly identical (1034) AT1G78955 | Symbols: CAMS1 | CAMS1 (Camelliol C synthase 1); beta-amyrin synthase | chr1:29689153-29694255 REVERSEhighly similar to ( 847) loc_os02g04710 12002.m33547 protein cycloartenol synthase, putative, expressedSQCY_1 SQCY SqhC ISOPREN_C2_like no original description'	1
16.1.5	secondary metabolism.isoprenoids.terpenoids	potri.007g002500	'nearly identical (1259) AT1G78950 | Symbols: | beta-amyrin synthase, putative | chr1:29684558-29688673 REVERSEhighly similar to ( 958) loc_os02g04710 12002.m33547 protein cycloartenol synthase, putative, expressedSQCY_1 SQCY SqhC ISOPREN_C2_like no original description'	1
16.1.5	secondary metabolism.isoprenoids.terpenoids	potri.007g118600	'moderately similar to ( 380) AT4G16740 | Symbols: ATTPS03 | ATTPS03; (E)-beta-ocimene synthase/ myrcene synthase | chr4:9407856-9409884 FORWARDmoderately similar to ( 259) DCS1_GOSHI (+)-delta-cadinene synthase (EC 4.2.3.13) (D-cadinene synthase) - Gossypium hirsutum (Upland cotton)moderately similar to ( 225) loc_os01g23530 12001.m08826 protein sesquiterpene cyclase, putativeTerpene_cyclase_pla…	1
16.1.5	secondary metabolism.isoprenoids.terpenoids	potri.008g082700	'highly similar to ( 833) AT1G79460 | Symbols: GA2, KS, ATKS | GA2 (GA REQUIRING 2); ent-kaurene synthase | chr1:29890568-29894436 FORWARDhighly similar to ( 892) KSB_CUCMA Ent-kaurene synthase B, chloroplast precursor (EC 4.2.3.19) (KSB) - Cucurbita maxima (Pumpkin) (Winter squash)highly similar to ( 696) loc_os04g52230 12004.m10118 protein ent-kaurene synthase B, chloroplast precursor, putative…	1
16.1.5	secondary metabolism.isoprenoids.terpenoids	potri.011g031800	'moderately similar to ( 375) AT3G25810 | Symbols: | myrcene/ocimene synthase, putative | chr3:9430805-9433844 FORWARDmoderately similar to ( 302) DCS1_GOSHI (+)-delta-cadinene synthase (EC 4.2.3.13) (D-cadinene synthase) - Gossypium hirsutum (Upland cotton)moderately similar to ( 242) loc_os01g23530 12001.m08826 protein sesquiterpene cyclase, putativeTerpene_cyclase_plant_C1 Terpene_synth_C Terp…	1
16.1.5	secondary metabolism.isoprenoids.terpenoids	potri.011g032300	'moderately similar to ( 344) AT1G61680 | Symbols: TPS14, ATTPS14 | TPS14 (TERPENE SYNTHASE 14); S-linalool synthase | chr1:22772455-22774687 REVERSEmoderately similar to ( 234) CASS_RICCO Casbene synthase, chloroplast precursor (EC 4.2.3.8) - Ricinus communis (Castor bean)moderately similar to ( 298) loc_os02g02930 12002.m05643 protein terpene synthase 2, putative, expressedTerpene_cyclase_plant…	1
16.1.5	secondary metabolism.isoprenoids.terpenoids	potri.011g142800	'moderately similar to ( 389) AT5G23960 | Symbols: ATTPS21, TPS21 | TPS21 (TERPENE SYNTHASE 21); (-)-E-beta-caryophyllene synthase/ alpha-humulene synthase | chr5:8092969-8095128 FORWARDhighly similar to ( 527) DCS1_GOSHI (+)-delta-cadinene synthase (EC 4.2.3.13) (D-cadinene synthase) - Gossypium hirsutum (Upland cotton)moderately similar to ( 358) loc_os01g23530 12001.m08826 protein sesquiterpen…	1
16.1.5	secondary metabolism.isoprenoids.terpenoids	potri.015g085500	'moderately similar to ( 446) AT5G23960 | Symbols: ATTPS21, TPS21 | TPS21 (TERPENE SYNTHASE 21); (-)-E-beta-caryophyllene synthase/ alpha-humulene synthase | chr5:8092969-8095128 FORWARDhighly similar to ( 599) DCS1_GOSHI (+)-delta-cadinene synthase (EC 4.2.3.13) (D-cadinene synthase) - Gossypium hirsutum (Upland cotton)moderately similar to ( 395) loc_os08g04500 12008.m04593 protein terpene synt…	1
16.8.1.21	secondary metabolism.flavonoids.anthocyanins.anthocyanin 5-aromatic acyltransferase	potri.001g395300	very weakly similar to (93.2) AT5G39080 | Symbols: | transferase family protein | chr5:15641681-15643072 FORWARD no original description	-1
16.8.1.21	secondary metabolism.flavonoids.anthocyanins.anthocyanin 5-aromatic acyltransferase	potri.001g395700	'moderately similar to ( 283) AT5G39050 | Symbols: | transferase/ transferase, transferring acyl groups other than amino-acyl groups | chr5:15634596-15636005 FORWARDweakly similar to ( 150) loc_os02g57480 12002.m10770 protein anthocyanin 5-aromatic acyltransferase, putative, expressedTransferase no original description'	-1
16.8.1.21	secondary metabolism.flavonoids.anthocyanins.anthocyanin 5-aromatic acyltransferase	potri.001g395900	'moderately similar to ( 295) AT5G39050 | Symbols: | transferase/ transferase, transferring acyl groups other than amino-acyl groups | chr5:15634596-15636005 FORWARDweakly similar to ( 154) loc_os07g23150 12007.m06597 protein anthocyanin 5-aromatic acyltransferase, putative, expressedTransferase no original description'	-1
16.8.1.21	secondary metabolism.flavonoids.anthocyanins.anthocyanin 5-aromatic acyltransferase	potri.004g096300	'moderately similar to ( 306) AT3G29670 | Symbols: | transferase family protein | chr3:11527952-11529307 FORWARDvery weakly similar to (89.4) HCBT1_DIACA Anthranilate N-benzoyltransferase protein 1 (EC 2.3.1.144) (Anthranilate N-hydroxycinnamoyl/benzoyltransferase 1) - Dianthus caryophyllus (Carnation) (Clove pink)weakly similar to ( 168) loc_os07g23150 12007.m06597 protein anthocyanin 5-aromatic…	-1
16.8.1.21	secondary metabolism.flavonoids.anthocyanins.anthocyanin 5-aromatic acyltransferase	potri.019g118000	'moderately similar to ( 330) AT1G03940 | Symbols: | transferase family protein | chr1:1009542-1010951 REVERSEmoderately similar to ( 212) loc_os02g57480 12002.m10770 protein anthocyanin 5-aromatic acyltransferase, putative, expressedTransferase no original description'	-1
16.8.3.1	secondary metabolism.flavonoids.dihydroflavonols.dihydroflavonol 4-reductase	potri.001g140700	'moderately similar to ( 263) AT2G23910 | Symbols: | cinnamoyl-CoA reductase-related | chr2:10177902-10179789 FORWARDweakly similar to ( 118) DFRA_VITVI Dihydroflavonol-4-reductase (EC 1.1.1.219) (DFR) (Dihydrokaempferol 4-reductase) - Vitis vinifera (Grape)moderately similar to ( 306) loc_os10g42620 12010.m07015 protein dihydroflavonol-4-reductase, putative, expressed no original description'	-1
16.8.3.1	secondary metabolism.flavonoids.dihydroflavonols.dihydroflavonol 4-reductase	potri.002g004100	'moderately similar to ( 287) AT2G33590 | Symbols: | cinnamoyl-CoA reductase family | chr2:14224622-14226365 FORWARDweakly similar to ( 163) DFRA_VITVI Dihydroflavonol-4-reductase (EC 1.1.1.219) (DFR) (Dihydrokaempferol 4-reductase) - Vitis vinifera (Grape)moderately similar to ( 263) loc_os06g41810 12006.m08713 protein dihydroflavonol-4-reductase, putative, expressedWcaG Epimerase no original de…	-1
16.8.3.1	secondary metabolism.flavonoids.dihydroflavonols.dihydroflavonol 4-reductase	potri.003g093700	'moderately similar to ( 210) AT2G23910 | Symbols: | cinnamoyl-CoA reductase-related | chr2:10177902-10179789 FORWARDvery weakly similar to (85.1) DFRA_MAIZE Dihydroflavonol-4-reductase (EC 1.1.1.219) (DFR) (Dihydrokaempferol 4-reductase) - Zea mays (Maize)moderately similar to ( 237) loc_os10g42620 12010.m07015 protein dihydroflavonol-4-reductase, putative, expressed no original description'	-1
16.8.3.1	secondary metabolism.flavonoids.dihydroflavonols.dihydroflavonol 4-reductase	potri.008g120200	'highly similar to ( 513) AT1G68540 | Symbols: | oxidoreductase family protein | chr1:25720066-25721282 FORWARDmoderately similar to ( 223) DFRA_VITVI Dihydroflavonol-4-reductase (EC 1.1.1.219) (DFR) (Dihydrokaempferol 4-reductase) - Vitis vinifera (Grape)moderately similar to ( 416) loc_os01g03670 12001.m07005 protein dihydroflavonol-4-reductase, putative, expressedWcaG Epimerase no original des…	-1
16.8.3.1	secondary metabolism.flavonoids.dihydroflavonols.dihydroflavonol 4-reductase	potri.009g057800	'moderately similar to ( 430) AT5G19440 | Symbols: | cinnamyl-alcohol dehydrogenase, putative (CAD) | chr5:6556493-6558123 FORWARDmoderately similar to ( 231) DFRA_VITVI Dihydroflavonol-4-reductase (EC 1.1.1.219) (DFR) (Dihydrokaempferol 4-reductase) - Vitis vinifera (Grape)moderately similar to ( 395) loc_os01g34480 12001.m150871 protein dihydroflavonol-4-reductase, putative, expressedWcaG Epime…	-1
16.8.3.1	secondary metabolism.flavonoids.dihydroflavonols.dihydroflavonol 4-reductase	potri.009g076300	'moderately similar to ( 320) AT5G58490 | Symbols: | cinnamoyl-CoA reductase family | chr5:23643068-23644455 FORWARDweakly similar to ( 116) DFRA_VITVI Dihydroflavonol-4-reductase (EC 1.1.1.219) (DFR) (Dihydrokaempferol 4-reductase) - Vitis vinifera (Grape)moderately similar to ( 295) loc_os03g60380 12003.m10928 protein dihydroflavonol-4-reductase, putative, expressed no original description'	-1
16.8.3.1	secondary metabolism.flavonoids.dihydroflavonols.dihydroflavonol 4-reductase	potri.010g125400	'weakly similar to ( 197) AT1G68540 | Symbols: | oxidoreductase family protein | chr1:25720066-25721282 FORWARDweakly similar to ( 119) DFRA_HORVU Dihydroflavonol-4-reductase (EC 1.1.1.219) (DFR) (Dihydrokaempferol 4-reductase) - Hordeum vulgare (Barley)weakly similar to ( 159) loc_os01g03670 12001.m07005 protein dihydroflavonol-4-reductase, putative, expressedWcaG no original description'	-1
16.8.4	secondary metabolism.flavonoids.flavonols	potri.002g127400	'moderately similar to ( 500) AT4G33360 | Symbols: | terpene cyclase/mutase-related | chr4:16068123-16069374 REVERSEmoderately similar to ( 399) loc_os03g08624 12003.m101676 protein dihydroflavonol-4-reductase, putative, expressedWcaG Epimerase NAD_binding_4 3Beta_HSD COG3320 no original description'	-1
16.8.5.1	secondary metabolism.flavonoids.isoflavones.isoflavone reductase	potri.003g100200	'moderately similar to ( 457) AT1G32100 | Symbols: ATPRR1, PRR1 | PRR1 (PINORESINOL REDUCTASE 1); pinoresinol reductase | chr1:11546472-11547953 REVERSEmoderately similar to ( 271) IFRH_TOBAC Isoflavone reductase homolog A622 (EC 1.3.1.-) - Nicotiana tabacum (Common tobacco)moderately similar to ( 457) loc_os12g16410 12012.m26884 protein isoflavone reductase, putative, expressedNmrA no original d…	-1
16.8.5.1	secondary metabolism.flavonoids.isoflavones.isoflavone reductase	potri.013g103900	'moderately similar to ( 261) AT1G75280 | Symbols: | isoflavone reductase, putative | chr1:28252030-28253355 FORWARDmoderately similar to ( 263) IFRH_SOLTU Isoflavone reductase homolog (EC 1.3.1.-) (CP100) - Solanum tuberosum (Potato)moderately similar to ( 253) loc_os06g27770 12006.m07322 protein isoflavone reductase, putative, expressedNmrA no original description'	-1
16.8.1.21	secondary metabolism.flavonoids.anthocyanins.anthocyanin 5-aromatic acyltransferase	potri.001g455200	'moderately similar to ( 286) AT5G39050 | Symbols: | transferase/ transferase, transferring acyl groups other than amino-acyl groups | chr5:15634596-15636005 FORWARDweakly similar to ( 153) loc_os07g23150 12007.m06597 protein anthocyanin 5-aromatic acyltransferase, putative, expressedTransferase no original description'	1
16.8.1.21	secondary metabolism.flavonoids.anthocyanins.anthocyanin 5-aromatic acyltransferase	potri.017g094700	'moderately similar to ( 313) AT3G29590 | Symbols: AT5MAT | AT5MAT; O-malonyltransferase/ transferase | chr3:11398917-11400266 REVERSEvery weakly similar to (90.9) HCBT1_DIACA Anthranilate N-benzoyltransferase protein 1 (EC 2.3.1.144) (Anthranilate N-hydroxycinnamoyl/benzoyltransferase 1) - Dianthus caryophyllus (Carnation) (Clove pink)weakly similar to ( 176) loc_os02g57480 12002.m10770 protein …	1
16.8.2	secondary metabolism.flavonoids.chalcones	potri.001g051500	'highly similar to ( 690) AT5G13930 | Symbols: CHS, TT4, ATCHS | TT4 (TRANSPARENT TESTA 4); naringenin-chalcone synthase | chr5:4488762-4490035 FORWARDhighly similar to ( 739) CHSJ_PETHY Chalcone synthase J (EC 2.3.1.74) (Naringenin-chalcone synthase J) - Petunia hybrida (Petunia)highly similar to ( 691) loc_os11g32650 12011.m07166 protein chalcone synthase, putative, expressedChal_sti_synt_N CHS…	1
16.8.2	secondary metabolism.flavonoids.chalcones	potri.001g051600	'highly similar to ( 689) AT5G13930 | Symbols: CHS, TT4, ATCHS | TT4 (TRANSPARENT TESTA 4); naringenin-chalcone synthase | chr5:4488762-4490035 FORWARDhighly similar to ( 740) CHSA_PETHY Chalcone synthase A (EC 2.3.1.74) (Naringenin-chalcone synthase A) - Petunia hybrida (Petunia)highly similar to ( 684) loc_os11g32650 12011.m07166 protein chalcone synthase, putative, expressedChal_sti_synt_N CHS…	1
16.8.2	secondary metabolism.flavonoids.chalcones	potri.006g219600	moderately similar to ( 328) AT2G26310 | Symbols: | chalcone isomerase | chr2:11201770-11203919 FORWARDmoderately similar to ( 303) loc_os02g53810 12002.m10410 protein expressed protein no original description	1
16.8.2	secondary metabolism.flavonoids.chalcones	potri.009g128800	'highly similar to ( 634) AT4G34850 | Symbols: | chalcone and stilbene synthase family protein | chr4:16608349-16609720 FORWARDmoderately similar to ( 294) CHSA_PETHY Chalcone synthase A (EC 2.3.1.74) (Naringenin-chalcone synthase A) - Petunia hybrida (Petunia)highly similar to ( 517) loc_os07g22850 12007.m06568 protein chalcone synthase, putative, expressedCHS_like Chal_sti_synt_N BcsA Chal_sti_…	1
16.8.2	secondary metabolism.flavonoids.chalcones	potri.010g213000	'moderately similar to ( 275) AT3G55120 | Symbols: TT5, A11, CFI | TT5 (TRANSPARENT TESTA 5); chalcone isomerase | chr3:20430248-20431415 REVERSEmoderately similar to ( 305) CFI_VITVI Chalcone--flavonone isomerase (EC 5.5.1.6) (Chalcone isomerase) - Vitis vinifera (Grape)moderately similar to ( 248) loc_os03g60509 12003.m10939 protein expressed proteinChalcone no original description'	1
16.8.2	secondary metabolism.flavonoids.chalcones	potri.014g145100	'highly similar to ( 678) AT5G13930 | Symbols: CHS, TT4, ATCHS | TT4 (TRANSPARENT TESTA 4); naringenin-chalcone synthase | chr5:4488762-4490035 FORWARDhighly similar to ( 707) CHSY_VITVI Chalcone synthase (EC 2.3.1.74) (Naringenin-chalcone synthase) - Vitis vinifera (Grape)highly similar to ( 675) loc_os11g32650 12011.m07166 protein chalcone synthase, putative, expressedChal_sti_synt_N CHS_like C…	1
16.8.2	secondary metabolism.flavonoids.chalcones	potri.019g057800	'moderately similar to ( 251) AT5G05270 | Symbols: | chalcone-flavanone isomerase family protein | chr5:1563543-1564827 FORWARDmoderately similar to ( 247) loc_os12g02370 12012.m26805 protein chalcone--flavonone isomerase, putative, expressedChalcone no original description'	1
16.8.3.1	secondary metabolism.flavonoids.dihydroflavonols.dihydroflavonol 4-reductase	potri.001g046100	'highly similar to ( 501) AT1G15950 | Symbols: CCR1, IRX4, ATCCR1 | CCR1 (CINNAMOYL COA REDUCTASE 1); cinnamoyl-CoA reductase | chr1:5478855-5481949 FORWARDmoderately similar to ( 220) DFRA_DIACA Dihydroflavonol-4-reductase (EC 1.1.1.219) (DFR) (Dihydrokaempferol 4-reductase) - Dianthus caryophyllus (Carnation) (Clove pink)moderately similar to ( 481) loc_os08g34280 12008.m07417 protein dihydrofl…	1
16.8.3.1	secondary metabolism.flavonoids.dihydroflavonols.dihydroflavonol 4-reductase	potri.001g349600	'moderately similar to ( 358) AT5G14700 | Symbols: | cinnamoyl-CoA reductase-related | chr5:4740502-4743327 REVERSEvery weakly similar to (82.0) DFRA_PETHY Dihydroflavonol-4-reductase (EC 1.1.1.219) (DFR) (Dihydrokaempferol 4-reductase) - Petunia hybrida (Petunia)moderately similar to ( 294) loc_os01g45200 12001.m10725 protein dihydroflavonol-4-reductase, putative, expressed no original descripti…	1
16.8.3.1	secondary metabolism.flavonoids.dihydroflavonols.dihydroflavonol 4-reductase	potri.002g004500	'moderately similar to ( 359) AT2G33590 | Symbols: | cinnamoyl-CoA reductase family | chr2:14224622-14226365 FORWARDweakly similar to ( 197) DFRA_VITVI Dihydroflavonol-4-reductase (EC 1.1.1.219) (DFR) (Dihydrokaempferol 4-reductase) - Vitis vinifera (Grape)moderately similar to ( 323) loc_os06g41810 12006.m08713 protein dihydroflavonol-4-reductase, putative, expressedWcaG Epimerase no original de…	1
16.8.3.1	secondary metabolism.flavonoids.dihydroflavonols.dihydroflavonol 4-reductase	potri.002g033600	'moderately similar to ( 450) AT5G42800 | Symbols: DFR, TT3, M318 | DFR (DIHYDROFLAVONOL 4-REDUCTASE); dihydrokaempferol 4-reductase | chr5:17164296-17165864 REVERSEmoderately similar to ( 478) DFRA_VITVI Dihydroflavonol-4-reductase (EC 1.1.1.219) (DFR) (Dihydrokaempferol 4-reductase) - Vitis vinifera (Grape)moderately similar to ( 284) loc_os01g44260 12001.m10683 protein dihydroflavonol-4-reduct…	1
16.8.3.1	secondary metabolism.flavonoids.dihydroflavonols.dihydroflavonol 4-reductase	potri.003g138400	'very weakly similar to (92.4) AT4G27250 | Symbols: | dihydroflavonol 4-reductase family / dihydrokaempferol 4-reductase family | chr4:13642803-13644425 REVERSEvery weakly similar to (97.8) DFRA_VITVI Dihydroflavonol-4-reductase (EC 1.1.1.219) (DFR) (Dihydrokaempferol 4-reductase) - Vitis vinifera (Grape)weakly similar to ( 171) loc_os07g40986 12007.m79911 protein dihydroflavonol-4-reductase, put…	1
16.8.3.1	secondary metabolism.flavonoids.dihydroflavonols.dihydroflavonol 4-reductase	potri.003g181400	'moderately similar to ( 340) AT1G80820 | Symbols: CCR2, ATCCR2 | CCR2 (CINNAMOYL COA REDUCTASE); cinnamoyl-CoA reductase | chr1:30370646-30372460 FORWARDweakly similar to ( 130) DFRA_DIACA Dihydroflavonol-4-reductase (EC 1.1.1.219) (DFR) (Dihydrokaempferol 4-reductase) - Dianthus caryophyllus (Carnation) (Clove pink)moderately similar to ( 336) loc_os08g34280 12008.m07417 protein dihydroflavonol…	1
16.8.3.1	secondary metabolism.flavonoids.dihydroflavonols.dihydroflavonol 4-reductase	potri.004g030700	'moderately similar to ( 291) AT1G61720 | Symbols: BAN | BAN (BANYULS); oxidoreductase | chr1:22791326-22792757 REVERSEmoderately similar to ( 209) DFRA_VITVI Dihydroflavonol-4-reductase (EC 1.1.1.219) (DFR) (Dihydrokaempferol 4-reductase) - Vitis vinifera (Grape)moderately similar to ( 236) loc_os04g53850 12004.m35472 protein leucoanthocyanidin reductase, putative, expressedWcaG no original desc…	1
16.8.3.1	secondary metabolism.flavonoids.dihydroflavonols.dihydroflavonol 4-reductase	potri.005g229500	'moderately similar to ( 493) AT5G42800 | Symbols: DFR, TT3, M318 | DFR (DIHYDROFLAVONOL 4-REDUCTASE); dihydrokaempferol 4-reductase | chr5:17164296-17165864 REVERSEhighly similar to ( 540) DFRA_VITVI Dihydroflavonol-4-reductase (EC 1.1.1.219) (DFR) (Dihydrokaempferol 4-reductase) - Vitis vinifera (Grape)moderately similar to ( 301) loc_os01g44260 12001.m10683 protein dihydroflavonol-4-reductase,…	1
16.8.3.1	secondary metabolism.flavonoids.dihydroflavonols.dihydroflavonol 4-reductase	potri.011g031700	'moderately similar to ( 287) AT1G61720 | Symbols: BAN | BAN (BANYULS); oxidoreductase | chr1:22791326-22792757 REVERSEweakly similar to ( 192) DFRA_VITVI Dihydroflavonol-4-reductase (EC 1.1.1.219) (DFR) (Dihydrokaempferol 4-reductase) - Vitis vinifera (Grape)moderately similar to ( 224) loc_os04g53920 12004.m10284 protein leucoanthocyanidin reductase, putativeWcaG no original description'	1
16.8.3.1	secondary metabolism.flavonoids.dihydroflavonols.dihydroflavonol 4-reductase	potri.017g110500	'weakly similar to ( 140) AT5G14700 | Symbols: | cinnamoyl-CoA reductase-related | chr5:4740502-4743327 REVERSEvery weakly similar to (80.5) DFRA_VITVI Dihydroflavonol-4-reductase (EC 1.1.1.219) (DFR) (Dihydrokaempferol 4-reductase) - Vitis vinifera (Grape)weakly similar to ( 152) loc_os05g50250 12005.m09094 protein dihydroflavonol-4-reductase, putative, expressed no original description'	1
16.8.5.1	secondary metabolism.flavonoids.isoflavones.isoflavone reductase	potri.001g133200	'moderately similar to ( 405) AT1G32100 | Symbols: ATPRR1, PRR1 | PRR1 (PINORESINOL REDUCTASE 1); pinoresinol reductase | chr1:11546472-11547953 REVERSEmoderately similar to ( 270) IFRH_SOLTU Isoflavone reductase homolog (EC 1.3.1.-) (CP100) - Solanum tuberosum (Potato)moderately similar to ( 429) loc_os12g16220 12012.m26875 protein isoflavone reductase, putative, expressedNmrA no original descri…	1
16.8.5.1	secondary metabolism.flavonoids.isoflavones.isoflavone reductase	potri.002g034400	'moderately similar to ( 273) AT1G75280 | Symbols: | isoflavone reductase, putative | chr1:28252030-28253355 FORWARDmoderately similar to ( 258) IFRH_SOLTU Isoflavone reductase homolog (EC 1.3.1.-) (CP100) - Solanum tuberosum (Potato)moderately similar to ( 268) loc_os06g27770 12006.m07322 protein isoflavone reductase, putative, expressedNmrA no original description'	1
16.8.5.1	secondary metabolism.flavonoids.isoflavones.isoflavone reductase	potri.005g228700	'moderately similar to ( 429) AT1G75280 | Symbols: | isoflavone reductase, putative | chr1:28252030-28253355 FORWARDmoderately similar to ( 413) IFRH_SOLTU Isoflavone reductase homolog (EC 1.3.1.-) (CP100) - Solanum tuberosum (Potato)moderately similar to ( 379) loc_os06g27770 12006.m07322 protein isoflavone reductase, putative, expressedNmrA no original description'	1
16.8.5.1	secondary metabolism.flavonoids.isoflavones.isoflavone reductase	potri.007g123700	'moderately similar to ( 273) AT1G75280 | Symbols: | isoflavone reductase, putative | chr1:28252030-28253355 FORWARDmoderately similar to ( 275) IFRH_MAIZE Isoflavone reductase homolog IRL (EC 1.3.1.-) - Zea mays (Maize)moderately similar to ( 248) loc_os06g27770 12006.m07322 protein isoflavone reductase, putative, expressedNmrA no original description'	1
16.8.5.1	secondary metabolism.flavonoids.isoflavones.isoflavone reductase	potri.008g116500	'moderately similar to ( 202) AT1G75280 | Symbols: | isoflavone reductase, putative | chr1:28252030-28253355 FORWARDmoderately similar to ( 211) IFRH_TOBAC Isoflavone reductase homolog A622 (EC 1.3.1.-) - Nicotiana tabacum (Common tobacco)moderately similar to ( 320) loc_os03g15360 12003.m06973 protein leucoanthocyanidin reductase, putativeNmrA no original description'	1
16.8.5.1	secondary metabolism.flavonoids.isoflavones.isoflavone reductase	potri.009g118100	'moderately similar to ( 483) AT4G39230 | Symbols: | isoflavone reductase, putative | chr4:18266024-18267604 REVERSEmoderately similar to ( 467) IFRH_SOLTU Isoflavone reductase homolog (EC 1.3.1.-) (CP100) - Solanum tuberosum (Potato)moderately similar to ( 410) loc_os06g27770 12006.m07322 protein isoflavone reductase, putative, expressedNmrA no original description'	1
16.8.5.1	secondary metabolism.flavonoids.isoflavones.isoflavone reductase	potri.009g118300	'moderately similar to ( 477) AT4G39230 | Symbols: | isoflavone reductase, putative | chr4:18266024-18267604 REVERSEmoderately similar to ( 440) IFRH_SOLTU Isoflavone reductase homolog (EC 1.3.1.-) (CP100) - Solanum tuberosum (Potato)moderately similar to ( 402) loc_os06g27770 12006.m07322 protein isoflavone reductase, putative, expressedNmrA no original description'	1
16.8.5.1	secondary metabolism.flavonoids.isoflavones.isoflavone reductase	potri.010g129800	'moderately similar to ( 201) AT1G75280 | Symbols: | isoflavone reductase, putative | chr1:28252030-28253355 FORWARDmoderately similar to ( 213) IFRH_TOBAC Isoflavone reductase homolog A622 (EC 1.3.1.-) - Nicotiana tabacum (Common tobacco)moderately similar to ( 328) loc_os03g15360 12003.m06973 protein leucoanthocyanidin reductase, putativeNmrA no original description'	1
16.8.5.1	secondary metabolism.flavonoids.isoflavones.isoflavone reductase	potri.011g168400	'moderately similar to ( 389) AT4G39230 | Symbols: | isoflavone reductase, putative | chr4:18266024-18267604 REVERSEmoderately similar to ( 378) IFRH_SOLTU Isoflavone reductase homolog (EC 1.3.1.-) (CP100) - Solanum tuberosum (Potato)moderately similar to ( 345) loc_os06g27770 12006.m07322 protein isoflavone reductase, putative, expressedNmrA no original description'	1
16.8.5.1	secondary metabolism.flavonoids.isoflavones.isoflavone reductase	potri.015g050200	'moderately similar to ( 249) AT1G75290 | Symbols: | oxidoreductase, acting on NADH or NADPH | chr1:28253890-28255173 FORWARDmoderately similar to ( 267) IFRH_TOBAC Isoflavone reductase homolog A622 (EC 1.3.1.-) - Nicotiana tabacum (Common tobacco)moderately similar to ( 405) loc_os03g15360 12003.m06973 protein leucoanthocyanidin reductase, putativeNmrA no original description'	1
16.2	secondary metabolism.phenylpropanoids	potri.001g127600	'moderately similar to ( 407) AT5G17540 | Symbols: | transferase family protein | chr5:5782061-5783682 REVERSEweakly similar to ( 140) HCBT1_DIACA Anthranilate N-benzoyltransferase protein 1 (EC 2.3.1.144) (Anthranilate N-hydroxycinnamoyl/benzoyltransferase 1) - Dianthus caryophyllus (Carnation) (Clove pink)moderately similar to ( 422) loc_os10g35950 12010.m06411 protein 10-deacetylbaccatin III 1…	-1
16.2	secondary metabolism.phenylpropanoids	potri.002g032200	'highly similar to ( 614) AT1G27620 | Symbols: | transferase family protein | chr1:9608444-9610432 FORWARDweakly similar to ( 183) HCBT1_DIACA Anthranilate N-benzoyltransferase protein 1 (EC 2.3.1.144) (Anthranilate N-hydroxycinnamoyl/benzoyltransferase 1) - Dianthus caryophyllus (Carnation) (Clove pink)moderately similar to ( 426) loc_os01g28474 12001.m09289 protein transferase, putative, expres…	-1
16.2	secondary metabolism.phenylpropanoids	potri.004g050500	'weakly similar to ( 175) AT4G35160 | Symbols: | O-methyltransferase family 2 protein | chr4:16730989-16732808 REVERSEmoderately similar to ( 318) 7OMT9_MEDSA Isoflavone-7-O-methyltransferase 9 (EC 2.1.1.150) (Isoflavone-O-methyltransferase 9) (7 IOMT-9) - Medicago sativa (Alfalfa)moderately similar to ( 265) loc_os08g35310 12008.m07520 protein isoflavone-7-O-methytransferase 9, putativeMethyltra…	-1
16.2	secondary metabolism.phenylpropanoids	potri.005g153800	'highly similar to ( 971) AT4G24520 | Symbols: ATR1, AR1 | ATR1 (ARABIDOPSIS P450 REDUCTASE 1); NADPH-hemoprotein reductase | chr4:12663065-12667066 REVERSEnearly identical (1013) NCPR_PHAAU NADPH--cytochrome P450 reductase (EC 1.6.2.4) (CPR) (P450R) - Phaseolus aureus (Mung bean) (Vigna radiata)highly similar to ( 941) loc_os09g38620 12009.m06803 protein NADPH--cytochrome P450 reductase, putativ…	-1
16.2	secondary metabolism.phenylpropanoids	potri.005g230900	'highly similar to ( 537) AT1G27620 | Symbols: | transferase family protein | chr1:9608444-9610432 FORWARDweakly similar to ( 139) HCBT1_DIACA Anthranilate N-benzoyltransferase protein 1 (EC 2.3.1.144) (Anthranilate N-hydroxycinnamoyl/benzoyltransferase 1) - Dianthus caryophyllus (Carnation) (Clove pink)moderately similar to ( 380) loc_os01g28474 12001.m09289 protein transferase, putative, expres…	-1
16.2	secondary metabolism.phenylpropanoids	potri.006g097500	'highly similar to ( 631) AT5G01210 | Symbols: | transferase family protein | chr5:84554-85981 FORWARDvery weakly similar to (94.7) HCBT2_DIACA Anthranilate N-benzoyltransferase protein 2 (EC 2.3.1.144) (Anthranilate N-hydroxycinnamoyl/benzoyltransferase 2) - Dianthus caryophyllus (Carnation) (Clove pink)moderately similar to ( 452) loc_os01g63480 12001.m12464 protein AER, putative, expressedTran…	-1
16.2	secondary metabolism.phenylpropanoids	potri.008g180400	'moderately similar to ( 372) AT3G26040 | Symbols: | transferase family protein | chr3:9519741-9521069 FORWARDweakly similar to ( 106) HCBT1_DIACA Anthranilate N-benzoyltransferase protein 1 (EC 2.3.1.144) (Anthranilate N-hydroxycinnamoyl/benzoyltransferase 1) - Dianthus caryophyllus (Carnation) (Clove pink)weakly similar to ( 105) loc_os08g43040 12008.m26780 protein anthranilate N-benzoyltransfe…	-1
16.2	secondary metabolism.phenylpropanoids	potri.010g180000	'moderately similar to ( 352) AT1G65450 | Symbols: | transferase family protein | chr1:24318035-24318895 FORWARDweakly similar to ( 175) HCBT1_DIACA Anthranilate N-benzoyltransferase protein 1 (EC 2.3.1.144) (Anthranilate N-hydroxycinnamoyl/benzoyltransferase 1) - Dianthus caryophyllus (Carnation) (Clove pink)weakly similar to ( 195) loc_os11g31090 12011.m07014 protein transferase, putative, expr…	-1
16.2	secondary metabolism.phenylpropanoids	potri.011g124300	'moderately similar to ( 271) AT3G26040 | Symbols: | transferase family protein | chr3:9519741-9521069 FORWARDvery weakly similar to (88.2) HCBT1_DIACA Anthranilate N-benzoyltransferase protein 1 (EC 2.3.1.144) (Anthranilate N-hydroxycinnamoyl/benzoyltransferase 1) - Dianthus caryophyllus (Carnation) (Clove pink)very weakly similar to (99.0) loc_os04g42250 12004.m35365 protein anthranilate N-benz…	-1
16.2	secondary metabolism.phenylpropanoids	potri.013g074400	'moderately similar to ( 452) AT5G17540 | Symbols: | transferase family protein | chr5:5782061-5783682 REVERSEweakly similar to ( 140) HCBT1_DIACA Anthranilate N-benzoyltransferase protein 1 (EC 2.3.1.144) (Anthranilate N-hydroxycinnamoyl/benzoyltransferase 1) - Dianthus caryophyllus (Carnation) (Clove pink)moderately similar to ( 432) loc_os10g35950 12010.m06411 protein 10-deacetylbaccatin III 1…	-1
16.2	secondary metabolism.phenylpropanoids	potri.013g074500	'highly similar to ( 545) AT5G17540 | Symbols: | transferase family protein | chr5:5782061-5783682 REVERSEweakly similar to ( 162) HCBT3_DIACA Anthranilate N-benzoyltransferase protein 3 (EC 2.3.1.144) (Anthranilate N-hydroxycinnamoyl/benzoyltransferase 3) - Dianthus caryophyllus (Carnation) (Clove pink)highly similar to ( 597) loc_os10g35950 12010.m06411 protein 10-deacetylbaccatin III 10-O-acet…	-1
16.2	secondary metabolism.phenylpropanoids	potri.013g122400	'weakly similar to ( 184) AT4G35160 | Symbols: | O-methyltransferase family 2 protein | chr4:16730989-16732808 REVERSEmoderately similar to ( 290) 7OMT8_MEDSA Isoflavone-7-O-methyltransferase 8 (EC 2.1.1.150) (Isoflavone-O-methyltransferase 8) (7-IOMT-8) - Medicago sativa (Alfalfa)moderately similar to ( 271) loc_os08g35310 12008.m07520 protein isoflavone-7-O-methytransferase 9, putativeMethyltra…	-1
16.2	secondary metabolism.phenylpropanoids	potri.015g100800	'highly similar to ( 644) AT5G41040 | Symbols: | transferase family protein | chr5:16431582-16433086 FORWARDmoderately similar to ( 219) HCBT1_DIACA Anthranilate N-benzoyltransferase protein 1 (EC 2.3.1.144) (Anthranilate N-hydroxycinnamoyl/benzoyltransferase 1) - Dianthus caryophyllus (Carnation) (Clove pink)highly similar to ( 583) loc_os11g31090 12011.m07014 protein transferase, putative, expr…	-1
16.2	secondary metabolism.phenylpropanoids	potri.015g147300	'moderately similar to ( 476) AT5G23940 | Symbols: EMB3009 | EMB3009 (embryo defective 3009); transferase/ transferase, transferring acyl groups other than amino-acyl groups | chr5:8076616-8079677 REVERSEweakly similar to ( 103) HCBT1_DIACA Anthranilate N-benzoyltransferase protein 1 (EC 2.3.1.144) (Anthranilate N-hydroxycinnamoyl/benzoyltransferase 1) - Dianthus caryophyllus (Carnation) (Clove p…	-1
16.2	secondary metabolism.phenylpropanoids	potri.t131600	'moderately similar to ( 496) AT5G17540 | Symbols: | transferase family protein | chr5:5782061-5783682 REVERSEweakly similar to ( 159) HCBT1_DIACA Anthranilate N-benzoyltransferase protein 1 (EC 2.3.1.144) (Anthranilate N-hydroxycinnamoyl/benzoyltransferase 1) - Dianthus caryophyllus (Carnation) (Clove pink)moderately similar to ( 476) loc_os10g35950 12010.m06411 protein 10-deacetylbaccatin III 1…	-1
16.2.1.3	secondary metabolism.phenylpropanoids.lignin biosynthesis.4CL	potri.017g033600	'highly similar to ( 575) AT5G63380 | Symbols: | 4-coumarate--CoA ligase family protein / 4-coumaroyl-CoA synthase family protein | chr5:25387581-25390026 REVERSEmoderately similar to ( 350) 4CL1_TOBAC 4-coumarate--CoA ligase 1 (EC 6.2.1.12) (4CL 1) (4-coumaroyl-CoA synthase 1) - Nicotiana tabacum (Common tobacco)moderately similar to ( 492) loc_os01g67530 12001.m12857 protein 4-coumarate--CoA li…	-1
16.2.1.6	secondary metabolism.phenylpropanoids.lignin biosynthesis.CCoAOMT	potri.002g183600	'moderately similar to ( 367) AT3G62000 | Symbols: | O-methyltransferase family 3 protein | chr3:22959441-22961180 REVERSEweakly similar to ( 144) CAMT_MESCR Caffeoyl-CoA O-methyltransferase (EC 2.1.1.104) (Trans-caffeoyl-CoA 3-O-methyltransferase) (CCoAMT) (CCoAOMT) - Mesembryanthemum crystallinum (Common ice plant)moderately similar to ( 305) loc_os08g05790 12008.m080088 protein caffeoyl-CoA O-…	-1
16.2.1.6	secondary metabolism.phenylpropanoids.lignin biosynthesis.CCoAOMT	potri.008g136600	'moderately similar to ( 325) AT1G67980 | Symbols: CCOAMT | CCoAMT; caffeoyl-CoA O-methyltransferase | chr1:25488239-25488934 FORWARDmoderately similar to ( 261) CAMT_PETCR Caffeoyl-CoA O-methyltransferase (EC 2.1.1.104) (Trans-caffeoyl-CoA 3-O-methyltransferase) (CCOAMT) (CCOAOMT) - Petroselinum crispum (Parsley) (Petroselinum hortense)moderately similar to ( 248) loc_os06g06980 12006.m31989 pro…	-1
16.2.1.10	secondary metabolism.phenylpropanoids.lignin biosynthesis.CAD	potri.001g307200	'moderately similar to ( 448) AT4G39330 | Symbols: ATCAD9, CAD9 | CAD9 (CINNAMYL ALCOHOL DEHYDROGENASE 9); binding / catalytic/ oxidoreductase/ zinc ion binding | chr4:18291268-18292740 FORWARDmoderately similar to ( 397) MTDH_MEDSA Probable mannitol dehydrogenase (EC 1.1.1.255) (NAD-dependent mannitol dehydrogenase) - Medicago sativa (Alfalfa)moderately similar to ( 345) loc_os10g29470 12010.m05…	-1
16.2	secondary metabolism.phenylpropanoids	potri.001g042900	'highly similar to ( 744) AT5G48930 | Symbols: HCT | HCT (HYDROXYCINNAMOYL-COA SHIKIMATE/QUINATE HYDROXYCINNAMOYL TRANSFERASE); quinate O-hydroxycinnamoyltransferase/ shikimate O-hydroxycinnamoyltransferase/ transferase | chr5:19836654-19838092 REVERSEmoderately similar to ( 392) HCBT2_DIACA Anthranilate N-benzoyltransferase protein 2 (EC 2.3.1.144) (Anthranilate N-hydroxycinnamoyl/benzoyltransfe…	1
16.2	secondary metabolism.phenylpropanoids	potri.001g326300	'highly similar to ( 676) AT5G41040 | Symbols: | transferase family protein | chr5:16431582-16433086 FORWARDmoderately similar to ( 223) HCBT1_DIACA Anthranilate N-benzoyltransferase protein 1 (EC 2.3.1.144) (Anthranilate N-hydroxycinnamoyl/benzoyltransferase 1) - Dianthus caryophyllus (Carnation) (Clove pink)highly similar to ( 589) loc_os11g31090 12011.m07014 protein transferase, putative, expr…	1
16.2	secondary metabolism.phenylpropanoids	potri.001g388900	'highly similar to ( 542) PPO_MALDO Polyphenol oxidase, chloroplast precursor (EC 1.10.3.1) (PPO) (Catechol oxidase) - Malus domestica (Apple) (Malus sylvestris)moderately similar to ( 449) loc_os04g53300 12004.m10221 protein polyphenol oxidase II, chloroplast precursor, putative, expressedTyrosinase no original description'	1
16.2	secondary metabolism.phenylpropanoids	potri.001g448000	'moderately similar to ( 398) AT5G17540 | Symbols: | transferase family protein | chr5:5782061-5783682 REVERSEweakly similar to ( 169) HCBT1_DIACA Anthranilate N-benzoyltransferase protein 1 (EC 2.3.1.144) (Anthranilate N-hydroxycinnamoyl/benzoyltransferase 1) - Dianthus caryophyllus (Carnation) (Clove pink)moderately similar to ( 390) loc_os10g35950 12010.m06411 protein 10-deacetylbaccatin III 1…	1
16.2	secondary metabolism.phenylpropanoids	potri.002g010700	'moderately similar to ( 301) AT3G26040 | Symbols: | transferase family protein | chr3:9519741-9521069 FORWARDvery weakly similar to (95.1) HCBT1_DIACA Anthranilate N-benzoyltransferase protein 1 (EC 2.3.1.144) (Anthranilate N-hydroxycinnamoyl/benzoyltransferase 1) - Dianthus caryophyllus (Carnation) (Clove pink)very weakly similar to ( 100) loc_os08g10420 12008.m05175 protein anthranilate N-benz…	1
16.2	secondary metabolism.phenylpropanoids	potri.003g183900	'highly similar to ( 755) AT5G48930 | Symbols: HCT | HCT (HYDROXYCINNAMOYL-COA SHIKIMATE/QUINATE HYDROXYCINNAMOYL TRANSFERASE); quinate O-hydroxycinnamoyltransferase/ shikimate O-hydroxycinnamoyltransferase/ transferase | chr5:19836654-19838092 REVERSEmoderately similar to ( 405) HCBT2_DIACA Anthranilate N-benzoyltransferase protein 2 (EC 2.3.1.144) (Anthranilate N-hydroxycinnamoyl/benzoyltransfe…	1
16.2	secondary metabolism.phenylpropanoids	potri.004g017600	'moderately similar to ( 251) AT3G26040 | Symbols: | transferase family protein | chr3:9519741-9521069 FORWARDvery weakly similar to (86.3) HCBT2_DIACA Anthranilate N-benzoyltransferase protein 2 (EC 2.3.1.144) (Anthranilate N-hydroxycinnamoyl/benzoyltransferase 2) - Dianthus caryophyllus (Carnation) (Clove pink)weakly similar to ( 111) loc_os02g39850 12002.m09071 protein anthranilate N-benzoyltr…	1
16.2	secondary metabolism.phenylpropanoids	potri.004g050400	'weakly similar to ( 187) AT4G35160 | Symbols: | O-methyltransferase family 2 protein | chr4:16730989-16732808 REVERSEmoderately similar to ( 345) 7OMT9_MEDSA Isoflavone-7-O-methyltransferase 9 (EC 2.1.1.150) (Isoflavone-O-methyltransferase 9) (7 IOMT-9) - Medicago sativa (Alfalfa)moderately similar to ( 277) loc_os12g25450 12012.m06370 protein O-methyltransferase ZRP4, putative, expressedMethylt…	1
16.2	secondary metabolism.phenylpropanoids	potri.004g053500	'highly similar to ( 612) AT1G28680 | Symbols: | transferase family protein | chr1:10078222-10079763 FORWARDweakly similar to ( 123) HCBT1_DIACA Anthranilate N-benzoyltransferase protein 1 (EC 2.3.1.144) (Anthranilate N-hydroxycinnamoyl/benzoyltransferase 1) - Dianthus caryophyllus (Carnation) (Clove pink)moderately similar to ( 345) loc_os06g06180 12006.m05344 protein elicitor inducible gene pro…	1
16.2	secondary metabolism.phenylpropanoids	potri.005g028200	'moderately similar to ( 226) AT3G26040 | Symbols: | transferase family protein | chr3:9519741-9521069 FORWARDvery weakly similar to (85.9) HCBT2_DIACA Anthranilate N-benzoyltransferase protein 2 (EC 2.3.1.144) (Anthranilate N-hydroxycinnamoyl/benzoyltransferase 2) - Dianthus caryophyllus (Carnation) (Clove pink)weakly similar to ( 106) loc_os02g39850 12002.m09071 protein anthranilate N-benzoyltr…	1
16.2	secondary metabolism.phenylpropanoids	potri.006g010300	'moderately similar to ( 289) AT3G26040 | Symbols: | transferase family protein | chr3:9519741-9521069 FORWARDvery weakly similar to (98.2) HCBT1_DIACA Anthranilate N-benzoyltransferase protein 1 (EC 2.3.1.144) (Anthranilate N-hydroxycinnamoyl/benzoyltransferase 1) - Dianthus caryophyllus (Carnation) (Clove pink)weakly similar to ( 123) loc_os04g42250 12004.m35365 protein anthranilate N-benzoyltr…	1
16.2	secondary metabolism.phenylpropanoids	potri.007g003800	'highly similar to ( 542) AT1G32910 | Symbols: | transferase family protein | chr1:11925426-11926908 FORWARDweakly similar to ( 106) HCBT3_DIACA Anthranilate N-benzoyltransferase protein 3 (EC 2.3.1.144) (Anthranilate N-hydroxycinnamoyl/benzoyltransferase 3) - Dianthus caryophyllus (Carnation) (Clove pink)moderately similar to ( 320) loc_os04g51980 12004.m10093 protein transferase, putative, expr…	1
16.2	secondary metabolism.phenylpropanoids	potri.007g116100	'moderately similar to ( 338) AT2G22570 | Symbols: ATNIC1, NIC1 | NIC1 (NICOTINAMIDASE 1); catalytic/ nicotinamidase | chr2:9590021-9590846 REVERSEmoderately similar to ( 284) loc_os02g39400 12002.m09028 protein isochorismatase hydrolase, putative, expressedcysteine_hydrolases no original description'	1
16.2	secondary metabolism.phenylpropanoids	potri.010g054100	'moderately similar to ( 387) AT3G26040 | Symbols: | transferase family protein | chr3:9519741-9521069 FORWARDweakly similar to ( 108) HCBT1_DIACA Anthranilate N-benzoyltransferase protein 1 (EC 2.3.1.144) (Anthranilate N-hydroxycinnamoyl/benzoyltransferase 1) - Dianthus caryophyllus (Carnation) (Clove pink)weakly similar to ( 119) loc_os08g10420 12008.m05175 protein anthranilate N-benzoyltransfe…	1
16.2	secondary metabolism.phenylpropanoids	potri.010g056300	'moderately similar to ( 338) AT3G26040 | Symbols: | transferase family protein | chr3:9519741-9521069 FORWARDweakly similar to ( 108) HCBT1_DIACA Anthranilate N-benzoyltransferase protein 1 (EC 2.3.1.144) (Anthranilate N-hydroxycinnamoyl/benzoyltransferase 1) - Dianthus caryophyllus (Carnation) (Clove pink)weakly similar to ( 119) loc_os08g10420 12008.m05175 protein anthranilate N-benzoyltransfe…	1
16.2	secondary metabolism.phenylpropanoids	potri.010g056400	'moderately similar to ( 246) AT3G26040 | Symbols: | transferase family protein | chr3:9519741-9521069 FORWARDvery weakly similar to (93.2) HCBT1_DIACA Anthranilate N-benzoyltransferase protein 1 (EC 2.3.1.144) (Anthranilate N-hydroxycinnamoyl/benzoyltransferase 1) - Dianthus caryophyllus (Carnation) (Clove pink)very weakly similar to (98.6) loc_os08g10420 12008.m05175 protein anthranilate N-benz…	1
16.2	secondary metabolism.phenylpropanoids	potri.010g192400	'highly similar to ( 701) AT2G39980 | Symbols: | transferase family protein | chr2:16688437-16689885 REVERSEvery weakly similar to (91.7) HCBT1_DIACA Anthranilate N-benzoyltransferase protein 1 (EC 2.3.1.144) (Anthranilate N-hydroxycinnamoyl/benzoyltransferase 1) - Dianthus caryophyllus (Carnation) (Clove pink)moderately similar to ( 452) loc_os05g37660 12005.m07945 protein AER, putative, express…	1
16.2	secondary metabolism.phenylpropanoids	potri.011g047300	'highly similar to ( 627) PPO_MALDO Polyphenol oxidase, chloroplast precursor (EC 1.10.3.1) (PPO) (Catechol oxidase) - Malus domestica (Apple) (Malus sylvestris)moderately similar to ( 416) loc_os04g53300 12004.m10221 protein polyphenol oxidase II, chloroplast precursor, putative, expressedTyrosinase no original description'	1
16.2	secondary metabolism.phenylpropanoids	potri.013g122100	'weakly similar to ( 102) 7OMT8_MEDSA Isoflavone-7-O-methyltransferase 8 (EC 2.1.1.150) (Isoflavone-O-methyltransferase 8) (7-IOMT-8) - Medicago sativa (Alfalfa)weakly similar to ( 111) loc_os07g28040 12007.m07076 protein O-methyltransferase ZRP4, putative, expressedMethyltransf_2 no original description'	1
16.2	secondary metabolism.phenylpropanoids	potri.014g025500	'highly similar to ( 577) AT5G42830 | Symbols: | transferase family protein | chr5:17176384-17177906 FORWARDvery weakly similar to (94.0) HCBT1_DIACA Anthranilate N-benzoyltransferase protein 1 (EC 2.3.1.144) (Anthranilate N-hydroxycinnamoyl/benzoyltransferase 1) - Dianthus caryophyllus (Carnation) (Clove pink)moderately similar to ( 338) loc_os06g01350 12006.m04875 protein transferase, putative,…	1
16.2	secondary metabolism.phenylpropanoids	potri.014g025600	'highly similar to ( 570) AT5G42830 | Symbols: | transferase family protein | chr5:17176384-17177906 FORWARDvery weakly similar to (90.9) HCBT1_DIACA Anthranilate N-benzoyltransferase protein 1 (EC 2.3.1.144) (Anthranilate N-hydroxycinnamoyl/benzoyltransferase 1) - Dianthus caryophyllus (Carnation) (Clove pink)moderately similar to ( 331) loc_os06g01350 12006.m04875 protein transferase, putative,…	1
16.2	secondary metabolism.phenylpropanoids	potri.018g105400	'highly similar to ( 550) AT5G48930 | Symbols: HCT | HCT (HYDROXYCINNAMOYL-COA SHIKIMATE/QUINATE HYDROXYCINNAMOYL TRANSFERASE); quinate O-hydroxycinnamoyltransferase/ shikimate O-hydroxycinnamoyltransferase/ transferase | chr5:19836654-19838092 REVERSEmoderately similar to ( 361) HCBT1_DIACA Anthranilate N-benzoyltransferase protein 1 (EC 2.3.1.144) (Anthranilate N-hydroxycinnamoyl/benzoyltransfe…	1
16.2	secondary metabolism.phenylpropanoids	potri.019g002900	'moderately similar to ( 478) AT5G17540 | Symbols: | transferase family protein | chr5:5782061-5783682 REVERSEweakly similar to ( 167) HCBT1_DIACA Anthranilate N-benzoyltransferase protein 1 (EC 2.3.1.144) (Anthranilate N-hydroxycinnamoyl/benzoyltransferase 1) - Dianthus caryophyllus (Carnation) (Clove pink)moderately similar to ( 481) loc_os10g35950 12010.m06411 protein 10-deacetylbaccatin III 1…	1
16.2	secondary metabolism.phenylpropanoids	potri.019g003000	'moderately similar to ( 478) AT5G17540 | Symbols: | transferase family protein | chr5:5782061-5783682 REVERSEweakly similar to ( 174) HCBT1_DIACA Anthranilate N-benzoyltransferase protein 1 (EC 2.3.1.144) (Anthranilate N-hydroxycinnamoyl/benzoyltransferase 1) - Dianthus caryophyllus (Carnation) (Clove pink)moderately similar to ( 478) loc_os10g35950 12010.m06411 protein 10-deacetylbaccatin III 1…	1
16.2	secondary metabolism.phenylpropanoids	potri.019g043600	'highly similar to ( 540) AT5G17540 | Symbols: | transferase family protein | chr5:5782061-5783682 REVERSEweakly similar to ( 150) HCBT3_DIACA Anthranilate N-benzoyltransferase protein 3 (EC 2.3.1.144) (Anthranilate N-hydroxycinnamoyl/benzoyltransferase 3) - Dianthus caryophyllus (Carnation) (Clove pink)highly similar to ( 582) loc_os10g35950 12010.m06411 protein 10-deacetylbaccatin III 10-O-acet…	1
16.2.1.1	secondary metabolism.phenylpropanoids.lignin biosynthesis.PAL	potri.006g126800	'nearly identical (1231) AT2G37040 | Symbols: pal1, ATPAL1 | pal1 (Phe ammonia lyase 1); phenylalanine ammonia-lyase | chr2:15557602-15560237 REVERSEnearly identical (1254) PAL1_SOYBN Phenylalanine ammonia-lyase 1 (EC 4.3.1.5) - Glycine max (Soybean)nearly identical (1106) loc_os04g43800 12004.m09339 protein phenylalanine ammonia-lyase, putative, expressedPAL PAL-HAL HutH PRK09367 no original des…	1
16.2.1.1	secondary metabolism.phenylpropanoids.lignin biosynthesis.PAL	potri.008g038200	'nearly identical (1164) AT2G37040 | Symbols: pal1, ATPAL1 | pal1 (Phe ammonia lyase 1); phenylalanine ammonia-lyase | chr2:15557602-15560237 REVERSEnearly identical (1211) PAL1_TOBAC Phenylalanine ammonia-lyase (EC 4.3.1.5) - Nicotiana tabacum (Common tobacco)nearly identical (1056) loc_os02g41650 12002.m33781 protein phenylalanine ammonia-lyase, putative, expressedPAL PAL-HAL HutH PRK09367 no o…	1
16.2.1.1	secondary metabolism.phenylpropanoids.lignin biosynthesis.PAL	potri.010g224100	'nearly identical (1209) AT2G37040 | Symbols: pal1, ATPAL1 | pal1 (Phe ammonia lyase 1); phenylalanine ammonia-lyase | chr2:15557602-15560237 REVERSEnearly identical (1254) PAL3_PETCR Phenylalanine ammonia-lyase 3 (EC 4.3.1.5) - Petroselinum crispum (Parsley) (Petroselinum hortense)nearly identical (1103) loc_os02g41650 12002.m33781 protein phenylalanine ammonia-lyase, putative, expressedPAL PAL-…	1
16.2.1.1	secondary metabolism.phenylpropanoids.lignin biosynthesis.PAL	potri.010g224200	'nearly identical (1178) AT2G37040 | Symbols: pal1, ATPAL1 | pal1 (Phe ammonia lyase 1); phenylalanine ammonia-lyase | chr2:15557602-15560237 REVERSEnearly identical (1218) PAL3_PETCR Phenylalanine ammonia-lyase 3 (EC 4.3.1.5) - Petroselinum crispum (Parsley) (Petroselinum hortense)nearly identical (1079) loc_os02g41650 12002.m33781 protein phenylalanine ammonia-lyase, putative, expressedPAL PAL-…	1
16.2.1.1	secondary metabolism.phenylpropanoids.lignin biosynthesis.PAL	potri.016g091100	'nearly identical (1232) AT2G37040 | Symbols: pal1, ATPAL1 | pal1 (Phe ammonia lyase 1); phenylalanine ammonia-lyase | chr2:15557602-15560237 REVERSEnearly identical (1266) PAL1_SOYBN Phenylalanine ammonia-lyase 1 (EC 4.3.1.5) - Glycine max (Soybean)nearly identical (1097) loc_os04g43800 12004.m09339 protein phenylalanine ammonia-lyase, putative, expressedPAL PAL-HAL HutH PRK09367 no original des…	1
16.2.1.3	secondary metabolism.phenylpropanoids.lignin biosynthesis.4CL	potri.001g036900	'highly similar to ( 653) AT3G21240 | Symbols: 4CL2, AT4CL2 | 4CL2 (4-COUMARATE:COA LIGASE 2); 4-coumarate-CoA ligase | chr3:7454497-7457314 REVERSEhighly similar to ( 738) 4CL1_TOBAC 4-coumarate--CoA ligase 1 (EC 6.2.1.12) (4CL 1) (4-coumaroyl-CoA synthase 1) - Nicotiana tabacum (Common tobacco)highly similar to ( 590) loc_os02g08100 12002.m06156 protein 4-coumarate--CoA ligase 1, putative, expr…	1
16.2.1.3	secondary metabolism.phenylpropanoids.lignin biosynthesis.4CL	potri.002g012800	'highly similar to ( 655) AT1G20510 | Symbols: OPCL1 | OPCL1 (OPC-8:0 COA LIGASE1); 4-coumarate-CoA ligase | chr1:7103939-7105856 REVERSEmoderately similar to ( 291) 4CL1_PETCR 4-coumarate--CoA ligase 1 (EC 6.2.1.12) (4CL 1) (4-coumaroyl-CoA synthase 1) - Petroselinum crispum (Parsley) (Petroselinum hortense)highly similar to ( 557) loc_os03g04000 12003.m05932 protein 4-coumarate--CoA ligase 1, p…	1
16.2.1.3	secondary metabolism.phenylpropanoids.lignin biosynthesis.4CL	potri.003g188500	'highly similar to ( 630) AT3G21240 | Symbols: 4CL2, AT4CL2 | 4CL2 (4-COUMARATE:COA LIGASE 2); 4-coumarate-CoA ligase | chr3:7454497-7457314 REVERSEhighly similar to ( 713) 4CL1_TOBAC 4-coumarate--CoA ligase 1 (EC 6.2.1.12) (4CL 1) (4-coumaroyl-CoA synthase 1) - Nicotiana tabacum (Common tobacco)highly similar to ( 576) loc_os02g08100 12002.m06156 protein 4-coumarate--CoA ligase 1, putative, expr…	1
16.2.1.3	secondary metabolism.phenylpropanoids.lignin biosynthesis.4CL	potri.005g248500	'highly similar to ( 765) AT1G20510 | Symbols: OPCL1 | OPCL1 (OPC-8:0 COA LIGASE1); 4-coumarate-CoA ligase | chr1:7103939-7105856 REVERSEmoderately similar to ( 340) 4CL1_TOBAC 4-coumarate--CoA ligase 1 (EC 6.2.1.12) (4CL 1) (4-coumaroyl-CoA synthase 1) - Nicotiana tabacum (Common tobacco)highly similar to ( 652) loc_os03g04000 12003.m05932 protein 4-coumarate--CoA ligase 1, putative, expressedCa…	1
16.2.1.3	secondary metabolism.phenylpropanoids.lignin biosynthesis.4CL	potri.010g057000	'moderately similar to ( 486) AT5G63380 | Symbols: | 4-coumarate--CoA ligase family protein / 4-coumaroyl-CoA synthase family protein | chr5:25387581-25390026 REVERSEmoderately similar to ( 290) 4CL1_TOBAC 4-coumarate--CoA ligase 1 (EC 6.2.1.12) (4CL 1) (4-coumaroyl-CoA synthase 1) - Nicotiana tabacum (Common tobacco)moderately similar to ( 410) loc_os01g67530 12001.m12857 protein 4-coumarate--Co…	1
16.2.1.3	secondary metabolism.phenylpropanoids.lignin biosynthesis.4CL	potri.012g094800	'highly similar to ( 525) AT5G63380 | Symbols: | 4-coumarate--CoA ligase family protein / 4-coumaroyl-CoA synthase family protein | chr5:25387581-25390026 REVERSEmoderately similar to ( 265) 4CL1_TOBAC 4-coumarate--CoA ligase 1 (EC 6.2.1.12) (4CL 1) (4-coumaroyl-CoA synthase 1) - Nicotiana tabacum (Common tobacco)moderately similar to ( 395) loc_os01g67530 12001.m12857 protein 4-coumarate--CoA li…	1
16.2.1.3	secondary metabolism.phenylpropanoids.lignin biosynthesis.4CL	potri.012g094900	'highly similar to ( 579) AT5G63380 | Symbols: | 4-coumarate--CoA ligase family protein / 4-coumaroyl-CoA synthase family protein | chr5:25387581-25390026 REVERSEmoderately similar to ( 329) 4CL2_TOBAC 4-coumarate--CoA ligase 2 (EC 6.2.1.12) (4CL 2) (4-coumaroyl-CoA synthase 2) - Nicotiana tabacum (Common tobacco)moderately similar to ( 462) loc_os01g67530 12001.m12857 protein 4-coumarate--CoA li…	1
16.2.1.6	secondary metabolism.phenylpropanoids.lignin biosynthesis.CCoAOMT	potri.001g304800	'moderately similar to ( 453) AT4G34050 | Symbols: | caffeoyl-CoA 3-O-methyltransferase, putative | chr4:16310844-16311973 FORWARDmoderately similar to ( 466) CAMT_SOLTU Caffeoyl-CoA O-methyltransferase (EC 2.1.1.104) (Trans-caffeoyl-CoA 3-O-methyltransferase) (CCoAMT) (CCoAOMT) - Solanum tuberosum (Potato)moderately similar to ( 426) loc_os06g06980 12006.m31989 protein caffeoyl-CoA O-methyltrans…	1
16.2.1.6	secondary metabolism.phenylpropanoids.lignin biosynthesis.CCoAOMT	potri.009g099800	'moderately similar to ( 364) AT4G34050 | Symbols: | caffeoyl-CoA 3-O-methyltransferase, putative | chr4:16310844-16311973 FORWARDmoderately similar to ( 376) CAMT_VITVI Caffeoyl-CoA O-methyltransferase (EC 2.1.1.104) (Trans-caffeoyl-CoA 3-O-methyltransferase) (CCOAMT) (CCOAOMT) - Vitis vinifera (Grape)moderately similar to ( 345) loc_os06g06980 12006.m31989 protein caffeoyl-CoA O-methyltransfera…	1
16.2.1.10	secondary metabolism.phenylpropanoids.lignin biosynthesis.CAD	potri.001g268600	'moderately similar to ( 478) AT4G37990 | Symbols: ELI3-2, ELI3, ATCAD8, CAD-B2 | ELI3-2 (ELICITOR-ACTIVATED GENE 3-2); aryl-alcohol dehydrogenase/ mannitol dehydrogenase | chr4:17855964-17857388 FORWARDhighly similar to ( 561) MTDH_FRAAN Probable mannitol dehydrogenase (EC 1.1.1.255) (NAD-dependent mannitol dehydrogenase) - Fragaria ananassa (Strawberry)moderately similar to ( 422) loc_os09g2354…	1
16.2.1.10	secondary metabolism.phenylpropanoids.lignin biosynthesis.CAD	potri.002g018300	'moderately similar to ( 267) AT4G39330 | Symbols: ATCAD9, CAD9 | CAD9 (CINNAMYL ALCOHOL DEHYDROGENASE 9); binding / catalytic/ oxidoreductase/ zinc ion binding | chr4:18291268-18292740 FORWARDmoderately similar to ( 275) MTDH_FRAAN Probable mannitol dehydrogenase (EC 1.1.1.255) (NAD-dependent mannitol dehydrogenase) - Fragaria ananassa (Strawberry)moderately similar to ( 357) loc_os04g15920 1200…	1
16.2.1.10	secondary metabolism.phenylpropanoids.lignin biosynthesis.CAD	potri.003g196700	'moderately similar to ( 471) AT1G72680 | Symbols: ATCAD1, CAD1 | cinnamyl-alcohol dehydrogenase, putative | chr1:27359346-27360876 REVERSEmoderately similar to ( 348) CADH2_PICAB Cinnamyl alcohol dehydrogenase 2 (EC 1.1.1.195) (CAD 2) - Picea abies (Norway spruce) (Picea excelsa)moderately similar to ( 438) loc_os10g11810 12010.m21843 protein mannitol dehydrogenase, putative, expressedAdhP AdhC …	1
16.2.1.10	secondary metabolism.phenylpropanoids.lignin biosynthesis.CAD	potri.006g199100	'moderately similar to ( 425) AT4G37980 | Symbols: ELI3-1, ELI3, ATCAD7, CAD7 | ELI3-1 (ELICITOR-ACTIVATED GENE 3-1); binding / catalytic/ oxidoreductase/ zinc ion binding | chr4:17852670-17853914 FORWARDmoderately similar to ( 488) MTDH_FRAAN Probable mannitol dehydrogenase (EC 1.1.1.255) (NAD-dependent mannitol dehydrogenase) - Fragaria ananassa (Strawberry)moderately similar to ( 367) loc_os10…	1
16.2.1.10	secondary metabolism.phenylpropanoids.lignin biosynthesis.CAD	potri.009g062800	'moderately similar to ( 465) AT4G37990 | Symbols: ELI3-2, ELI3, ATCAD8, CAD-B2 | ELI3-2 (ELICITOR-ACTIVATED GENE 3-2); aryl-alcohol dehydrogenase/ mannitol dehydrogenase | chr4:17855964-17857388 FORWARDhighly similar to ( 558) MTDH_FRAAN Probable mannitol dehydrogenase (EC 1.1.1.255) (NAD-dependent mannitol dehydrogenase) - Fragaria ananassa (Strawberry)moderately similar to ( 414) loc_os10g2947…	1
16.2.1.10	secondary metabolism.phenylpropanoids.lignin biosynthesis.CAD	potri.009g063100	'moderately similar to ( 459) AT4G37990 | Symbols: ELI3-2, ELI3, ATCAD8, CAD-B2 | ELI3-2 (ELICITOR-ACTIVATED GENE 3-2); aryl-alcohol dehydrogenase/ mannitol dehydrogenase | chr4:17855964-17857388 FORWARDhighly similar to ( 557) MTDH_FRAAN Probable mannitol dehydrogenase (EC 1.1.1.255) (NAD-dependent mannitol dehydrogenase) - Fragaria ananassa (Strawberry)moderately similar to ( 417) loc_os10g2947…	1
16.2.1.10	secondary metabolism.phenylpropanoids.lignin biosynthesis.CAD	potri.009g063300	'moderately similar to ( 468) AT4G37990 | Symbols: ELI3-2, ELI3, ATCAD8, CAD-B2 | ELI3-2 (ELICITOR-ACTIVATED GENE 3-2); aryl-alcohol dehydrogenase/ mannitol dehydrogenase | chr4:17855964-17857388 FORWARDhighly similar to ( 560) MTDH_FRAAN Probable mannitol dehydrogenase (EC 1.1.1.255) (NAD-dependent mannitol dehydrogenase) - Fragaria ananassa (Strawberry)moderately similar to ( 414) loc_os10g2947…	1
16.2.1.10	secondary metabolism.phenylpropanoids.lignin biosynthesis.CAD	potri.009g095800	'moderately similar to ( 281) AT4G34230 | Symbols: CAD5, CAD-5 | ATCAD5 (CINNAMYL ALCOHOL DEHYDROGENASE 5); cinnamyl-alcohol dehydrogenase | chr4:16386898-16388666 REVERSEmoderately similar to ( 338) CADH_POPDE Cinnamyl alcohol dehydrogenase (EC 1.1.1.195) (CAD) - Populus deltoides (Poplar)moderately similar to ( 268) loc_os02g09490 12002.m06246 protein cinnamyl alcohol dehydrogenase, putative, e…	1
16.2.1.10	secondary metabolism.phenylpropanoids.lignin biosynthesis.CAD	potri.016g065300	'moderately similar to ( 452) AT4G37990 | Symbols: ELI3-2, ELI3, ATCAD8, CAD-B2 | ELI3-2 (ELICITOR-ACTIVATED GENE 3-2); aryl-alcohol dehydrogenase/ mannitol dehydrogenase | chr4:17855964-17857388 FORWARDhighly similar to ( 507) MTDH_FRAAN Probable mannitol dehydrogenase (EC 1.1.1.255) (NAD-dependent mannitol dehydrogenase) - Fragaria ananassa (Strawberry)moderately similar to ( 391) loc_os10g2947…	1
16.2.1.10	secondary metabolism.phenylpropanoids.lignin biosynthesis.CAD	potri.016g078300	'moderately similar to ( 478) AT4G37970 | Symbols: ATCAD6, CAD6 | CAD6 (CINNAMYL ALCOHOL DEHYDROGENASE 6); binding / catalytic/ oxidoreductase/ zinc ion binding | chr4:17849672-17852145 FORWARDhighly similar to ( 543) MTDH_FRAAN Probable mannitol dehydrogenase (EC 1.1.1.255) (NAD-dependent mannitol dehydrogenase) - Fragaria ananassa (Strawberry)moderately similar to ( 438) loc_os10g29470 12010.m0…	1
16.1	secondary metabolism.simple phenols	potri.001g219300	'highly similar to ( 592) AT5G21105 | Symbols: | L-ascorbate oxidase/ copper ion binding / oxidoreductase | chr5:7174321-7177409 FORWARDhighly similar to ( 647) ASO_TOBAC L-ascorbate oxidase precursor (EC 1.10.3.3) (Ascorbase) (ASO) - Nicotiana tabacum (Common tobacco)highly similar to ( 571) loc_os06g37080 12006.m08243 protein L-ascorbate oxidase precursor, putative, expressedCu-oxidase Cu-oxida…	-1
16.1	secondary metabolism.simple phenols	potri.006g087100	'highly similar to ( 783) AT5G60020 | Symbols: LAC17, ATLAC17 | LAC17 (laccase 17); laccase | chr5:24168072-24170223 FORWARDweakly similar to ( 196) ASO_TOBAC L-ascorbate oxidase precursor (EC 1.10.3.3) (Ascorbase) (ASO) - Nicotiana tabacum (Common tobacco)highly similar to ( 739) loc_os01g62480 12001.m12370 protein L-ascorbate oxidase precursor, putative, expressedCu-oxidase_3 Cu-oxidase Cu-oxid…	-1
16.1	secondary metabolism.simple phenols	potri.008g073800	'highly similar to ( 867) AT5G05390 | Symbols: LAC12 | LAC12 (laccase 12); laccase | chr5:1594753-1597042 FORWARDmoderately similar to ( 225) ASO_CUCSA L-ascorbate oxidase precursor (EC 1.10.3.3) (Ascorbase) (ASO) - Cucumis sativus (Cucumber)highly similar to ( 768) loc_os01g61160 12001.m12243 protein L-ascorbate oxidase precursor, putative, expressedCu-oxidase_3 Cu-oxidase_2 Cu-oxidase SufI no o…	-1
16.1	secondary metabolism.simple phenols	potri.009g159700	'highly similar to ( 593) AT5G21105 | Symbols: | L-ascorbate oxidase/ copper ion binding / oxidoreductase | chr5:7174321-7177409 FORWARDhighly similar to ( 639) ASO_TOBAC L-ascorbate oxidase precursor (EC 1.10.3.3) (Ascorbase) (ASO) - Nicotiana tabacum (Common tobacco)highly similar to ( 556) loc_os06g37080 12006.m08243 protein L-ascorbate oxidase precursor, putative, expressedCu-oxidase Cu-oxida…	-1
16.1	secondary metabolism.simple phenols	potri.010g183500	'highly similar to ( 885) AT2G40370 | Symbols: LAC5 | LAC5 (laccase 5); laccase | chr2:16858192-16860593 REVERSEmoderately similar to ( 239) ASO_CUCSA L-ascorbate oxidase precursor (EC 1.10.3.3) (Ascorbase) (ASO) - Cucumis sativus (Cucumber)highly similar to ( 786) loc_os01g61160 12001.m12243 protein L-ascorbate oxidase precursor, putative, expressedCu-oxidase_3 Cu-oxidase_2 Cu-oxidase SufI no or…	-1
16.1	secondary metabolism.simple phenols	potri.010g193100	'highly similar to ( 754) AT2G38080 | Symbols: IRX12, LAC4 | IRX12 (IRREGULAR XYLEM 12); laccase | chr2:15934540-15937352 FORWARDmoderately similar to ( 238) ASO_CUCSA L-ascorbate oxidase precursor (EC 1.10.3.3) (Ascorbase) (ASO) - Cucumis sativus (Cucumber)highly similar to ( 744) loc_os11g48060 12011.m08604 protein monocopper oxidase-like protein SKS1 precursor, putative, expressedCu-oxidase_3 …	-1
16.1	secondary metabolism.simple phenols	potri.011g120300	'highly similar to ( 854) AT5G60020 | Symbols: LAC17, ATLAC17 | LAC17 (laccase 17); laccase | chr5:24168072-24170223 FORWARDweakly similar to ( 173) ASO_TOBAC L-ascorbate oxidase precursor (EC 1.10.3.3) (Ascorbase) (ASO) - Nicotiana tabacum (Common tobacco)highly similar to ( 787) loc_os01g62490 12001.m12371 protein L-ascorbate oxidase precursor, putative, expressedCu-oxidase_3 Cu-oxidase Cu-oxid…	-1
16.1	secondary metabolism.simple phenols	potri.016g112000	'highly similar to ( 887) AT2G38080 | Symbols: IRX12, LAC4 | IRX12 (IRREGULAR XYLEM 12); laccase | chr2:15934540-15937352 FORWARDmoderately similar to ( 226) ASO_CUCSA L-ascorbate oxidase precursor (EC 1.10.3.3) (Ascorbase) (ASO) - Cucumis sativus (Cucumber)highly similar to ( 822) loc_os11g48060 12011.m08604 protein monocopper oxidase-like protein SKS1 precursor, putative, expressedCu-oxidase_3 …	-1
16.1	secondary metabolism.simple phenols	potri.005g079400	'highly similar to ( 827) AT4G39830 | Symbols: | L-ascorbate oxidase, putative | chr4:18479103-18481184 FORWARDhighly similar to ( 584) ASO_CUCMA L-ascorbate oxidase precursor (EC 1.10.3.3) (Ascorbase) (ASO) - Cucurbita maxima (Pumpkin) (Winter squash)highly similar to ( 716) loc_os09g20090 12009.m05216 protein L-ascorbate oxidase precursor, putative, expressedSufI Cu-oxidase_3 Cu-oxidase Cu-oxid…	1
16.1	secondary metabolism.simple phenols	potri.008g073700	'highly similar to ( 943) AT2G40370 | Symbols: LAC5 | LAC5 (laccase 5); laccase | chr2:16858192-16860593 REVERSEmoderately similar to ( 237) ASO_CUCSA L-ascorbate oxidase precursor (EC 1.10.3.3) (Ascorbase) (ASO) - Cucumis sativus (Cucumber)highly similar to ( 835) loc_os01g61160 12001.m12243 protein L-ascorbate oxidase precursor, putative, expressedCu-oxidase_3 Cu-oxidase_2 Cu-oxidase SufI no or…	1
16.1	secondary metabolism.simple phenols	potri.009g042500	'highly similar to ( 864) AT2G38080 | Symbols: IRX12, LAC4 | IRX12 (IRREGULAR XYLEM 12); laccase | chr2:15934540-15937352 FORWARDmoderately similar to ( 235) ASO_CUCMA L-ascorbate oxidase precursor (EC 1.10.3.3) (Ascorbase) (ASO) - Cucurbita maxima (Pumpkin) (Winter squash)highly similar to ( 816) loc_os11g48060 12011.m08604 protein monocopper oxidase-like protein SKS1 precursor, putative, expres…	1
16.1	secondary metabolism.simple phenols	potri.010g183600	'highly similar to ( 813) AT2G40370 | Symbols: LAC5 | LAC5 (laccase 5); laccase | chr2:16858192-16860593 REVERSEweakly similar to ( 181) ASO_CUCSA L-ascorbate oxidase precursor (EC 1.10.3.3) (Ascorbase) (ASO) - Cucumis sativus (Cucumber)highly similar to ( 728) loc_os01g61160 12001.m12243 protein L-ascorbate oxidase precursor, putative, expressedCu-oxidase_2 Cu-oxidase SufI Cu-oxidase_3 no origin…	1
16.1	secondary metabolism.simple phenols	potri.014g100600	'highly similar to ( 823) AT2G46570 | Symbols: LAC6 | LAC6 (laccase 6); laccase | chr2:19126872-19129069 FORWARDmoderately similar to ( 233) ASO_CUCSA L-ascorbate oxidase precursor (EC 1.10.3.3) (Ascorbase) (ASO) - Cucumis sativus (Cucumber)highly similar to ( 531) loc_os11g48060 12011.m08604 protein monocopper oxidase-like protein SKS1 precursor, putative, expressedCu-oxidase_3 Cu-oxidase_2 Cu-o…	1
16.1	secondary metabolism.simple phenols	potri.015g040400	'highly similar to ( 830) AT1G18140 | Symbols: LAC1, ATLAC1 | LAC1 (Laccase 1); laccase | chr1:6238986-6241393 REVERSEmoderately similar to ( 224) ASO_CUCSA L-ascorbate oxidase precursor (EC 1.10.3.3) (Ascorbase) (ASO) - Cucumis sativus (Cucumber)highly similar to ( 629) loc_os01g62480 12001.m12370 protein L-ascorbate oxidase precursor, putative, expressedCu-oxidase_3 Cu-oxidase_2 Cu-oxidase SufI…	1
16.1	secondary metabolism.simple phenols	potri.015g040600	'highly similar to ( 835) AT1G18140 | Symbols: LAC1, ATLAC1 | LAC1 (Laccase 1); laccase | chr1:6238986-6241393 REVERSEmoderately similar to ( 229) ASO_CUCSA L-ascorbate oxidase precursor (EC 1.10.3.3) (Ascorbase) (ASO) - Cucumis sativus (Cucumber)highly similar to ( 632) loc_os01g62480 12001.m12370 protein L-ascorbate oxidase precursor, putative, expressedCu-oxidase_3 Cu-oxidase_2 Cu-oxidase SufI…	1
16.1	secondary metabolism.simple phenols	potri.015g040700	'highly similar to ( 704) AT1G18140 | Symbols: LAC1, ATLAC1 | LAC1 (Laccase 1); laccase | chr1:6238986-6241393 REVERSEweakly similar to ( 194) ASO_CUCSA L-ascorbate oxidase precursor (EC 1.10.3.3) (Ascorbase) (ASO) - Cucumis sativus (Cucumber)highly similar to ( 535) loc_os01g62480 12001.m12370 protein L-ascorbate oxidase precursor, putative, expressedCu-oxidase_2 Cu-oxidase_3 Cu-oxidase SufI no …	1
16.1	secondary metabolism.simple phenols	potri.015g040800	'highly similar to ( 663) AT1G18140 | Symbols: LAC1, ATLAC1 | LAC1 (Laccase 1); laccase | chr1:6238986-6241393 REVERSEweakly similar to ( 165) ASO_CUCSA L-ascorbate oxidase precursor (EC 1.10.3.3) (Ascorbase) (ASO) - Cucumis sativus (Cucumber)highly similar to ( 502) loc_os01g62480 12001.m12370 protein L-ascorbate oxidase precursor, putative, expressedCu-oxidase_2 Cu-oxidase no original descripti…	1
16.1	secondary metabolism.simple phenols	potri.019g088500	'highly similar to ( 586) AT5G09360 | Symbols: LAC14 | LAC14 (laccase 14); laccase | chr5:2906426-2908658 REVERSEmoderately similar to ( 236) ASO_CUCMA L-ascorbate oxidase precursor (EC 1.10.3.3) (Ascorbase) (ASO) - Cucurbita maxima (Pumpkin) (Winter squash)highly similar to ( 579) loc_os02g51440 12002.m10178 protein laccase, putativeCu-oxidase_3 SufI Cu-oxidase Cu-oxidase_2 no original descripti…	1
16.1	secondary metabolism.simple phenols	potri.019g088600	'highly similar to ( 603) AT5G09360 | Symbols: LAC14 | LAC14 (laccase 14); laccase | chr5:2906426-2908658 REVERSEmoderately similar to ( 230) ASO_CUCSA L-ascorbate oxidase precursor (EC 1.10.3.3) (Ascorbase) (ASO) - Cucumis sativus (Cucumber)highly similar to ( 597) loc_os02g51440 12002.m10178 protein laccase, putativeCu-oxidase_3 Cu-oxidase Cu-oxidase_2 SufI no original description'	1
16.1	secondary metabolism.simple phenols	potri.019g088700	'highly similar to ( 594) AT5G09360 | Symbols: LAC14 | LAC14 (laccase 14); laccase | chr5:2906426-2908658 REVERSEmoderately similar to ( 233) ASO_CUCSA L-ascorbate oxidase precursor (EC 1.10.3.3) (Ascorbase) (ASO) - Cucumis sativus (Cucumber)highly similar to ( 587) loc_os02g51440 12002.m10178 protein laccase, putativeCu-oxidase_3 SufI Cu-oxidase Cu-oxidase_2 no original description'	1
16.1	secondary metabolism.simple phenols	potri.019g088800	'highly similar to ( 596) AT5G09360 | Symbols: LAC14 | LAC14 (laccase 14); laccase | chr5:2906426-2908658 REVERSEmoderately similar to ( 238) ASO_CUCSA L-ascorbate oxidase precursor (EC 1.10.3.3) (Ascorbase) (ASO) - Cucumis sativus (Cucumber)highly similar to ( 583) loc_os02g51440 12002.m10178 protein laccase, putativeCu-oxidase_3 Cu-oxidase Cu-oxidase_2 SufI no original description'	1
16.1	secondary metabolism.simple phenols	potri.019g088900	'highly similar to ( 595) AT5G09360 | Symbols: LAC14 | LAC14 (laccase 14); laccase | chr5:2906426-2908658 REVERSEmoderately similar to ( 236) ASO_CUCSA L-ascorbate oxidase precursor (EC 1.10.3.3) (Ascorbase) (ASO) - Cucumis sativus (Cucumber)highly similar to ( 588) loc_os02g51440 12002.m10178 protein laccase, putativeCu-oxidase_3 SufI Cu-oxidase Cu-oxidase_2 no original description'	1
16.1	secondary metabolism.simple phenols	potri.t079500	'highly similar to ( 843) AT4G39830 | Symbols: | L-ascorbate oxidase, putative | chr4:18479103-18481184 FORWARDhighly similar to ( 598) ASO_CUCSA L-ascorbate oxidase precursor (EC 1.10.3.3) (Ascorbase) (ASO) - Cucumis sativus (Cucumber)highly similar to ( 732) loc_os09g20090 12009.m05216 protein L-ascorbate oxidase precursor, putative, expressedSufI Cu-oxidase Cu-oxidase_3 Cu-oxidase_2 no origina…	1	202	132	70
