# Supplementary material for: Analysis of Nitrogen Dynamics and Transcriptomic Activity Revealed a Pivotal Role of Some Amino Acid Transporters in Nitrogen Remobilization in Poplar Senescing Leaves
Source: Plants (Basel). 2023 Dec 12;12(24):4140. doi: 10.3390/plants12244140 (PMC10747403; doi:10.3390/plants12244140)
Supplement: Supplementary file 1 [file plants-12-04140-s001.zip › Supplemental Table S4-SIGs encoding N-remobilization-related proteins-02.xlsx]

## Sheet: Amino acid metabolism enzymes
Gene_id	PRE_1_fpkm	PRE_2_fpkm	PRE_3_fpkm	ES_1_fpkm	ES_2_fpkm	ES_3_fpkm	MS_1_fpkm	MS_2_fpkm	MS_3_fpkm	LS_1_fpkm	LS_2_fpkm	LS_3_fpkm	PRE_ave_fpkm	ES_ave_fpkm	MS_ave_fpkm	LS_ave_fpkm	ES_readcount (ES vs PRE)	PRE_readcount (ES vs PRE)	log2FoldChange (ES vs PRE)	pval(ES vs PRE)	padj(ES vs PRE)	significant(ES vs PRE)	MS_readcount(MS vs PRE)	PRE_readcount(MS vs PRE)	log2FoldChange(MS vs PRE)	pval(MS vs PRE)	padj(MS vs PRE)	significant(MS vs PRE)	LS_readcount(LS vs PRE)	PRE_readcount(LS vs PRE)	log2FoldChange(LS vs PRE)	pval(LS vs PRE)	padj(LS vs PRE)	significant(LS vs PRE)	biological_process	biological_process_description	cellular_component	cellular_component_description	molecular_function	molecular_function_description	KEGG AnnotInfo	KEGG url	Interpro Description
Glutamine synthetase (GS)
Potri.005G093200	79.7265	80.4816	75.9475	357.12	355.41	356.349	299.025	295.325	297.388	149.863	142.743	145.612	78.7185	356.293	297.246	146.073	21009.7	4603.65	2.1902	0	0	UP	19318.3	4961.56	1.9611	0	0	UP	8663.5	4665.77	0.89284	6.9801e-161	1.4829e-159	UP	GO:1901607//GO:0044763//GO:0044237//GO:0044249//GO:0044238//GO:0006082//GO:0016053//GO:0046394//GO:1901576//GO:0006807//GO:0044710//GO:1901605//GO:0044283//GO:0009987//GO:0071704//GO:0008652//GO:0019752//GO:0044711//GO:0006542//GO:0008152//GO:0044281//GO:0006520//GO:1901564//GO:0009058//GO:1901566//GO:0009084//GO:0009064//GO:0006541//GO:0043436//GO:0044699//GO:0008150	alpha-amino acid biosynthetic process//single-organism cellular process//cellular metabolic process//cellular biosynthetic process//primary metabolic process//organic acid metabolic process//organic acid biosynthetic process//carboxylic acid biosynthetic process//organic substance biosynthetic process//nitrogen compound metabolic process//single-organism metabolic process//alpha-amino acid metabo…	--	--	GO:0017076//GO:0001883//GO:0035639//GO:0005524//GO:0043168//GO:0030554//GO:0005488//GO:0043167//GO:0032553//GO:0004356//GO:0016880//GO:0032550//GO:0097367//GO:1901363//GO:1901265//GO:0032549//GO:0032559//GO:0000166//GO:0016211//GO:0016874//GO:0036094//GO:0016879//GO:0097159//GO:0003824//GO:0032555//GO:0001882//GO:0003674	purine nucleotide binding//purine nucleoside binding//purine ribonucleoside triphosphate binding//ATP binding//anion binding//adenyl nucleotide binding//binding//ion binding//ribonucleotide binding//glutamate-ammonia ligase activity//acid-ammonia (or amide) ligase activity//purine ribonucleoside binding//carbohydrate derivative binding//heterocyclic compound binding//nucleoside phosphate binding/…	K01915 glutamine synthetase [EC:6.3.1.2] | (RefSeq) POPTRDRAFT_716066; glutamine synthetase family protein	http://www.genome.jp/dbget-bin/www_bget?pop:POPTR_0005s09610g	Glutamine synthetase, glycine-rich site||Glutamine synthetase/guanido kinase, catalytic domain||Glutamine synthetase, catalytic domain||Glutamine synthetase, beta-Grasp||Glutamine synthetase, N-terminal conserved site
Potri.017G131100	15.3903	18.1241	19.6629	30.1275	30.2677	30.0947	70.0175	71.9839	68.1461	281.591	280.596	274.409	17.7258	30.1633	70.0492	278.866	1624.96	947.122	0.77878	1.4607e-24	1.3866e-23	UP	4159.32	1020.75	2.0267	1.6839e-252	6.6042e-251	UP	15110.8	959.827	3.9767	0	0	UP	GO:0043436//GO:0006541//GO:0008150//GO:0044699//GO:0009084//GO:0009064//GO:0009058//GO:1901566//GO:0006542//GO:0044281//GO:0008152//GO:1901564//GO:0006520//GO:0009987//GO:0071704//GO:0008652//GO:0044711//GO:0019752//GO:1901576//GO:0046394//GO:0006807//GO:0044283//GO:1901605//GO:0044710//GO:0044249//GO:0044238//GO:0016053//GO:0006082//GO:1901607//GO:0044763//GO:0044237	oxoacid metabolic process//glutamine metabolic process//biological_process//single-organism process//glutamine family amino acid biosynthetic process//glutamine family amino acid metabolic process//biosynthetic process//organonitrogen compound biosynthetic process//glutamine biosynthetic process//small molecule metabolic process//metabolic process//organonitrogen compound metabolic process//cellu…	--	--	GO:0097159//GO:0032555//GO:0003824//GO:0001882//GO:0003674//GO:0036094//GO:0016879//GO:0032559//GO:0016211//GO:0000166//GO:0016874//GO:0032550//GO:1901363//GO:0097367//GO:0032549//GO:1901265//GO:0032553//GO:0016880//GO:0004356//GO:0030554//GO:0043168//GO:0043167//GO:0005488//GO:0035639//GO:0001883//GO:0017076//GO:0005524	organic cyclic compound binding//purine ribonucleotide binding//catalytic activity//nucleoside binding//molecular_function//small molecule binding//ligase activity, forming carbon-nitrogen bonds//adenyl ribonucleotide binding//ammonia ligase activity//nucleotide binding//ligase activity//purine ribonucleoside binding//heterocyclic compound binding//carbohydrate derivative binding//ribonucleoside …	K01915 glutamine synthetase [EC:6.3.1.2] | (RefSeq) glutamate-ammonia ligase family protein	http://www.genome.jp/dbget-bin/www_bget?pop:POPTR_0017s02770g	Glutamine synthetase, N-terminal conserved site||Glutamine synthetase, catalytic domain||Glutamine synthetase, beta-Grasp||Glutamine synthetase/guanido kinase, catalytic domain||Glutamine synthetase, glycine-rich site
Potri.015G034700	40.6803	38.7213	42.1272	230.397	225.036	233.062	218.088	214.342	219.003	140.374	145.243	142.383	40.5096	229.498	217.144	142.667	12211	2137.65	2.5141	0	0	UP	12733.7	2303.78	2.4666	0	0	UP	7635.08	2166.29	1.8174	0	0	UP	GO:0044237//GO:0044763//GO:1901607//GO:0016053//GO:0006082//GO:0044238//GO:0044249//GO:0044283//GO:1901605//GO:0044710//GO:0006807//GO:1901576//GO:0046394//GO:0044711//GO:0019752//GO:0008652//GO:0071704//GO:0009987//GO:1901564//GO:0006520//GO:0044281//GO:0008152//GO:0006542//GO:1901566//GO:0009058//GO:0009064//GO:0009084//GO:0008150//GO:0044699//GO:0043436//GO:0006541	cellular metabolic process//single-organism cellular process//alpha-amino acid biosynthetic process//organic acid biosynthetic process//organic acid metabolic process//primary metabolic process//cellular biosynthetic process//small molecule biosynthetic process//alpha-amino acid metabolic process//single-organism metabolic process//nitrogen compound metabolic process//organic substance biosynthet…	--	--	GO:0005524//GO:0035639//GO:0001883//GO:0017076//GO:0043167//GO:0005488//GO:0030554//GO:0043168//GO:0016880//GO:0004356//GO:0032553//GO:0032549//GO:1901265//GO:1901363//GO:0097367//GO:0032550//GO:0016874//GO:0016211//GO:0000166//GO:0032559//GO:0036094//GO:0016879//GO:0003674//GO:0001882//GO:0032555//GO:0003824//GO:0097159	ATP binding//purine ribonucleoside triphosphate binding//purine nucleoside binding//purine nucleotide binding//ion binding//binding//adenyl nucleotide binding//anion binding//acid-ammonia (or amide) ligase activity//glutamate-ammonia ligase activity//ribonucleotide binding//ribonucleoside binding//nucleoside phosphate binding//heterocyclic compound binding//carbohydrate derivative binding//purine…	K01915 glutamine synthetase [EC:6.3.1.2] | (RefSeq) glutamine synthetase family protein	http://www.genome.jp/dbget-bin/www_bget?pop:POPTR_0015s05010g	Glutamine synthetase, N-terminal conserved site||Glutamine synthetase/guanido kinase, catalytic domain||Glutamine synthetase, glycine-rich site||Glutamine synthetase, catalytic domain||Glutamine synthetase, beta-Grasp
Potri.012G043900	21.2447	20.545	22.5844	30.6335	33.2348	31.7999	46.3263	45.8655	43.051	36.0801	39.3282	36.2544	21.458	31.8894	45.0809	37.2209	1872.26	1249.41	0.58354	5.1809e-26	5.0856e-25	UP	2917.18	1346.51	1.1154	2.5377e-92	4.3428e-91	UP	2198.06	1266.14	0.7958	9.6025e-37	6.6392e-36	UP	GO:0044763//GO:1901607//GO:0044237//GO:0044249//GO:0016053//GO:0006082//GO:0044238//GO:0006807//GO:1901576//GO:0046394//GO:0044283//GO:1901605//GO:0044710//GO:0071704//GO:0009987//GO:0019752//GO:0044711//GO:0008652//GO:0006542//GO:1901564//GO:0006520//GO:0044281//GO:0008152//GO:1901566//GO:0009058//GO:0009084//GO:0009064//GO:0043436//GO:0006541//GO:0008150//GO:0044699	single-organism cellular process//alpha-amino acid biosynthetic process//cellular metabolic process//cellular biosynthetic process//organic acid biosynthetic process//organic acid metabolic process//primary metabolic process//nitrogen compound metabolic process//organic substance biosynthetic process//carboxylic acid biosynthetic process//small molecule biosynthetic process//alpha-amino acid meta…	--	--	GO:0005524//GO:0035639//GO:0001883//GO:0017076//GO:0030554//GO:0043168//GO:0043167//GO:0005488//GO:0032553//GO:0016880//GO:0004356//GO:1901363//GO:0097367//GO:0032550//GO:0032549//GO:1901265//GO:0032559//GO:0016874//GO:0016211//GO:0000166//GO:0036094//GO:0016879//GO:0032555//GO:0003824//GO:0097159//GO:0003674//GO:0001882	ATP binding//purine ribonucleoside triphosphate binding//purine nucleoside binding//purine nucleotide binding//adenyl nucleotide binding//anion binding//ion binding//binding//ribonucleotide binding//acid-ammonia (or amide) ligase activity//glutamate-ammonia ligase activity//heterocyclic compound binding//carbohydrate derivative binding//purine ribonucleoside binding//ribonucleoside binding//nucle…	K01915 glutamine synthetase [EC:6.3.1.2] | (RefSeq) POPTRDRAFT_834185; glutamine synthetase family protein	http://www.genome.jp/dbget-bin/www_bget?pop:POPTR_0012s04090g	Glutamine synthetase, beta-Grasp||Glutamine synthetase, catalytic domain||Glutamine synthetase, glycine-rich site||Glutamine synthetase/guanido kinase, catalytic domain||Glutamine synthetase, N-terminal conserved site
Glutamate dehydrogenase (GDH)
Potri.013G058300	39.4968	39.1359	34.835	117.085	117.405	121.771	250.027	247.694	253.44	185.339	186.397	188.033	37.8226	118.754	250.387	186.59	7813.94	2468.17	1.6626	0	0	UP	18157.7	2660.07	2.771	0	0	UP	12348.4	2501.56	2.3034	0	0	UP	GO:0006520//GO:1901564//GO:0044281//GO:0008152//GO:0055114//GO:0044699//GO:0008150//GO:0043436//GO:0044237//GO:0044763//GO:0006082//GO:0044238//GO:0044710//GO:0006807//GO:0019752//GO:0071704//GO:0009987	cellular amino acid metabolic process//organonitrogen compound metabolic process//small molecule metabolic process//metabolic process//oxidation-reduction process//single-organism process//biological_process//oxoacid metabolic process//cellular metabolic process//single-organism cellular process//organic acid metabolic process//primary metabolic process//single-organism metabolic process//nitroge…	--	--	GO:0016491//GO:0003674//GO:0003824//GO:0016638//GO:0004352//GO:0016639	oxidoreductase activity//molecular_function//catalytic activity//oxidoreductase activity, acting on the CH-NH2 group of donors//glutamate dehydrogenase (NAD+) activity//oxidoreductase activity, acting on the CH-NH2 group of donors, NAD or NADP as acceptor	K00261 glutamate dehydrogenase (NAD(P)+) [EC:1.4.1.3] | (RefSeq) POPTRDRAFT_571209; Glutamate dehydrogenase 1 family protein	http://www.genome.jp/dbget-bin/www_bget?pop:POPTR_0013s05480g	Glutamate/phenylalanine/leucine/valine dehydrogenase||NAD(P)-binding domain||Leu/Phe/Val dehydrogenases active site||Glutamate/phenylalanine/leucine/valine dehydrogenase, dimerisation domain||Glutamate/phenylalanine/leucine/valine dehydrogenase, C-terminal||Glutamate dehydrogenase
Potri.015G111000	10.6363	11.198	10.9187	27.347	27.0556	29.8397	39.6067	39.4224	37.4328	95.5168	90.9988	95.2025	10.9177	28.0808	38.8206	93.906	1778.26	685.68	1.3749	8.6366e-86	2.0756e-84	UP	2709.54	738.987	1.8744	1.2258e-248	4.759e-247	UP	5980.82	694.921	3.1054	0	0	UP	GO:0006807//GO:0044710//GO:0071704//GO:0009987//GO:0019752//GO:0044763//GO:0044237//GO:0006082//GO:0044238//GO:0043436//GO:0008150//GO:0044699//GO:1901564//GO:0006520//GO:0044281//GO:0008152//GO:0055114	nitrogen compound metabolic process//single-organism metabolic process//organic substance metabolic process//cellular process//carboxylic acid metabolic process//single-organism cellular process//cellular metabolic process//organic acid metabolic process//primary metabolic process//oxoacid metabolic process//biological_process//single-organism process//organonitrogen compound metabolic process//c…	--	--	GO:0016639//GO:0016638//GO:0004352//GO:0003824//GO:0003674//GO:0016491	oxidoreductase activity, acting on the CH-NH2 group of donors, NAD or NADP as acceptor//oxidoreductase activity, acting on the CH-NH2 group of donors//glutamate dehydrogenase (NAD+) activity//catalytic activity//molecular_function//oxidoreductase activity	K00261 glutamate dehydrogenase (NAD(P)+) [EC:1.4.1.3] | (RefSeq) POPTRDRAFT_575509; hypothetical protein	http://www.genome.jp/dbget-bin/www_bget?pop:POPTR_0015s12250g	Glutamate/phenylalanine/leucine/valine dehydrogenase, C-terminal||Glutamate dehydrogenase||Glutamate/phenylalanine/leucine/valine dehydrogenase, dimerisation domain||Leu/Phe/Val dehydrogenases active site||Glutamate/phenylalanine/leucine/valine dehydrogenase||NAD(P)-binding domain
Glutamate synthase （GOGAT）
Potri.015G017500	6.00531	6.12529	6.11695	27.8205	29.4466	28.5878	22.8549	21.6017	21.9896	22.4956	21.1095	21.6318	6.08252	28.6183	22.1487	21.7456	7653.86	1613.34	2.2461	0	0	UP	6528.57	1738.75	1.9087	0	0	UP	5849.39	1635.05	1.839	0	0	UP	GO:1901607//GO:0044763//GO:0044237//GO:0043648//GO:0044249//GO:0044238//GO:0006082//GO:0016053//GO:0046394//GO:1901576//GO:0006807//GO:0044710//GO:1901605//GO:0044283//GO:0006536//GO:0009987//GO:0071704//GO:0008652//GO:0043650//GO:0044711//GO:0019752//GO:0008152//GO:0044281//GO:0006520//GO:1901564//GO:0009058//GO:0019676//GO:1901566//GO:0055114//GO:0009084//GO:0009064//GO:0006537//GO:0006541//GO:…	alpha-amino acid biosynthetic process//single-organism cellular process//cellular metabolic process//dicarboxylic acid metabolic process//cellular biosynthetic process//primary metabolic process//organic acid metabolic process//organic acid biosynthetic process//carboxylic acid biosynthetic process//organic substance biosynthetic process//nitrogen compound metabolic process//single-organism metab…	GO:0005737//GO:0044424//GO:0005622//GO:0044464//GO:0005623//GO:0005575	cytoplasm//intracellular part//intracellular//cell part//cell//cellular_component	GO:0016040//GO:0016638//GO:0010181//GO:0043168//GO:0005488//GO:0043167//GO:0032553//GO:0045181//GO:0046872//GO:0016639//GO:0048037//GO:0043169//GO:0097367//GO:1901363//GO:1901265//GO:0000166//GO:0051536//GO:0046914//GO:0050662//GO:0051540//GO:0016491//GO:0015930//GO:0005506//GO:0050660//GO:0036094//GO:0097159//GO:0003824//GO:0003674	glutamate synthase (NADH) activity//oxidoreductase activity, acting on the CH-NH2 group of donors//FMN binding//anion binding//binding//ion binding//ribonucleotide binding//glutamate synthase activity, NAD(P)H as acceptor//metal ion binding//oxidoreductase activity, acting on the CH-NH2 group of donors, NAD or NADP as acceptor//cofactor binding//cation binding//carbohydrate derivative binding//he…	K00264 glutamate synthase (NADPH/NADH) [EC:1.4.1.13 1.4.1.14] | (RefSeq) POPTRDRAFT_824538; NADH-dependent glutamate synthase family protein	http://www.genome.jp/dbget-bin/www_bget?pop:POPTR_0015s01950g	Nucleophile aminohydrolases, N-terminal||Glutamate synthase, central-N||Glutamine amidotransferase, type II||Glutamate synthase, central-C||Dihydroprymidine dehydrogenase domain II||Aldolase-type TIM barrel||Pyridine nucleotide-disulphide oxidoreductase, FAD/NAD(P)-binding domain||Glutamate synthase, eukaryotic||Glutamate synthase, NADH/NADPH, small subunit 1||Glutamate synthase, alpha subunit, C…
Saccharopine dehydrogenase (SDH)
Potri.006G134300	10.1475	9.65987	9.86583	23.0759	22.8552	22.8212	18.9878	20.6009	19.8131	37.9985	36.437	37.4065	9.89108	22.9175	19.8006	37.2807	3107.24	1330.02	1.2242	8.6494e-146	3.3684e-144	UP	2958.9	1433.4	1.0456	4.5888e-102	8.5414e-101	UP	5083.94	1347.9	1.9152	0	0	UP	--	--	--	--	--	--	K14157 alpha-aminoadipic semialdehyde synthase [EC:1.5.1.8 1.5.1.9] | (RefSeq) hypothetical protein	http://www.genome.jp/dbget-bin/www_bget?pop:POPTR_0006s13640g	Alanine dehydrogenase/PNT, N-terminal||Saccharopine dehydrogenase, C-terminal||LOR/SDH bifunctional enzyme, conserved domain||Alanine dehydrogenase/PNT, C-terminal||NAD(P)-binding domain||Saccharopine dehydrogenase / Homospermidine synthase
Isocitrate dehydrogenase (IDH)
Potri.004G074900	35.4374	35.3949	35.4857	64.633	67.6899	65.2901	75.2963	76.9564	75.5509	66.7608	68.2818	73.3702	35.4393	65.871	75.9345	69.4709	4061.86	2167.31	0.90623	4.5819e-113	1.3924e-111	UP	5160.68	2335.79	1.1437	1.5276e-206	5.0813e-205	UP	4308.15	2196.47	0.97188	1.5197e-78	1.7846e-77	UP	GO:0019752//GO:0006099//GO:0071704//GO:0009987//GO:0044710//GO:0006091//GO:0009060//GO:0072350//GO:0006082//GO:0044238//GO:0006102//GO:0044237//GO:0044763//GO:0008150//GO:0044699//GO:0043436//GO:0045333//GO:0055114//GO:0006101//GO:0008152//GO:0044281//GO:0015980	carboxylic acid metabolic process//tricarboxylic acid cycle//organic substance metabolic process//cellular process//single-organism metabolic process//generation of precursor metabolites and energy//aerobic respiration//tricarboxylic acid metabolic process//organic acid metabolic process//primary metabolic process//isocitrate metabolic process//cellular metabolic process//single-organism cellular…	--	--	GO:1901265//GO:0051287//GO:0016616//GO:0043169//GO:1901363//GO:0048037//GO:0046872//GO:0005488//GO:0043167//GO:0004448//GO:0016614//GO:0004450//GO:0003674//GO:0003824//GO:0097159//GO:0036094//GO:0000287//GO:0016491//GO:0050662//GO:0000166	nucleoside phosphate binding//NAD binding//oxidoreductase activity, acting on the CH-OH group of donors, NAD or NADP as acceptor//cation binding//heterocyclic compound binding//cofactor binding//metal ion binding//binding//ion binding//isocitrate dehydrogenase activity//oxidoreductase activity, acting on CH-OH group of donors//isocitrate dehydrogenase (NADP+) activity//molecular_function//catalyt…	K00031 isocitrate dehydrogenase [EC:1.1.1.42] | (RefSeq) POPTRDRAFT_648243; isocitrate dehydrogenase family protein	http://www.genome.jp/dbget-bin/www_bget?pop:POPTR_0004s07320g	Isocitrate/isopropylmalate dehydrogenase, conserved site||Isopropylmalate dehydrogenase-like domain||Isocitrate dehydrogenase NADP-dependent, eukaryotic
Potri.005G099600	6.6407	7.53979	6.73327	12.3247	11.7252	12.7068	17.9468	20.6596	19.5575	31.1455	30.5899	28.4955	6.97125	12.2522	19.3879	30.077	753.248	425.072	0.82542	2.4758e-20	2.0337e-19	UP	1313.69	458.128	1.5198	6.028e-57	7.1066e-56	UP	1860.02	430.828	2.1101	4.9631e-168	1.0908e-166	UP	GO:0055114//GO:0045333//GO:0006101//GO:0015980//GO:0044281//GO:0008152//GO:0043436//GO:0044699//GO:0008150//GO:0006082//GO:0072350//GO:0044238//GO:0044763//GO:0044237//GO:0071704//GO:0009987//GO:0019752//GO:0006099//GO:0009060//GO:0006091//GO:0044710	oxidation-reduction process//cellular respiration//citrate metabolic process//energy derivation by oxidation of organic compounds//small molecule metabolic process//metabolic process//oxoacid metabolic process//single-organism process//biological_process//organic acid metabolic process//tricarboxylic acid metabolic process//primary metabolic process//single-organism cellular process//cellular met…	--	--	GO:0016491//GO:0003824//GO:0003674//GO:0004448//GO:0016614//GO:0004449//GO:0016616	oxidoreductase activity//catalytic activity//molecular_function//isocitrate dehydrogenase activity//oxidoreductase activity, acting on CH-OH group of donors//isocitrate dehydrogenase (NAD+) activity//oxidoreductase activity, acting on the CH-OH group of donors, NAD or NADP as acceptor	K00030 isocitrate dehydrogenase (NAD+) [EC:1.1.1.41] | (RefSeq) POPTRDRAFT_558763; hypothetical protein	http://www.genome.jp/dbget-bin/www_bget?pop:POPTR_0005s10260g	Isocitrate dehydrogenase NAD-dependent||Isopropylmalate dehydrogenase-like domain
Potri.010G176000	6.48684	7.02077	6.27676	17.9795	14.6983	14.8654	21.2997	17.6657	19.5774	22.59	22.7409	22.7616	6.59479	15.8477	19.5143	22.6975	1001.67	413.461	1.2766	1.8278e-19	1.4622e-18	UP	1359.55	445.612	1.6093	4.8535e-39	4.4075e-38	UP	1443.12	419.057	1.784	7.0588e-123	1.18e-121	UP	GO:0072350//GO:0006082//GO:0044238//GO:0006102//GO:0044237//GO:0044763//GO:0019752//GO:0006099//GO:0071704//GO:0009987//GO:0044710//GO:0006091//GO:0009060//GO:0055114//GO:0045333//GO:0006101//GO:0008152//GO:0015980//GO:0044281//GO:0044699//GO:0008150//GO:0043436	tricarboxylic acid metabolic process//organic acid metabolic process//primary metabolic process//isocitrate metabolic process//cellular metabolic process//single-organism cellular process//carboxylic acid metabolic process//tricarboxylic acid cycle//organic substance metabolic process//cellular process//single-organism metabolic process//generation of precursor metabolites and energy//aerobic res…	--	--	GO:0005488//GO:0043167//GO:0004448//GO:0016614//GO:1901265//GO:0051287//GO:0016616//GO:0043169//GO:1901363//GO:0048037//GO:0046872//GO:0016491//GO:0050662//GO:0000166//GO:0004450//GO:0003674//GO:0003824//GO:0097159//GO:0036094//GO:0000287	binding//ion binding//isocitrate dehydrogenase activity//oxidoreductase activity, acting on CH-OH group of donors//nucleoside phosphate binding//NAD binding//oxidoreductase activity, acting on the CH-OH group of donors, NAD or NADP as acceptor//cation binding//heterocyclic compound binding//cofactor binding//metal ion binding//oxidoreductase activity//coenzyme binding//nucleotide binding//isocitr…	K00031 isocitrate dehydrogenase [EC:1.1.1.42] | (RefSeq) POPTRDRAFT_770098; NADP-dependent isocitrate dehydrogenase family protein	http://www.genome.jp/dbget-bin/www_bget?pop:POPTR_0010s18360g	Isocitrate dehydrogenase NADP-dependent, eukaryotic||Isopropylmalate dehydrogenase-like domain||Isocitrate/isopropylmalate dehydrogenase, conserved site
Potri.017G144500	32.3581	31.9321	33.389	136.851	135.123	145.008	68.3366	63.7261	74.2332	60.6389	57.7701	56.8015	32.5597	138.994	68.7653	58.4035	9135.5	2122.36	2.1058	0	1.8851e-307	UP	4980.69	2287.33	1.1227	4.8782e-38	4.3461e-37	UP	3861.01	2150.86	0.84407	3.1895e-90	4.1471e-89	UP	GO:0006101//GO:0055114//GO:0045333//GO:0008152//GO:0015980//GO:0044281//GO:0044699//GO:0008150//GO:0043436//GO:0044238//GO:0072350//GO:0006082//GO:0044237//GO:0006102//GO:0044763//GO:0006099//GO:0019752//GO:0009987//GO:0071704//GO:0044710//GO:0006091//GO:0009060	citrate metabolic process//oxidation-reduction process//cellular respiration//metabolic process//energy derivation by oxidation of organic compounds//small molecule metabolic process//single-organism process//biological_process//oxoacid metabolic process//primary metabolic process//tricarboxylic acid metabolic process//organic acid metabolic process//cellular metabolic process//isocitrate metabol…	--	--	GO:0016491//GO:0050662//GO:0000166//GO:0004450//GO:0003674//GO:0097159//GO:0003824//GO:0036094//GO:0000287//GO:0005488//GO:0043167//GO:0004448//GO:0016614//GO:0051287//GO:0016616//GO:1901265//GO:0048037//GO:0043169//GO:1901363//GO:0046872	oxidoreductase activity//coenzyme binding//nucleotide binding//isocitrate dehydrogenase (NADP+) activity//molecular_function//organic cyclic compound binding//catalytic activity//small molecule binding//magnesium ion binding//binding//ion binding//isocitrate dehydrogenase activity//oxidoreductase activity, acting on CH-OH group of donors//NAD binding//oxidoreductase activity, acting on the CH-OH …	K00031 isocitrate dehydrogenase [EC:1.1.1.42] | (RefSeq) isocitrate dehydrogenase family protein	http://www.genome.jp/dbget-bin/www_bget?pop:POPTR_0017s01410g	Isocitrate/isopropylmalate dehydrogenase, conserved site||Isopropylmalate dehydrogenase-like domain||Isocitrate dehydrogenase NADP-dependent, eukaryotic
Potri.006G126700	26.728	24.9682	27.7737	35.2604	34.8658	35.2851	44.1241	42.747	43.1848	54.9636	55.7724	54.8988	26.49	35.1371	43.352	55.2116	1850.09	1383.29	0.41949	1.5043e-14	9.8846e-14	UP	2515.81	1490.79	0.75495	1.2673e-52	1.4307e-51	UP	2924.01	1401.8	1.0607	8.9319e-103	1.2848e-101	UP	GO:0008150//GO:0044699//GO:0043436//GO:0006101//GO:0045333//GO:0055114//GO:0008152//GO:0044281//GO:0015980//GO:0006099//GO:0019752//GO:0009987//GO:0071704//GO:0044710//GO:0006091//GO:0009060//GO:0044238//GO:0072350//GO:0006082//GO:0044237//GO:0044763	biological_process//single-organism process//oxoacid metabolic process//citrate metabolic process//cellular respiration//oxidation-reduction process//metabolic process//small molecule metabolic process//energy derivation by oxidation of organic compounds//tricarboxylic acid cycle//carboxylic acid metabolic process//cellular process//organic substance metabolic process//single-organism metabolic p…	GO:0005575//GO:0005623//GO:0043231//GO:0043227//GO:0043229//GO:0005739//GO:0044464//GO:0005622//GO:0044444//GO:0044424//GO:0043226//GO:0005737	cellular_component//cell//intracellular membrane-bounded organelle//membrane-bounded organelle//intracellular organelle//mitochondrion//cell part//intracellular//cytoplasmic part//intracellular part//organelle//cytoplasm	GO:0003674//GO:0097159//GO:0003824//GO:0036094//GO:0000287//GO:0016491//GO:0050662//GO:0000166//GO:0051287//GO:0016616//GO:1901265//GO:0048037//GO:0043169//GO:1901363//GO:0046872//GO:0005488//GO:0043167//GO:0004448//GO:0004449//GO:0016614	molecular_function//organic cyclic compound binding//catalytic activity//small molecule binding//magnesium ion binding//oxidoreductase activity//coenzyme binding//nucleotide binding//NAD binding//oxidoreductase activity, acting on the CH-OH group of donors, NAD or NADP as acceptor//nucleoside phosphate binding//cofactor binding//cation binding//heterocyclic compound binding//metal ion binding//bi…	K00030 isocitrate dehydrogenase (NAD+) [EC:1.1.1.41] | (RefSeq) isocitrate dehydrogenase family protein	http://www.genome.jp/dbget-bin/www_bget?pop:POPTR_0006s12860g	Isopropylmalate dehydrogenase-like domain||Isocitrate dehydrogenase NAD-dependent||Isocitrate/isopropylmalate dehydrogenase, conserved site

## Sheet: Amino acid transporters
Amino acid transporter
Gene_id	PRE_1_fpkm	PRE_2_fpkm	PRE_3_fpkm	ES_1_fpkm	ES_2_fpkm	ES_3_fpkm	MS_1_fpkm	MS_2_fpkm	MS_3_fpkm	LS_1_fpkm	LS_2_fpkm	LS_3_fpkm	PRE_ave_fpkm	ES_ave_fpkm	MS_ave_fpkm	LS_ave_fpkm	ES_readcount (ES vs PRE)	PRE_readcount (ES vs PRE)	log2FoldChange (ES vs PRE)	pval(ES vs PRE)	padj(ES vs PRE)	significant(ES vs PRE)	MS_readcount(MS vs PRE)	PRE_readcount(MS vs PRE)	log2FoldChange(MS vs PRE)	pval(MS vs PRE)	padj(MS vs PRE)	significant(MS vs PRE)	LS_readcount(LS vs PRE)	PRE_readcount(LS vs PRE)	log2FoldChange(LS vs PRE)	pval(LS vs PRE)	padj(LS vs PRE)	significant(LS vs PRE)	biological_process	biological_process_description	cellular_component	cellular_component_description	molecular_function	molecular_function_description	KEGG AnnotInfo	KEGG url	Interpro Description
Potri.001G007200	3.16621	3.96053	3.69835	6.63678	7.34542	7.4339	8.92879	7.97658	7.95423	7.45491	8.08132	7.94297	3.60836	7.1387	8.28653	7.8264	375.112	188.047	0.99623	1.2437e-14	8.1988e-14	UP	479.893	202.671	1.2436	1.1094e-25	7.5964e-25	UP	413.603	190.59	1.1178	2.2134e-18	9.9103e-18	UP	GO:0046942//GO:0006820//GO:0003333//GO:0008150//GO:0044765//GO:0044699//GO:0034220//GO:0098656//GO:0009987//GO:0071702//GO:0071705//GO:1903825//GO:0015711//GO:0006810//GO:0051179//GO:0006865//GO:0044763//GO:0006811//GO:0051234//GO:0055085//GO:1902047//GO:0015846//GO:0015849//GO:1902578	carboxylic acid transport//anion transport//amino acid transmembrane transport//biological_process//single-organism transport//single-organism process//ion transmembrane transport//anion transmembrane transport//cellular process//organic substance transport//nitrogen compound transport//organic acid transmembrane transport//organic anion transport//transport//localization//amino acid transport//s…	GO:0031224//GO:0005575//GO:0044464//GO:0016021//GO:0005887//GO:0044459//GO:0071944//GO:0005886//GO:0031226//GO:0016020//GO:0044425//GO:0005623	intrinsic component of membrane//cellular_component//cell part//integral component of membrane//integral component of plasma membrane//plasma membrane part//cell periphery//plasma membrane//intrinsic component of plasma membrane//membrane//membrane part//cell	GO:0005215//GO:0015291//GO:0046943//GO:0015297//GO:0015075//GO:0005342//GO:0003674//GO:0008514//GO:0022857//GO:0022804//GO:0015171//GO:0022892//GO:0015203//GO:0022891//GO:0008509	transporter activity//secondary active transmembrane transporter activity//carboxylic acid transmembrane transporter activity//antiporter activity//ion transmembrane transporter activity//organic acid transmembrane transporter activity//molecular_function//organic anion transmembrane transporter activity//transmembrane transporter activity//active transmembrane transporter activity//amino acid tr…	no KO assigned | (RefSeq) POPTRDRAFT_750463; hypothetical protein	http://www.genome.jp/dbget-bin/www_bget?pop:POPTR_0001s04440g	Amino acid/polyamine transporter I
Potri.001G007300	2.42196	2.93295	3.19498	4.328	4.50685	5.16682	11.4926	12.9794	12.6793	7.16616	6.92893	6.82081	2.84996	4.66722	12.3837	6.97197	249.557	151.132	0.72356	2.3179e-06	9.1598e-06	UP	729.723	162.881	2.1635	2.5347e-86	4.0698e-85	UP	374.94	153.159	1.2916	4.7379e-21	2.299e-20	UP	GO:0044710//GO:0006643//GO:0006820//GO:0044283//GO:0046942//GO:1901615//GO:0006807//GO:1901360//GO:0046467//GO:0044255//GO:0003333//GO:1901617//GO:0030148//GO:1901362//GO:1901576//GO:0044711//GO:0006629//GO:0098656//GO:0034220//GO:0044765//GO:0044699//GO:0008150//GO:0071704//GO:0071705//GO:0015711//GO:1903825//GO:0071702//GO:0009987//GO:0046165//GO:0051179//GO:0006865//GO:0046520//GO:1901564//GO:…	single-organism metabolic process//membrane lipid metabolic process//anion transport//small molecule biosynthetic process//carboxylic acid transport//organic hydroxy compound metabolic process//nitrogen compound metabolic process//organic cyclic compound metabolic process//membrane lipid biosynthetic process//cellular lipid metabolic process//amino acid transmembrane transport//organic hydroxy co…	GO:0031224//GO:0016021//GO:0044464//GO:0005575//GO:0071944//GO:0044459//GO:0005887//GO:0031226//GO:0005886//GO:0005623//GO:0044425//GO:0016020	intrinsic component of membrane//integral component of membrane//cell part//cellular_component//cell periphery//plasma membrane part//integral component of plasma membrane//intrinsic component of plasma membrane//plasma membrane//cell//membrane part//membrane	GO:0015291//GO:0005215//GO:0015075//GO:0015297//GO:0046943//GO:0008514//GO:0003674//GO:0022857//GO:0005342//GO:0022804//GO:0015203//GO:0022892//GO:0015171//GO:0022891//GO:0008509	secondary active transmembrane transporter activity//transporter activity//ion transmembrane transporter activity//antiporter activity//carboxylic acid transmembrane transporter activity//organic anion transmembrane transporter activity//molecular_function//transmembrane transporter activity//organic acid transmembrane transporter activity//active transmembrane transporter activity//polyamine tra…	no KO assigned | (RefSeq) POPTRDRAFT_639662; amino acid permease family protein	http://www.genome.jp/dbget-bin/www_bget?pop:POPTR_0001s04450g	Amino acid/polyamine transporter I
Potri.001G296100	6.08453	6.48049	6.80567	10.0156	9.95479	9.32933	10.8645	13.4105	12.1833	16.1919	15.6936	14.4175	6.4569	9.76659	12.1528	15.4344	549.93	360.599	0.60885	1.5559e-09	7.8619e-09	UP	754.219	388.629	0.95659	3.9745e-15	1.9509e-14	UP	874.256	365.441	1.2584	2.5176e-44	1.9594e-43	UP	GO:1902047//GO:0055085//GO:0015849//GO:1902578//GO:0015846//GO:0006865//GO:0051179//GO:0006810//GO:0006811//GO:0044763//GO:0051234//GO:0044699//GO:0044765//GO:0008150//GO:0034220//GO:0098656//GO:0009987//GO:0071702//GO:1903825//GO:0015711//GO:0071705//GO:0006820//GO:0046942//GO:0003333	polyamine transmembrane transport//transmembrane transport//organic acid transport//single-organism localization//polyamine transport//amino acid transport//localization//transport//ion transport//single-organism cellular process//establishment of localization//single-organism process//single-organism transport//biological_process//ion transmembrane transport//anion transmembrane transport//cellu…	GO:0005886//GO:0031226//GO:0005623//GO:0044425//GO:0016020//GO:0071944//GO:0044459//GO:0005887//GO:0016021//GO:0005575//GO:0044464//GO:0031224	plasma membrane//intrinsic component of plasma membrane//cell//membrane part//membrane//cell periphery//plasma membrane part//integral component of plasma membrane//integral component of membrane//cellular_component//cell part//intrinsic component of membrane	GO:0022891//GO:0008509//GO:0015203//GO:0015171//GO:0022892//GO:0022857//GO:0003674//GO:0008514//GO:0005342//GO:0022804//GO:0015291//GO:0005215//GO:0015075//GO:0015297//GO:0046943	substrate-specific transmembrane transporter activity//anion transmembrane transporter activity//polyamine transmembrane transporter activity//amino acid transmembrane transporter activity//substrate-specific transporter activity//transmembrane transporter activity//molecular_function//organic anion transmembrane transporter activity//organic acid transmembrane transporter activity//active transm…	no KO assigned | (RefSeq) POPTRDRAFT_202043; amino acid permease family protein	http://www.genome.jp/dbget-bin/www_bget?pop:POPTR_0009s09350g	Amino acid/polyamine transporter I
Potri.001G335300	77.9411	76.8499	77.6426	112.012	109.854	111.585	90.0542	91.7893	89.9541	171.553	173.195	170.371	77.4779	111.15	90.5992	171.706	7518.68	5197.82	0.53257	1.2921e-75	2.8068e-74	UP	6754.64	5601.86	0.26997	3.1509e-20	1.8555e-19	UP	11682.7	5267.72	1.1491	0	0	UP	--	--	--	--	--	--	no KO assigned | (RefSeq) POPTRDRAFT_815560; lysine and histidine specific transporter family protein	http://www.genome.jp/dbget-bin/www_bget?pop:POPTR_0001s36330g	Amino acid transporter, transmembrane
Potri.001G469900	0.780223	0.427851	0.560136	2.33455	3.03731	1.68396	3.33553	3.50848	1.79016	2.8282	1.98317	3.75653	0.589403	2.35194	2.87806	2.85597	37.9488	9.43033	2.0087	2.2155e-05	7.9353e-05	UP	51.209	10.1625	2.3331	6.3102e-06	1.8427e-05	UP	46.3153	9.55531	2.2771	1.3421e-06	3.5227e-06	UP	GO:0003333//GO:0046942//GO:0006820//GO:0015711//GO:1903825//GO:0044699//GO:0008150//GO:0098656//GO:0034220//GO:0006811//GO:1902578//GO:0071702//GO:0009987//GO:0071705//GO:0044765//GO:0044763//GO:0051234//GO:0006810//GO:0051179//GO:0006865//GO:0015849//GO:0055085	amino acid transmembrane transport//carboxylic acid transport//anion transport//organic anion transport//organic acid transmembrane transport//single-organism process//biological_process//anion transmembrane transport//ion transmembrane transport//ion transport//single-organism localization//organic substance transport//cellular process//nitrogen compound transport//single-organism transport//sin…	GO:0005575//GO:0016021//GO:0071944//GO:0044425//GO:0016020//GO:0005623//GO:0005886//GO:0031224//GO:0044464	cellular_component//integral component of membrane//cell periphery//membrane part//membrane//cell//plasma membrane//intrinsic component of membrane//cell part	GO:0005342//GO:0003674//GO:0022891//GO:0046943//GO:0015075//GO:0005215//GO:0008514//GO:0022857//GO:0015171//GO:0022892//GO:0008509	organic acid transmembrane transporter activity//molecular_function//substrate-specific transmembrane transporter activity//carboxylic acid transmembrane transporter activity//ion transmembrane transporter activity//transporter activity//organic anion transmembrane transporter activity//transmembrane transporter activity//amino acid transmembrane transporter activity//substrate-specific transport…	no KO assigned | (RefSeq) hypothetical protein	http://www.genome.jp/dbget-bin/www_bget?pop:POPTR_0011s16980g	Amino acid transporter, transmembrane
Potri.002G012900	0.968799	0.800977	0.868862	4.54889	3.73999	3.62166	9.21797	9.32261	9.0516	0.850926	0.795575	0.922305	0.879546	3.97018	9.19739	0.856269	239.501	52.6263	2.1862	2.9303e-30	3.2221e-29	UP	611.609	56.7156	3.4308	6.1074e-130	1.3678e-128	UP	51.9521	53.3308	-0.037786	0.93219	0.99579	FALSE	GO:0071705//GO:0009987//GO:0071702//GO:0044765//GO:0015849//GO:0055085//GO:0051234//GO:0044763//GO:0006865//GO:0051179//GO:0006810//GO:1903825//GO:0015711//GO:0034220//GO:0098656//GO:0044699//GO:0008150//GO:0003333//GO:0006820//GO:0046942//GO:1902578//GO:0006811	nitrogen compound transport//cellular process//organic substance transport//single-organism transport//organic acid transport//transmembrane transport//establishment of localization//single-organism cellular process//amino acid transport//localization//transport//organic acid transmembrane transport//organic anion transport//ion transmembrane transport//anion transmembrane transport//single-organ…	GO:0031224//GO:0016021//GO:0005575//GO:0044425//GO:0016020	intrinsic component of membrane//integral component of membrane//cellular_component//membrane part//membrane	GO:0022857//GO:0008514//GO:0015075//GO:0046943//GO:0005215//GO:0008509//GO:0015171//GO:0022892//GO:0003674//GO:0005342//GO:0022891	transmembrane transporter activity//organic anion transmembrane transporter activity//ion transmembrane transporter activity//carboxylic acid transmembrane transporter activity//transporter activity//anion transmembrane transporter activity//amino acid transmembrane transporter activity//substrate-specific transporter activity//molecular_function//organic acid transmembrane transporter activity//…	no KO assigned | (RefSeq) POPTRDRAFT_753937; hypothetical protein	http://www.genome.jp/dbget-bin/www_bget?pop:POPTR_0002s01430g	Amino acid transporter, transmembrane
Potri.002G079500	0.658615	0.529708	0.956169	1.45392	1.64517	1.62155	2.48194	2.33322	2.01275	0.232107	0.340537	0.355802	0.714831	1.57355	2.27597	0.309482	96.6881	43.5575	1.1504	1.3217e-05	4.8536e-05	UP	154.146	46.9386	1.7154	3.1871e-14	1.5052e-13	UP	19.1208	44.126	-1.2065	0.0022447	0.0044311	DOWN	GO:0071705//GO:0071702//GO:0009987//GO:0044765//GO:0051234//GO:0044763//GO:0006810//GO:0051179//GO:0006865//GO:0015849//GO:0055085//GO:0003333//GO:0046942//GO:0006820//GO:0015711//GO:1903825//GO:0098656//GO:0034220//GO:0008150//GO:0044699//GO:0006811//GO:1902578	nitrogen compound transport//organic substance transport//cellular process//single-organism transport//establishment of localization//single-organism cellular process//transport//localization//amino acid transport//organic acid transport//transmembrane transport//amino acid transmembrane transport//carboxylic acid transport//anion transport//organic anion transport//organic acid transmembrane tra…	GO:0031224//GO:0044464//GO:0005575//GO:0016021//GO:0071944//GO:0016020//GO:0044425//GO:0005623//GO:0005886	intrinsic component of membrane//cell part//cellular_component//integral component of membrane//cell periphery//membrane//membrane part//cell//plasma membrane	GO:0046943//GO:0015075//GO:0005215//GO:0008514//GO:0022857//GO:0015171//GO:0022892//GO:0008509//GO:0005342//GO:0003674//GO:0022891	carboxylic acid transmembrane transporter activity//ion transmembrane transporter activity//transporter activity//organic anion transmembrane transporter activity//transmembrane transporter activity//amino acid transmembrane transporter activity//substrate-specific transporter activity//anion transmembrane transporter activity//organic acid transmembrane transporter activity//molecular_function//…	no KO assigned | (RefSeq) amino acid permease which transports basic amino acids family protein	http://www.genome.jp/dbget-bin/www_bget?pop:POPTR_0002s07970g	Amino acid transporter, transmembrane
Potri.002G112100	15.858	14.9721	14.1976	11.5755	13.3227	14.0459	24.1498	24.2266	24.8194	44.7599	47.1341	42.4979	15.0093	12.9814	24.3986	44.7973	566.142	649.111	-0.1973	0.030565	0.065287	FALSE	1172.61	699.57	0.74518	1.2245e-25	8.3797e-25	UP	1965.07	657.862	1.5787	7.753e-96	1.055e-94	UP	--	--	--	--	--	--	no KO assigned | (RefSeq) POPTRDRAFT_710499; amino acid transport protein AAP2	http://www.genome.jp/dbget-bin/www_bget?pop:POPTR_0002s11270g	Amino acid transporter, transmembrane
Potri.002G233100	0.85649	1.00061	1.02927	1.78279	1.52214	2.10978	4.75475	5.08573	4.80339	1.4764	1.52902	1.41965	0.962123	1.8049	4.88129	1.47502	87.1738	46.0874	0.91952	0.00064056	0.0018933	UP	259.837	49.6705	2.3871	1.8467e-36	1.6026e-35	UP	71.6583	46.7073	0.61749	0.032129	0.053785	FALSE	GO:0006820//GO:0046942//GO:0003333//GO:0044699//GO:0008150//GO:0034220//GO:0098656//GO:1903825//GO:0015711//GO:0006811//GO:1902578//GO:0044765//GO:0009987//GO:0071702//GO:0071705//GO:0051179//GO:0006865//GO:0006810//GO:0044763//GO:0051234//GO:0055085//GO:0015849	anion transport//carboxylic acid transport//amino acid transmembrane transport//single-organism process//biological_process//ion transmembrane transport//anion transmembrane transport//organic acid transmembrane transport//organic anion transport//ion transport//single-organism localization//single-organism transport//cellular process//organic substance transport//nitrogen compound transport//loc…	GO:0016021//GO:0005575//GO:0044425//GO:0016020//GO:0031224	integral component of membrane//cellular_component//membrane part//membrane//intrinsic component of membrane	GO:0003674//GO:0005342//GO:0022891//GO:0005215//GO:0015075//GO:0046943//GO:0008514//GO:0022857//GO:0015171//GO:0022892//GO:0008509	molecular_function//organic acid transmembrane transporter activity//substrate-specific transmembrane transporter activity//transporter activity//ion transmembrane transporter activity//carboxylic acid transmembrane transporter activity//organic anion transmembrane transporter activity//transmembrane transporter activity//amino acid transmembrane transporter activity//substrate-specific transport…	K15015 solute carrier family 32 (vesicular inhibitory amino acid transporter) | (RefSeq) hypothetical protein	http://www.genome.jp/dbget-bin/www_bget?pop:POPTR_0002s23420g	Amino acid transporter, transmembrane
Potri.002G233200	1.72465	2.46467	1.94353	1.75142	1.91864	2.25908	7.47234	9.48127	7.64182	1.87864	2.14587	2.3485	2.04428	1.97638	8.19847	2.12434	102.033	104.669	-0.0368	0.894	0.98744	FALSE	466.481	112.813	2.0479	1.3301e-23	8.6277e-23	UP	110.272	106.098	0.055672	0.78586	0.87608	FALSE	GO:0015711//GO:1903825//GO:0098656//GO:0034220//GO:0008150//GO:0044699//GO:0003333//GO:0046942//GO:0006820//GO:1902578//GO:0006811//GO:0071705//GO:0071702//GO:0009987//GO:0044765//GO:0015849//GO:0055085//GO:0051234//GO:0044763//GO:0006810//GO:0006865//GO:0051179	organic anion transport//organic acid transmembrane transport//anion transmembrane transport//ion transmembrane transport//biological_process//single-organism process//amino acid transmembrane transport//carboxylic acid transport//anion transport//single-organism localization//ion transport//nitrogen compound transport//organic substance transport//cellular process//single-organism transport//org…	GO:0005575//GO:0016021//GO:0016020//GO:0044425//GO:0031224	cellular_component//integral component of membrane//membrane//membrane part//intrinsic component of membrane	GO:0005342//GO:0003674//GO:0022891//GO:0022857//GO:0008514//GO:0046943//GO:0015075//GO:0005215//GO:0008509//GO:0022892//GO:0015171	organic acid transmembrane transporter activity//molecular_function//substrate-specific transmembrane transporter activity//transmembrane transporter activity//organic anion transmembrane transporter activity//carboxylic acid transmembrane transporter activity//ion transmembrane transporter activity//transporter activity//anion transmembrane transporter activity//substrate-specific transporter ac…	no KO assigned | (RefSeq) POPTRDRAFT_799347; hypothetical protein	http://www.genome.jp/dbget-bin/www_bget?pop:POPTR_0002s23430g	Amino acid transporter, transmembrane
Potri.003G011900	3.05178	2.85238	3.14285	4.28232	4.01128	4.69395	5.53359	5.38851	5.19118	6.38942	6.4196	6.71127	3.01567	4.32918	5.37109	6.50676	258.964	178.9	0.5336	0.00029546	0.0009206	UP	354.114	192.803	0.87709	2.6486e-11	1.0925e-10	UP	391.446	181.295	1.1105	2.6891e-17	1.1628e-16	UP	GO:0044765//GO:0071705//GO:0009987//GO:0071702//GO:0055085//GO:0015849//GO:0006865//GO:0051179//GO:0006810//GO:0051234//GO:0044763//GO:0034220//GO:0098656//GO:0008150//GO:0044699//GO:1903825//GO:0015711//GO:0006820//GO:0046942//GO:0003333//GO:1902578//GO:0006811	single-organism transport//nitrogen compound transport//cellular process//organic substance transport//transmembrane transport//organic acid transport//amino acid transport//localization//transport//establishment of localization//single-organism cellular process//ion transmembrane transport//anion transmembrane transport//biological_process//single-organism process//organic acid transmembrane tra…	GO:0031224//GO:0016021//GO:0005575//GO:0016020//GO:0044425	intrinsic component of membrane//integral component of membrane//cellular_component//membrane//membrane part	GO:0022857//GO:0008514//GO:0005215//GO:0015075//GO:0046943//GO:0008509//GO:0022892//GO:0015171//GO:0003674//GO:0005342//GO:0022891	transmembrane transporter activity//organic anion transmembrane transporter activity//transporter activity//ion transmembrane transporter activity//carboxylic acid transmembrane transporter activity//anion transmembrane transporter activity//substrate-specific transporter activity//amino acid transmembrane transporter activity//molecular_function//organic acid transmembrane transporter activity//…	no KO assigned | (RefSeq) amino acid transporter family protein	http://www.genome.jp/dbget-bin/www_bget?pop:POPTR_0003s02370g	Amino acid transporter, transmembrane
Potri.003G138100	0.974825	0.398658	1.17906	1.22606	1.3132	1.43534	0.906485	0.570414	0.845853	2.18355	1.99	1.53363	0.850848	1.32486	0.774251	1.90239	72.1126	45.9183	0.65118	0.054562	0.10899	FALSE	46.4367	49.4783	-0.091531	0.82097	0.91355	FALSE	104.182	46.506	1.1636	0.00051706	0.0010947	UP	GO:0015849//GO:0055085//GO:0044763//GO:0051234//GO:0006810//GO:0051179//GO:0006865//GO:0071702//GO:0009987//GO:0071705//GO:0044765//GO:1902578//GO:0006811//GO:0015711//GO:1903825//GO:0008150//GO:0044699//GO:0098656//GO:0034220//GO:0003333//GO:0046942//GO:0006820	organic acid transport//transmembrane transport//single-organism cellular process//establishment of localization//transport//localization//amino acid transport//organic substance transport//cellular process//nitrogen compound transport//single-organism transport//single-organism localization//ion transport//organic anion transport//organic acid transmembrane transport//biological_process//single-…	GO:0031224//GO:0016020//GO:0044425//GO:0005575//GO:0016021	intrinsic component of membrane//membrane//membrane part//cellular_component//integral component of membrane	GO:0008509//GO:0015171//GO:0022892//GO:0008514//GO:0022857//GO:0046943//GO:0015075//GO:0005215//GO:0022891//GO:0005342//GO:0003674	anion transmembrane transporter activity//amino acid transmembrane transporter activity//substrate-specific transporter activity//organic anion transmembrane transporter activity//transmembrane transporter activity//carboxylic acid transmembrane transporter activity//ion transmembrane transporter activity//transporter activity//substrate-specific transmembrane transporter activity//organic acid t…	no KO assigned | (RefSeq) POPTRDRAFT_799999; amino acid transporter family protein	http://www.genome.jp/dbget-bin/www_bget?pop:POPTR_0003s13790g	Amino acid transporter, transmembrane
Potri.004G181100	0.565215	0.328179	0.401004	2.56667	2.58591	2.63715	6.93161	6.1443	5.97403	1.82787	2.52554	2.4799	0.431466	2.59657	6.34998	2.27777	140.46	23.1432	2.6015	7.6412e-23	6.8458e-22	UP	378.606	24.9404	3.9241	1.8918e-93	3.2681e-92	UP	123.914	23.4508	2.4016	1.1617e-17	5.0853e-17	UP	GO:0044765//GO:0071705//GO:0071702//GO:0009987//GO:0051179//GO:0006865//GO:0006810//GO:0051234//GO:0044763//GO:0055085//GO:0015849//GO:0006820//GO:0046942//GO:0003333//GO:0098656//GO:0034220//GO:0008150//GO:0044699//GO:0015711//GO:1903825//GO:0006811//GO:1902578	single-organism transport//nitrogen compound transport//organic substance transport//cellular process//localization//amino acid transport//transport//establishment of localization//single-organism cellular process//transmembrane transport//organic acid transport//anion transport//carboxylic acid transport//amino acid transmembrane transport//anion transmembrane transport//ion transmembrane transp…	GO:0031224//GO:0016021//GO:0005575//GO:0016020//GO:0044425	intrinsic component of membrane//integral component of membrane//cellular_component//membrane//membrane part	GO:0005215//GO:0015075//GO:0046943//GO:0008514//GO:0022857//GO:0022892//GO:0015171//GO:0008509//GO:0003674//GO:0005342//GO:0022891	transporter activity//ion transmembrane transporter activity//carboxylic acid transmembrane transporter activity//organic anion transmembrane transporter activity//transmembrane transporter activity//substrate-specific transporter activity//amino acid transmembrane transporter activity//anion transmembrane transporter activity//molecular_function//organic acid transmembrane transporter activity//…	no KO assigned | (RefSeq) POPTRDRAFT_196306; hypothetical protein	http://www.genome.jp/dbget-bin/www_bget?pop:POPTR_0004s18770g	Amino acid transporter, transmembrane
Potri.005G068600	1.16793	0.545961	0.962183	14.6659	14.9131	13.4508	3.17042	2.25517	3.05585	4.12946	4.63825	4.01981	0.892023	14.3433	2.82715	4.26251	673.643	41.5419	4.0193	6.612e-172	2.9812e-170	UP	146.328	44.7654	1.7088	8.9031e-10	3.3809e-09	UP	201.391	42.0856	2.2586	1.3061e-25	7.136e-25	UP	GO:0044765//GO:0009987//GO:0071702//GO:0071705//GO:0055085//GO:0015849//GO:0051179//GO:0006865//GO:0015807//GO:0006810//GO:0044763//GO:0051234//GO:0008150//GO:0044699//GO:0034220//GO:0098656//GO:1902475//GO:1903825//GO:0015711//GO:0006820//GO:0046942//GO:0003333//GO:1902578//GO:0006811	single-organism transport//cellular process//organic substance transport//nitrogen compound transport//transmembrane transport//organic acid transport//localization//amino acid transport//L-amino acid transport//transport//single-organism cellular process//establishment of localization//biological_process//single-organism process//ion transmembrane transport//anion transmembrane transport//L-alph…	GO:0044464//GO:0031224//GO:0005887//GO:0044459//GO:0016021//GO:0005575//GO:0005886//GO:0031226//GO:0005623//GO:0016020//GO:0044425//GO:0071944	cell part//intrinsic component of membrane//integral component of plasma membrane//plasma membrane part//integral component of membrane//cellular_component//plasma membrane//intrinsic component of plasma membrane//cell//membrane//membrane part//cell periphery	GO:0008514//GO:0022857//GO:0015179//GO:0022804//GO:0015291//GO:0005215//GO:0015297//GO:0015075//GO:0046943//GO:0008509//GO:0015171//GO:0022892//GO:0003674//GO:0005342//GO:0022891	organic anion transmembrane transporter activity//transmembrane transporter activity//L-amino acid transmembrane transporter activity//active transmembrane transporter activity//secondary active transmembrane transporter activity//transporter activity//antiporter activity//ion transmembrane transporter activity//carboxylic acid transmembrane transporter activity//anion transmembrane transporter a…	no KO assigned | (RefSeq) hypothetical protein	http://www.genome.jp/dbget-bin/www_bget?pop:POPTR_0005s06950g	Amino acid/polyamine transporter I
Potri.005G068900	4.55523	4.4408	4.50358	5.64798	5.61157	6.48478	8.83546	9.05424	9.2348	0.771193	0.550109	0.690883	4.49987	5.91478	9.0415	0.670728	357.317	269.587	0.40645	0.00094949	0.002736	UP	601.949	290.543	1.0509	3.3502e-24	2.2055e-23	UP	40.7461	273.212	-2.7453	2.5151e-43	1.9313e-42	DOWN	GO:0071705//GO:0009987//GO:0071702//GO:0044765//GO:0051234//GO:0044763//GO:0006865//GO:0051179//GO:0006810//GO:0015849//GO:0055085//GO:0003333//GO:0006820//GO:0046942//GO:1903825//GO:0015711//GO:0034220//GO:0098656//GO:0044699//GO:0008150//GO:0006811//GO:1902578	nitrogen compound transport//cellular process//organic substance transport//single-organism transport//establishment of localization//single-organism cellular process//amino acid transport//localization//transport//organic acid transport//transmembrane transport//amino acid transmembrane transport//anion transport//carboxylic acid transport//organic acid transmembrane transport//organic anion tra…	GO:0031224//GO:0044464//GO:0016021//GO:0005575//GO:0071944//GO:0005623//GO:0044425//GO:0016020//GO:0005886	intrinsic component of membrane//cell part//integral component of membrane//cellular_component//cell periphery//cell//membrane part//membrane//plasma membrane	GO:0015075//GO:0046943//GO:0005215//GO:0022857//GO:0008514//GO:0015171//GO:0022892//GO:0008509//GO:0003674//GO:0005342//GO:0022891	ion transmembrane transporter activity//carboxylic acid transmembrane transporter activity//transporter activity//transmembrane transporter activity//organic anion transmembrane transporter activity//amino acid transmembrane transporter activity//substrate-specific transporter activity//anion transmembrane transporter activity//molecular_function//organic acid transmembrane transporter activity//…	no KO assigned | (RefSeq) POPTRDRAFT_207199; amino acid permease AAP1 family protein	http://www.genome.jp/dbget-bin/www_bget?pop:POPTR_0005s06990g	Amino acid transporter, transmembrane
Potri.005G181500	0.398781	0.1562	0.18609	6.66496	6.17728	7.13656	12.431	12.1476	14.6824	30.8378	34.814	31.2866	0.247023	6.6596	13.087	32.3128	420.491	15.4634	4.7651	5.4779e-126	1.8482e-124	UP	910.572	16.6637	5.772	7.7027e-130	1.724e-128	UP	2052.28	15.6688	7.0332	0	0	UP	GO:0015711//GO:1903825//GO:0098656//GO:0034220//GO:0008150//GO:0044699//GO:0003333//GO:0046942//GO:0006820//GO:1902578//GO:0006811//GO:0071705//GO:0071702//GO:0009987//GO:0044765//GO:0015849//GO:0055085//GO:0051234//GO:0044763//GO:0006810//GO:0051179//GO:0006865	organic anion transport//organic acid transmembrane transport//anion transmembrane transport//ion transmembrane transport//biological_process//single-organism process//amino acid transmembrane transport//carboxylic acid transport//anion transport//single-organism localization//ion transport//nitrogen compound transport//organic substance transport//cellular process//single-organism transport//org…	GO:0005575//GO:0016021//GO:0016020//GO:0044425//GO:0005623//GO:0005886//GO:0071944//GO:0044464//GO:0031224	cellular_component//integral component of membrane//membrane//membrane part//cell//plasma membrane//cell periphery//cell part//intrinsic component of membrane	GO:0005342//GO:0003674//GO:0022891//GO:0008514//GO:0022857//GO:0046943//GO:0015075//GO:0005215//GO:0008509//GO:0022892//GO:0015171	organic acid transmembrane transporter activity//molecular_function//substrate-specific transmembrane transporter activity//organic anion transmembrane transporter activity//transmembrane transporter activity//carboxylic acid transmembrane transporter activity//ion transmembrane transporter activity//transporter activity//anion transmembrane transporter activity//substrate-specific transporter ac…	no KO assigned | (RefSeq) hypothetical protein	http://www.genome.jp/dbget-bin/www_bget?pop:POPTR_0005s20390g	Amino acid transporter, transmembrane
Potri.005G181600	1.73867	1.94863	2.16845	28.0245	27.1046	24.9899	57.9684	61.7133	60.3336	137.034	135.015	136.759	1.95192	26.7064	60.0051	136.27	1892.23	137.175	3.786	4.9347e-275	3.6742e-273	UP	4686.08	147.837	4.9863	0	0	UP	9711.59	139.012	6.1264	0	0	UP	GO:0006811//GO:1902578//GO:0006820//GO:0046942//GO:0003333//GO:0008150//GO:0044699//GO:0034220//GO:0098656//GO:1903825//GO:0015711//GO:0051179//GO:0006865//GO:0006810//GO:0044763//GO:0051234//GO:0055085//GO:0015849//GO:0044765//GO:0009987//GO:0071702//GO:0071705	ion transport//single-organism localization//anion transport//carboxylic acid transport//amino acid transmembrane transport//biological_process//single-organism process//ion transmembrane transport//anion transmembrane transport//organic acid transmembrane transport//organic anion transport//localization//amino acid transport//transport//single-organism cellular process//establishment of localiza…	GO:0071944//GO:0005886//GO:0005623//GO:0016020//GO:0044425//GO:0016021//GO:0005575//GO:0031224//GO:0044464	cell periphery//plasma membrane//cell//membrane//membrane part//integral component of membrane//cellular_component//intrinsic component of membrane//cell part	GO:0022891//GO:0003674//GO:0005342//GO:0015171//GO:0022892//GO:0008509//GO:0005215//GO:0015075//GO:0046943//GO:0008514//GO:0022857	substrate-specific transmembrane transporter activity//molecular_function//organic acid transmembrane transporter activity//amino acid transmembrane transporter activity//substrate-specific transporter activity//anion transmembrane transporter activity//transporter activity//ion transmembrane transporter activity//carboxylic acid transmembrane transporter activity//organic anion transmembrane tra…	no KO assigned | (RefSeq) POPTRDRAFT_818545; hypothetical protein	http://www.genome.jp/dbget-bin/www_bget?pop:POPTR_0005s20400g	Amino acid transporter, transmembrane
Potri.005G219300	2.27305	2.07745	1.97637	4.79332	4.75208	4.88323	12.4528	14.1231	12.1691	17.5089	18.6168	16.9842	2.10896	4.80954	12.915	17.7033	239.744	104.257	1.2013	6.8285e-13	4.1443e-12	UP	709.598	112.361	2.6589	1.8015e-86	2.9006e-85	UP	887.677	105.662	3.0706	2.1773e-161	4.6397e-160	UP	GO:0006811//GO:1902578//GO:0003333//GO:0006820//GO:0046942//GO:0015711//GO:1903825//GO:0008150//GO:0044699//GO:0098656//GO:0034220//GO:0044763//GO:0051234//GO:0006865//GO:0051179//GO:0006810//GO:0015849//GO:0055085//GO:0071702//GO:0009987//GO:0071705//GO:0044765	ion transport//single-organism localization//amino acid transmembrane transport//anion transport//carboxylic acid transport//organic anion transport//organic acid transmembrane transport//biological_process//single-organism process//anion transmembrane transport//ion transmembrane transport//single-organism cellular process//establishment of localization//amino acid transport//localization//trans…	GO:0016020//GO:0044425//GO:0016021//GO:0005575//GO:0031224	membrane//membrane part//integral component of membrane//cellular_component//intrinsic component of membrane	GO:0022891//GO:0003674//GO:0005342//GO:0022892//GO:0015171//GO:0008509//GO:0015075//GO:0046943//GO:0005215//GO:0022857//GO:0008514	substrate-specific transmembrane transporter activity//molecular_function//organic acid transmembrane transporter activity//substrate-specific transporter activity//amino acid transmembrane transporter activity//anion transmembrane transporter activity//ion transmembrane transporter activity//carboxylic acid transmembrane transporter activity//transporter activity//transmembrane transporter activ…	no KO assigned | (RefSeq) POPTRDRAFT_205711; hypothetical protein	http://www.genome.jp/dbget-bin/www_bget?pop:POPTR_0005s24080g	Amino acid transporter, transmembrane
Potri.007G100100	0.37144	0.366636	0.535105	3.91216	4.1893	4.03736	26.2082	24.9177	26.7337	1.41374	1.40651	1.19029	0.424394	4.04627	25.9532	1.33685	293.887	30.5704	3.2651	3.9668e-61	7.3673e-60	UP	2077.42	32.9449	5.9786	0	0	UP	97.6811	30.9739	1.657	6.4483e-09	1.9484e-08	UP	GO:0051234//GO:0044763//GO:0006810//GO:0006865//GO:0051179//GO:0015849//GO:0055085//GO:0071705//GO:0009987//GO:0071702//GO:0044765//GO:0006811//GO:1902578//GO:0003333//GO:0046942//GO:0006820//GO:1903825//GO:0015711//GO:0034220//GO:0098656//GO:0044699//GO:0008150	establishment of localization//single-organism cellular process//transport//amino acid transport//localization//organic acid transport//transmembrane transport//nitrogen compound transport//cellular process//organic substance transport//single-organism transport//ion transport//single-organism localization//amino acid transmembrane transport//carboxylic acid transport//anion transport//organic ac…	GO:0031224//GO:0044464//GO:0071944//GO:0044425//GO:0016020//GO:0005623//GO:0005886//GO:0005575//GO:0016021	intrinsic component of membrane//cell part//cell periphery//membrane part//membrane//cell//plasma membrane//cellular_component//integral component of membrane	GO:0015171//GO:0022892//GO:0008509//GO:0046943//GO:0015075//GO:0005215//GO:0022857//GO:0008514//GO:0022891//GO:0005342//GO:0003674	amino acid transmembrane transporter activity//substrate-specific transporter activity//anion transmembrane transporter activity//carboxylic acid transmembrane transporter activity//ion transmembrane transporter activity//transporter activity//transmembrane transporter activity//organic anion transmembrane transporter activity//substrate-specific transmembrane transporter activity//organic acid t…	no KO assigned | (RefSeq) hypothetical protein	http://www.genome.jp/dbget-bin/www_bget?pop:POPTR_0007s04710g	Amino acid transporter, transmembrane
Potri.007G100700	5.34676	5.35193	4.7987	11.1943	13.2703	13.0461	8.02282	7.61602	7.49884	23.1688	22.3866	22.3181	5.1658	12.5036	7.71256	22.6245	746.613	305.89	1.2873	1.9611e-28	2.0657e-27	UP	507.54	329.673	0.62249	3.3712e-09	1.2348e-08	UP	1358.69	310.027	2.1317	9.2244e-151	1.8227e-149	UP	GO:0044699//GO:0008150//GO:0034220//GO:0098656//GO:1902475//GO:1903825//GO:0015711//GO:0006820//GO:0046942//GO:0003333//GO:1902578//GO:0006811//GO:0044765//GO:0009987//GO:0071702//GO:0071705//GO:0055085//GO:0015849//GO:0051179//GO:0006865//GO:0015807//GO:0006810//GO:0044763//GO:0051234	single-organism process//biological_process//ion transmembrane transport//anion transmembrane transport//L-alpha-amino acid transmembrane transport//organic acid transmembrane transport//organic anion transport//anion transport//carboxylic acid transport//amino acid transmembrane transport//single-organism localization//ion transport//single-organism transport//cellular process//organic substance…	GO:0016021//GO:0005575//GO:0005886//GO:0031226//GO:0005623//GO:0044425//GO:0016020//GO:0071944//GO:0044464//GO:0031224//GO:0044459//GO:0005887	integral component of membrane//cellular_component//plasma membrane//intrinsic component of plasma membrane//cell//membrane part//membrane//cell periphery//cell part//intrinsic component of membrane//plasma membrane part//integral component of plasma membrane	GO:0003674//GO:0005342//GO:0022891//GO:0008514//GO:0022857//GO:0015179//GO:0022804//GO:0015291//GO:0005215//GO:0015075//GO:0015297//GO:0046943//GO:0008509//GO:0022892//GO:0015171	molecular_function//organic acid transmembrane transporter activity//substrate-specific transmembrane transporter activity//organic anion transmembrane transporter activity//transmembrane transporter activity//L-amino acid transmembrane transporter activity//active transmembrane transporter activity//secondary active transmembrane transporter activity//transporter activity//ion transmembrane tran…	no KO assigned | (RefSeq) POPTRDRAFT_562518; hypothetical protein	http://www.genome.jp/dbget-bin/www_bget?pop:POPTR_0007s04660g	Amino acid/polyamine transporter I||Amino acid permease, conserved site
Potri.008G026700	22.5495	22.4557	21.1724	87.3044	77.8245	83.153	40.4112	38.5322	37.9908	65.3339	64.98	64.6138	22.0592	82.7606	38.978	64.9759	4412.43	1166.47	1.9194	5.3413e-132	1.9141e-130	UP	2290.59	1257.16	0.86555	2.2571e-61	2.8195e-60	UP	3484.54	1182.21	1.5595	5.087e-228	1.4676e-226	UP	GO:1902578//GO:0006811//GO:1903825//GO:0015711//GO:0034220//GO:0098656//GO:0008150//GO:0044699//GO:0003333//GO:0006820//GO:0046942//GO:0015849//GO:0055085//GO:0051234//GO:0044763//GO:0006865//GO:0051179//GO:0006810//GO:0071705//GO:0009987//GO:0071702//GO:0044765	single-organism localization//ion transport//organic acid transmembrane transport//organic anion transport//ion transmembrane transport//anion transmembrane transport//biological_process//single-organism process//amino acid transmembrane transport//anion transport//carboxylic acid transport//organic acid transport//transmembrane transport//establishment of localization//single-organism cellular p…	GO:0016020//GO:0044425//GO:0016021//GO:0005575//GO:0031224	membrane//membrane part//integral component of membrane//cellular_component//intrinsic component of membrane	GO:0022891//GO:0003674//GO:0005342//GO:0008509//GO:0015171//GO:0022892//GO:0022857//GO:0008514//GO:0015075//GO:0046943//GO:0005215	substrate-specific transmembrane transporter activity//molecular_function//organic acid transmembrane transporter activity//anion transmembrane transporter activity//amino acid transmembrane transporter activity//substrate-specific transporter activity//transmembrane transporter activity//organic anion transmembrane transporter activity//ion transmembrane transporter activity//carboxylic acid tra…	no KO assigned | (RefSeq) POPTRDRAFT_563642; hypothetical protein	http://www.genome.jp/dbget-bin/www_bget?pop:POPTR_0008s02690g	Amino acid transporter, transmembrane
Potri.008G066400	0.639518	0.42543	0.295042	1.48064	1.19037	1.62352	1.00396	0.681302	0.936619	1.34118	1.20531	1.36701	0.45333	1.43151	0.873961	1.3045	122.786	38.5571	1.6711	2.0293e-10	1.0793e-09	UP	82.6109	41.5542	0.99134	0.0014763	0.0033562	UP	112.527	39.0812	1.5257	3.6127e-09	1.1094e-08	UP	GO:0006811//GO:1902578//GO:0003333//GO:0006820//GO:0046942//GO:1903825//GO:0015711//GO:0008150//GO:0044699//GO:0034220//GO:0098656//GO:0044763//GO:0051234//GO:0006865//GO:0051179//GO:0006810//GO:0015849//GO:0055085//GO:0009987//GO:0071702//GO:0071705//GO:0044765	ion transport//single-organism localization//amino acid transmembrane transport//anion transport//carboxylic acid transport//organic acid transmembrane transport//organic anion transport//biological_process//single-organism process//ion transmembrane transport//anion transmembrane transport//single-organism cellular process//establishment of localization//amino acid transport//localization//trans…	GO:0071944//GO:0005623//GO:0016020//GO:0044425//GO:0005886//GO:0016021//GO:0005575//GO:0031224//GO:0044464	cell periphery//cell//membrane//membrane part//plasma membrane//integral component of membrane//cellular_component//intrinsic component of membrane//cell part	GO:0022891//GO:0003674//GO:0005342//GO:0022892//GO:0015171//GO:0008509//GO:0015075//GO:0046943//GO:0005215//GO:0022857//GO:0008514	substrate-specific transmembrane transporter activity//molecular_function//organic acid transmembrane transporter activity//substrate-specific transporter activity//amino acid transmembrane transporter activity//anion transmembrane transporter activity//ion transmembrane transporter activity//carboxylic acid transmembrane transporter activity//transporter activity//transmembrane transporter activ…	K13946 auxin influx carrier (AUX1 LAX family) | (RefSeq) POPTRDRAFT_720590; hypothetical protein	http://www.genome.jp/dbget-bin/www_bget?pop:POPTR_0008s06630g	Amino acid transporter, transmembrane
Potri.008G086500	3.50009	3.53516	3.27245	7.65734	7.11638	7.13263	7.69737	7.63693	7.51707	11.1703	10.383	11.2071	3.4359	7.30212	7.61712	10.9201	403.337	188.231	1.0995	4.3581e-18	3.3109e-17	UP	463.743	202.866	1.1928	3.2259e-23	2.0709e-22	UP	606.664	190.774	1.669	7.2548e-49	6.0608e-48	UP	GO:1902578//GO:0006811//GO:1903825//GO:0015711//GO:0034220//GO:0098656//GO:0008150//GO:0044699//GO:0003333//GO:0006820//GO:0046942//GO:0015849//GO:0055085//GO:0051234//GO:0044763//GO:0051179//GO:0006865//GO:0006810//GO:0071705//GO:0009987//GO:0071702//GO:0044765	single-organism localization//ion transport//organic acid transmembrane transport//organic anion transport//ion transmembrane transport//anion transmembrane transport//biological_process//single-organism process//amino acid transmembrane transport//anion transport//carboxylic acid transport//organic acid transport//transmembrane transport//establishment of localization//single-organism cellular p…	GO:0016020//GO:0044425//GO:0016021//GO:0005575//GO:0031224	membrane//membrane part//integral component of membrane//cellular_component//intrinsic component of membrane	GO:0022891//GO:0003674//GO:0005342//GO:0008509//GO:0022892//GO:0015171//GO:0008514//GO:0022857//GO:0015075//GO:0046943//GO:0005215	substrate-specific transmembrane transporter activity//molecular_function//organic acid transmembrane transporter activity//anion transmembrane transporter activity//substrate-specific transporter activity//amino acid transmembrane transporter activity//organic anion transmembrane transporter activity//transmembrane transporter activity//ion transmembrane transporter activity//carboxylic acid tra…	K15015 solute carrier family 32 (vesicular inhibitory amino acid transporter) | (RefSeq) POPTRDRAFT_564204; hypothetical protein	http://www.genome.jp/dbget-bin/www_bget?pop:POPTR_0008s08610g	Amino acid transporter, transmembrane
Potri.008G118000	2.28412	2.08215	2.4299	1.77519	1.21252	2.11012	3.99472	4.30726	5.00251	8.51485	8.22148	7.91613	2.26539	1.69928	4.43483	8.21749	103.026	136.216	-0.40289	0.044409	0.09098	FALSE	296.297	146.8	1.0132	5.3095e-12	2.2797e-11	UP	501.146	138.034	1.8602	2.7941e-47	2.2815e-46	UP	GO:0015849//GO:0055085//GO:0044763//GO:0051234//GO:0051179//GO:0006865//GO:0006810//GO:0009987//GO:0071702//GO:0071705//GO:0044765//GO:1902578//GO:0006811//GO:1903825//GO:0015711//GO:0008150//GO:0044699//GO:0034220//GO:0098656//GO:0003333//GO:0006820//GO:0046942	organic acid transport//transmembrane transport//single-organism cellular process//establishment of localization//localization//amino acid transport//transport//cellular process//organic substance transport//nitrogen compound transport//single-organism transport//single-organism localization//ion transport//organic acid transmembrane transport//organic anion transport//biological_process//single-…	GO:0044464//GO:0031224//GO:0005623//GO:0016020//GO:0044425//GO:0005886//GO:0071944//GO:0016021//GO:0005575	cell part//intrinsic component of membrane//cell//membrane//membrane part//plasma membrane//cell periphery//integral component of membrane//cellular_component	GO:0008509//GO:0015171//GO:0022892//GO:0008514//GO:0022857//GO:0015075//GO:0046943//GO:0005215//GO:0022891//GO:0003674//GO:0005342	anion transmembrane transporter activity//amino acid transmembrane transporter activity//substrate-specific transporter activity//organic anion transmembrane transporter activity//transmembrane transporter activity//ion transmembrane transporter activity//carboxylic acid transmembrane transporter activity//transporter activity//substrate-specific transmembrane transporter activity//molecular_func…	no KO assigned | (RefSeq) POPTRDRAFT_564504; hypothetical protein	http://www.genome.jp/dbget-bin/www_bget?pop:POPTR_0008s11680g	Amino acid transporter, transmembrane
Potri.008G125000	2.65243	2.18177	2.1812	9.16304	9.71934	9.41115	9.68144	9.12039	9.62139	19.1201	16.6663	20.7166	2.33847	9.43118	9.47441	18.8343	140.691	34.594	2.0239	1.2591e-16	8.972e-16	UP	155.765	37.2825	2.0628	1.5276e-18	8.4729e-18	UP	282.516	35.0588	3.0105	2.0909e-52	1.8342e-51	UP	GO:0006811//GO:1902578//GO:0006820//GO:0046942//GO:0003333//GO:0044699//GO:0008150//GO:0098656//GO:0034220//GO:1902475//GO:0015711//GO:1903825//GO:0006865//GO:0051179//GO:0015807//GO:0006810//GO:0044763//GO:0051234//GO:0055085//GO:0015849//GO:0044765//GO:0071702//GO:0009987//GO:0071705	ion transport//single-organism localization//anion transport//carboxylic acid transport//amino acid transmembrane transport//single-organism process//biological_process//anion transmembrane transport//ion transmembrane transport//L-alpha-amino acid transmembrane transport//organic anion transport//organic acid transmembrane transport//amino acid transport//localization//L-amino acid transport//tr…	GO:0071944//GO:0005886//GO:0031226//GO:0005623//GO:0044425//GO:0016020//GO:0016021//GO:0005575//GO:0044459//GO:0005887//GO:0031224//GO:0044464	cell periphery//plasma membrane//intrinsic component of plasma membrane//cell//membrane part//membrane//integral component of membrane//cellular_component//plasma membrane part//integral component of plasma membrane//intrinsic component of membrane//cell part	GO:0022891//GO:0003674//GO:0005342//GO:0015171//GO:0022892//GO:0008509//GO:0015291//GO:0005215//GO:0015075//GO:0015297//GO:0046943//GO:0022857//GO:0008514//GO:0015179//GO:0022804	substrate-specific transmembrane transporter activity//molecular_function//organic acid transmembrane transporter activity//amino acid transmembrane transporter activity//substrate-specific transporter activity//anion transmembrane transporter activity//secondary active transmembrane transporter activity//transporter activity//ion transmembrane transporter activity//antiporter activity//carboxyli…	no KO assigned | (RefSeq) POPTRDRAFT_420797; hypothetical protein	http://www.genome.jp/dbget-bin/www_bget?pop:POPTR_0008s12390g	Amino acid permease, conserved site||Amino acid/polyamine transporter I
Potri.009G133600	1.64324	1.88722	1.85415	6.2713	6.44221	5.79672	9.75773	8.94089	7.60948	9.76833	10.2056	10.261	1.79487	6.17008	8.76937	10.0783	357.902	103.264	1.7932	8.3133e-34	9.9135e-33	UP	560.744	111.293	2.333	4.5685e-35	3.8673e-34	UP	587.993	104.656	2.4901	4.9116e-83	5.999e-82	UP	GO:0044763//GO:0051234//GO:0006810//GO:0006865//GO:0051179//GO:0015849//GO:0055085//GO:0071702//GO:0009987//GO:0071705//GO:0044765//GO:0006811//GO:1902578//GO:0003333//GO:0046942//GO:0006820//GO:0015711//GO:1903825//GO:0044699//GO:0008150//GO:0098656//GO:0034220	single-organism cellular process//establishment of localization//transport//amino acid transport//localization//organic acid transport//transmembrane transport//organic substance transport//cellular process//nitrogen compound transport//single-organism transport//ion transport//single-organism localization//amino acid transmembrane transport//carboxylic acid transport//anion transport//organic an…	GO:0031224//GO:0044464//GO:0071944//GO:0044425//GO:0016020//GO:0005623//GO:0005886//GO:0005575//GO:0016021	intrinsic component of membrane//cell part//cell periphery//membrane part//membrane//cell//plasma membrane//cellular_component//integral component of membrane	GO:0022892//GO:0015171//GO:0008509//GO:0046943//GO:0015075//GO:0005215//GO:0022857//GO:0008514//GO:0022891//GO:0005342//GO:0003674	substrate-specific transporter activity//amino acid transmembrane transporter activity//anion transmembrane transporter activity//carboxylic acid transmembrane transporter activity//ion transmembrane transporter activity//transporter activity//transmembrane transporter activity//organic anion transmembrane transporter activity//substrate-specific transmembrane transporter activity//organic acid t…	no KO assigned | (RefSeq) POPTRDRAFT_200759; hypothetical protein	http://www.genome.jp/dbget-bin/www_bget?pop:POPTR_0009s13610g	Amino acid transporter, transmembrane
Potri.010G119100	23.0175	23.7513	24.7491	80.5915	78.8074	75.2349	149.665	147.154	149.832	159.767	161.426	159.586	23.8393	78.2113	148.884	160.26	5735.11	1733.8	1.7259	3.6124e-294	2.9325e-292	UP	12032.9	1868.57	2.687	0	0	UP	11820.3	1757.08	2.75	0	0	UP	GO:0015812//GO:0015802//GO:0015809//GO:0044765//GO:0071702//GO:0009987//GO:0071705//GO:0089711//GO:0006865//GO:0051179//GO:0015718//GO:0015807//GO:0006812//GO:0006810//GO:0044763//GO:0051234//GO:0055085//GO:0015849//GO:0032328//GO:0006820//GO:0015800//GO:0015808//GO:0046942//GO:0003333//GO:0015813//GO:0008150//GO:0044699//GO:0098656//GO:0034220//GO:1903401//GO:0015819//GO:1902475//GO:0015711//GO:…	gamma-aminobutyric acid transport//basic amino acid transport//arginine transport//single-organism transport//organic substance transport//cellular process//nitrogen compound transport//L-glutamate transmembrane transport//amino acid transport//localization//monocarboxylic acid transport//L-amino acid transport//cation transport//transport//single-organism cellular process//establishment of local…	GO:0031224//GO:0044464//GO:0005887//GO:0044459//GO:0016021//GO:0005575//GO:0071944//GO:0005886//GO:0031226//GO:0005623//GO:0016020//GO:0044425	intrinsic component of membrane//cell part//integral component of plasma membrane//plasma membrane part//integral component of membrane//cellular_component//cell periphery//plasma membrane//intrinsic component of plasma membrane//cell//membrane//membrane part	GO:0015291//GO:0015174//GO:0005215//GO:0015297//GO:0015075//GO:0046943//GO:0022857//GO:0015175//GO:0008514//GO:0015189//GO:0015179//GO:0022804//GO:0022858//GO:0008324//GO:0015171//GO:0022892//GO:0005310//GO:0015185//GO:0015172//GO:0008509//GO:0015181//GO:0005313//GO:0003674//GO:0005342//GO:0022891//GO:0015180//GO:0008028	secondary active transmembrane transporter activity//basic amino acid transmembrane transporter activity//transporter activity//antiporter activity//ion transmembrane transporter activity//carboxylic acid transmembrane transporter activity//transmembrane transporter activity//neutral amino acid transmembrane transporter activity//organic anion transmembrane transporter activity//L-lysine transmem…	no KO assigned | (RefSeq) POPTRDRAFT_805157; hypothetical protein	http://www.genome.jp/dbget-bin/www_bget?pop:POPTR_0010s12910g	Amino acid/polyamine transporter I||Amino acid permease subfamily
Potri.010G181800	8.91867	7.86192	8.12188	9.80533	10.9087	10.8068	27.3212	28.2267	25.9794	19.0948	19.5969	18.4554	8.30082	10.5069	27.1758	19.049	507.479	397.585	0.35209	0.00054422	0.0016278	UP	1446.65	428.484	1.7554	3.5276e-123	7.5093e-122	UP	925.41	402.922	1.1996	5.3236e-43	4.0692e-42	UP	GO:0009987//GO:0071702//GO:0071705//GO:0044765//GO:0015849//GO:0055085//GO:0044763//GO:0051234//GO:0006865//GO:0051179//GO:0006810//GO:1903825//GO:0015711//GO:0044699//GO:0008150//GO:0034220//GO:0098656//GO:0003333//GO:0006820//GO:0046942//GO:1902578//GO:0006811	cellular process//organic substance transport//nitrogen compound transport//single-organism transport//organic acid transport//transmembrane transport//single-organism cellular process//establishment of localization//amino acid transport//localization//transport//organic acid transmembrane transport//organic anion transport//single-organism process//biological_process//ion transmembrane transport…	GO:0031224//GO:0016021//GO:0005575//GO:0044425//GO:0016020	intrinsic component of membrane//integral component of membrane//cellular_component//membrane part//membrane	GO:0022857//GO:0008514//GO:0015075//GO:0046943//GO:0005215//GO:0008509//GO:0022892//GO:0015171//GO:0003674//GO:0005342//GO:0022891	transmembrane transporter activity//organic anion transmembrane transporter activity//ion transmembrane transporter activity//carboxylic acid transmembrane transporter activity//transporter activity//anion transmembrane transporter activity//substrate-specific transporter activity//amino acid transmembrane transporter activity//molecular_function//organic acid transmembrane transporter activity//…	no KO assigned | (RefSeq) POPTRDRAFT_833742; amino acid transporter family protein	http://www.genome.jp/dbget-bin/www_bget?pop:POPTR_0010s18910g	Amino acid transporter, transmembrane
Potri.010G191000	0.383409	0.370039	0.292872	0.991198	1.48012	0.907506	0.627233	0.482747	0.892894	1.37822	1.11248	1.27101	0.348773	1.12628	0.667625	1.25391	66.0442	20.2816	1.7033	4.7031e-06	1.8073e-05	UP	43.1252	21.8588	0.98032	0.011045	0.022089	UP	73.9435	20.5573	1.8468	2.7277e-08	7.958e-08	UP	GO:0009987//GO:0071702//GO:0071705//GO:0044765//GO:0015849//GO:0055085//GO:0044763//GO:0051234//GO:0006865//GO:0051179//GO:0006810//GO:1903825//GO:0015711//GO:0008150//GO:0044699//GO:0034220//GO:0098656//GO:0003333//GO:0006820//GO:0046942//GO:1902578//GO:0006811	cellular process//organic substance transport//nitrogen compound transport//single-organism transport//organic acid transport//transmembrane transport//single-organism cellular process//establishment of localization//amino acid transport//localization//transport//organic acid transmembrane transport//organic anion transport//biological_process//single-organism process//ion transmembrane transport…	GO:0044464//GO:0031224//GO:0016021//GO:0005575//GO:0005623//GO:0016020//GO:0044425//GO:0005886//GO:0071944	cell part//intrinsic component of membrane//integral component of membrane//cellular_component//cell//membrane//membrane part//plasma membrane//cell periphery	GO:0022857//GO:0008514//GO:0015075//GO:0046943//GO:0005215//GO:0008509//GO:0022892//GO:0015171//GO:0003674//GO:0005342//GO:0022891	transmembrane transporter activity//organic anion transmembrane transporter activity//ion transmembrane transporter activity//carboxylic acid transmembrane transporter activity//transporter activity//anion transmembrane transporter activity//substrate-specific transporter activity//amino acid transmembrane transporter activity//molecular_function//organic acid transmembrane transporter activity//…	K13946 auxin influx carrier (AUX1 LAX family) | (RefSeq) POPTRDRAFT_822401; putative AUX1-like permease family protein	http://www.genome.jp/dbget-bin/www_bget?pop:POPTR_0010s19840g	Amino acid transporter, transmembrane
Potri.010G194600	2.8155	2.45314	2.68833	4.9049	4.06702	3.76138	6.66246	7.17891	7.08125	7.65672	6.52949	6.23961	2.65233	4.24443	6.97421	6.80861	243.977	151.222	0.69007	7.3067e-06	2.7543e-05	UP	441.901	162.974	1.4391	2.3669e-29	1.7738e-28	UP	393.758	153.247	1.3615	8.462e-22	4.1819e-21	UP	GO:0006811//GO:1902578//GO:0006820//GO:0046942//GO:0003333//GO:0034220//GO:0098656//GO:0008150//GO:0044699//GO:1903825//GO:0015711//GO:0006865//GO:0051179//GO:0006810//GO:0051234//GO:0044763//GO:0055085//GO:0015849//GO:0044765//GO:0071705//GO:0009987//GO:0071702	ion transport//single-organism localization//anion transport//carboxylic acid transport//amino acid transmembrane transport//ion transmembrane transport//anion transmembrane transport//biological_process//single-organism process//organic acid transmembrane transport//organic anion transport//amino acid transport//localization//transport//establishment of localization//single-organism cellular pro…	GO:0071944//GO:0005886//GO:0005623//GO:0016020//GO:0044425//GO:0016021//GO:0005575//GO:0031224//GO:0044464	cell periphery//plasma membrane//cell//membrane//membrane part//integral component of membrane//cellular_component//intrinsic component of membrane//cell part	GO:0022891//GO:0003674//GO:0005342//GO:0022892//GO:0015171//GO:0008509//GO:0005215//GO:0015075//GO:0046943//GO:0022857//GO:0008514	substrate-specific transmembrane transporter activity//molecular_function//organic acid transmembrane transporter activity//substrate-specific transporter activity//amino acid transmembrane transporter activity//anion transmembrane transporter activity//transporter activity//ion transmembrane transporter activity//carboxylic acid transmembrane transporter activity//transmembrane transporter activ…	no KO assigned | (RefSeq) POPTRDRAFT_805469; proline transporter 2 family protein	http://www.genome.jp/dbget-bin/www_bget?pop:POPTR_0010s20180g	Amino acid transporter, transmembrane
Potri.011G167200	0.609314	0.830261	1.11348	5.87833	5.01052	5.41643	18.2526	20.9419	19.5352	5.56353	5.00367	6.54936	0.851017	5.43509	19.5766	5.70552	264.684	41.1103	2.6867	1.2492e-43	1.806e-42	UP	1050.84	44.305	4.5679	4.0736e-211	1.3881e-209	UP	279.39	41.6557	2.7457	6.3145e-34	4.1591e-33	UP	GO:0006865//GO:0051179//GO:0006810//GO:0044763//GO:0051234//GO:0055085//GO:0015849//GO:0044765//GO:0071702//GO:0009987//GO:0071705//GO:0006811//GO:1902578//GO:0006820//GO:0046942//GO:0003333//GO:0044699//GO:0008150//GO:0098656//GO:0034220//GO:0015711//GO:1903825	amino acid transport//localization//transport//single-organism cellular process//establishment of localization//transmembrane transport//organic acid transport//single-organism transport//organic substance transport//cellular process//nitrogen compound transport//ion transport//single-organism localization//anion transport//carboxylic acid transport//amino acid transmembrane transport//single-org…	GO:0031224//GO:0044464//GO:0071944//GO:0005886//GO:0005623//GO:0044425//GO:0016020//GO:0016021//GO:0005575	intrinsic component of membrane//cell part//cell periphery//plasma membrane//cell//membrane part//membrane//integral component of membrane//cellular_component	GO:0022892//GO:0015171//GO:0008509//GO:0005215//GO:0015075//GO:0046943//GO:0022857//GO:0008514//GO:0022891//GO:0003674//GO:0005342	substrate-specific transporter activity//amino acid transmembrane transporter activity//anion transmembrane transporter activity//transporter activity//ion transmembrane transporter activity//carboxylic acid transmembrane transporter activity//transmembrane transporter activity//organic anion transmembrane transporter activity//substrate-specific transmembrane transporter activity//molecular_func…	no KO assigned | (RefSeq) hypothetical protein	http://www.genome.jp/dbget-bin/www_bget?pop:POPTR_0011s17010g	Amino acid transporter, transmembrane
Potri.011G167500	4.5078	4.81263	3.8892	7.11406	8.99093	8.66375	9.96822	10.1063	9.77072	5.12437	5.76017	5.73055	4.40321	8.25625	9.94842	5.53836	372.274	196.884	0.91902	7.3635e-10	3.7899e-09	UP	494.343	212.197	1.2201	1.3403e-25	9.167e-25	UP	251.13	199.561	0.3316	0.023868	0.040839	UP	--	--	--	--	--	--	no KO assigned | (RefSeq) hypothetical protein	http://www.genome.jp/dbget-bin/www_bget?pop:POPTR_0011s17050g	Amino acid transporter, transmembrane
Potri.017G083700	0.218703	0.0513986	0.0785052	0.953545	0.354743	0.609702	0.405157	0.237933	0.219535	1.98192	1.45389	1.70894	0.116202	0.63933	0.287541	1.71492	36.7864	6.63076	2.4719	0.0014307	0.0040137	UP	18.2479	7.14503	1.3527	0.038313	0.069188	FALSE	99.2841	6.71806	3.8854	2.453e-25	1.3299e-24	UP	GO:0003333//GO:0006820//GO:0046942//GO:0015711//GO:1903825//GO:0008150//GO:0044699//GO:0098656//GO:0034220//GO:0006811//GO:1902578//GO:0071702//GO:0009987//GO:0071705//GO:0044765//GO:0044763//GO:0051234//GO:0051179//GO:0006865//GO:0006810//GO:0015849//GO:0055085	amino acid transmembrane transport//anion transport//carboxylic acid transport//organic anion transport//organic acid transmembrane transport//biological_process//single-organism process//anion transmembrane transport//ion transmembrane transport//ion transport//single-organism localization//organic substance transport//cellular process//nitrogen compound transport//single-organism transport//sin…	GO:0016021//GO:0005575//GO:0016020//GO:0044425//GO:0031224	integral component of membrane//cellular_component//membrane//membrane part//intrinsic component of membrane	GO:0003674//GO:0005342//GO:0022891//GO:0015075//GO:0046943//GO:0005215//GO:0008514//GO:0022857//GO:0022892//GO:0015171//GO:0008509	molecular_function//organic acid transmembrane transporter activity//substrate-specific transmembrane transporter activity//ion transmembrane transporter activity//carboxylic acid transmembrane transporter activity//transporter activity//organic anion transmembrane transporter activity//transmembrane transporter activity//substrate-specific transporter activity//amino acid transmembrane transport…	K15015 solute carrier family 32 (vesicular inhibitory amino acid transporter) | (RefSeq) POPTRDRAFT_259121; hypothetical protein	http://www.genome.jp/dbget-bin/www_bget?pop:POPTR_0017s12000g	Amino acid transporter, transmembrane
Potri.017G106300	25.0083	26.1103	25.8576	35.4121	35.725	35.2662	47.6569	46.8993	47.3758	71.3835	69.0428	70.1999	25.6587	35.4678	47.3107	70.2087	2974.12	2133.92	0.47896	3.9769e-28	4.1525e-27	UP	4372.43	2299.81	0.92692	6.5304e-125	1.4047e-123	UP	5921.42	2162.66	1.4531	0	0	UP	GO:0006811//GO:1902578//GO:0046942//GO:0006820//GO:0003333//GO:0044699//GO:0008150//GO:0098656//GO:0034220//GO:0015711//GO:1903825//GO:0006810//GO:0051179//GO:0006865//GO:0044763//GO:0051234//GO:0055085//GO:0015849//GO:0044765//GO:0071702//GO:0009987//GO:0071705	ion transport//single-organism localization//carboxylic acid transport//anion transport//amino acid transmembrane transport//single-organism process//biological_process//anion transmembrane transport//ion transmembrane transport//organic anion transport//organic acid transmembrane transport//transport//localization//amino acid transport//single-organism cellular process//establishment of localiza…	GO:0044425//GO:0016020//GO:0005575//GO:0016021//GO:0031224	membrane part//membrane//cellular_component//integral component of membrane//intrinsic component of membrane	GO:0022891//GO:0005342//GO:0003674//GO:0022892//GO:0015171//GO:0008509//GO:0005215//GO:0046943//GO:0015075//GO:0008514//GO:0022857	substrate-specific transmembrane transporter activity//organic acid transmembrane transporter activity//molecular_function//substrate-specific transporter activity//amino acid transmembrane transporter activity//anion transmembrane transporter activity//transporter activity//carboxylic acid transmembrane transporter activity//ion transmembrane transporter activity//organic anion transmembrane tra…	K14207 solute carrier family 38 (sodium-coupled neutral amino acid transporter), member 2 | (RefSeq) amino acid transporter family protein	http://www.genome.jp/dbget-bin/www_bget?pop:POPTR_0017s14530g	Amino acid transporter, transmembrane

## Sheet: IDs of 66 AtAATs-phylogenetic
66 AtAATs
AT1G05940
AT1G08230
AT1G10010
AT1G17120
AT1G24400
AT1G25530
AT1G31820
AT1G31830
AT1G44100
AT1G47670
AT1G48640
AT1G58030
AT1G58360
AT1G61270
AT1G67640
AT1G71680
AT1G77380
AT1G77690
AT1G80510
AT2G01170
AT2G21050
AT2G34960
AT2G36590
AT2G38120
AT2G39130
AT2G39890
AT2G40420
AT2G41050
AT2G41190
AT2G42005
AT3G01760
AT3G03720
AT3G09330
AT3G09340
AT3G10600
AT3G11900
AT3G13620
AT3G19553
AT3G28960
AT3G30390
AT3G54830
AT3G55740
AT3G56200
AT4G20100
AT4G20150
AT4G21120
AT4G35180
AT4G38250
AT5G01240
AT5G02170
AT5G02180
AT5G04770
AT5G05630
AT5G09220
AT5G15240
AT5G16740
AT5G23810
AT5G36940
AT5G38820
AT5G40780
AT5G41800
AT5G49630
AT5G63850
AT5G65990
AT5G19500
AT2G33260

## Sheet: 10 PtAATs in selected subclade
10 PtAATs together with 8 AtAAPs
Potri.001G469900
Potri.002G079500
Potri.005G068900
Potri.007G100100
Potri.011G167200
Potri.011G167500
Potri.002G112100
Potri.005G181500
Potri.005G181600
Potri.009G133600
